# Supplementary material for: Dataset of a vanadium redox flow battery 10 membrane-electrode assembly stack
Source: Data Brief. 2020 Jun 7;31:105840. doi: 10.1016/j.dib.2020.105840 (PMC7306588; doi:10.1016/j.dib.2020.105840)
Supplement: Supplementary file 1 [file mmc1.txt]

Raw data for Fig.1 (a, b, c, d)

(a)			(b)			(c)		(d)	
t/s	E/V		t/s	I/A		E/V		t/s	I/A

2	14,62012	1	0,29428	2	13,36137	1	0,299
3	14,72674	2	0,28131	3	13,45079	2	0,29603
4	14,71298	3	0,27199	4	13,49722	3	0,29387
5	14,68375	4	0,2624	5	13,52645	4	0,29198
6	14,65279	5	0,25282	6	13,54536	5	0,29022
7	14,62872	6	0,24336	7	13,55912	6	0,28847
8	14,6098		7	0,23364	8	13,57116	7	0,28671
9	14,59604	8	0,22486	9	13,58148	8	0,28482
10	14,58573	9	0,21608	10	13,59007	9	0,28293
11	14,57885	10	0,20771	11	13,59867	10	0,28118
12	14,57197	11	0,19988	12	13,60555	11	0,27929
13	14,56681	12	0,19272	13	13,61243	12	0,27753
14	14,56337	13	0,18515	14	13,61931	13	0,27577
15	14,55993	14	0,17746	15	13,62619	14	0,27402
16	14,55649	15	0,1707	16	13,63134	15	0,2724
17	14,55305	16	0,16544	17	13,63822	16	0,27051
18	14,55134	17	0,15977	18	13,64338	17	0,26875
19	14,54962	18	0,15355	19	13,65026	18	0,267
20	14,5479		19	0,14775	20	13,65542	19	0,26538
21	14,54274	20	0,14315	21	13,66058	20	0,26362
22	14,54102	21	0,13762	22	13,66746	21	0,262
23	14,5393		22	0,13276	23	13,67262	22	0,26051
24	14,53758	23	0,12803	24	13,67949	23	0,25876
25	14,53586	24	0,12357	25	13,68465	24	0,257
26	14,53586	25	0,11898	26	13,68981	25	0,25538
27	14,53414	26	0,11479	27	13,69669	26	0,25376
28	14,53242	27	0,11088	28	13,70185	27	0,25214
29	14,5307		28	0,10723	29	13,70701	28	0,25052
30	14,53242	29	0,10385	30	13,71217	29	0,24876
31	14,52898	30	0,10034	31	13,71733	30	0,24741
32	14,52726	31	0,0971	32	13,72248	31	0,24566
33	14,52726	32	0,09427	33	13,72936	32	0,24404
34	14,52726	33	0,09143	34	13,73452	33	0,24242
35	14,52554	34	0,08846	35	13,73968	34	0,2408
36	14,52382	35	0,08576	36	13,74312	35	0,23931
37	14,5221		36	0,08346	37	13,74828	36	0,23769
38	14,5221		37	0,08103	38	13,75344	37	0,2362
39	14,5221		38	0,07887	39	13,7586		38	0,23472
40	14,5221		39	0,07684	40	13,76375	39	0,2331
41	14,51866	40	0,07495	41	13,76891	40	0,23161
42	14,51866	41	0,07306	42	13,77235	41	0,23013
43	14,51866	42	0,07131	43	13,77751	42	0,22864
44	14,51694	43	0,06955	44	13,78267	43	0,22716
45	14,51522	44	0,06793	45	13,78611	44	0,22567
46	14,51694	45	0,06658	46	13,79127	45	0,22432
47	14,5135		46	0,06523	47	13,79643	46	0,22283
48	14,51178	47	0,06388	48	13,79987	47	0,22135
49	14,51178	48	0,06266	49	13,80503	48	0,21986
50	14,5135		49	0,06158	50	13,80846	49	0,21838
51	14,51007	50	0,06037	51	13,81362	50	0,21703
52	14,50834	51	0,05929	52	13,81706	51	0,21554
53	14,51007	52	0,05834	53	13,82222	52	0,21406
54	14,51178	53	0,05753	54	13,82566	53	0,21271
55	14,51007	54	0,05659	55	13,83082	54	0,21135
56	14,51007	55	0,05578	56	13,83426	55	0,20987
57	14,50834	56	0,05497	57	13,83942	56	0,20852
58	14,50834	57	0,05429	58	13,84286	57	0,20717
59	14,50663	58	0,05348	59	13,84801	58	0,20568
60	14,50663	59	0,0528	60	13,85145	59	0,20433
61	14,50491	60	0,05226	61	13,85489	60	0,20312
62	14,50491	61	0,05172	62	13,86005	61	0,20177
63	14,50319	62	0,05118	63	13,86349	62	0,20042
64	14,50319	63	0,05064	64	13,86693	63	0,1992
65	14,50147	64	0,0501	65	13,87209	64	0,19785
66	14,50147	65	0,04956	66	13,87553	65	0,19636
67	14,49975	66	0,04916	67	13,87897	66	0,19515
68	14,49975	67	0,04875	68	13,88241	67	0,19393
69	14,49803	68	0,04835	69	13,88757	68	0,19258
70	14,49631	69	0,04794	70	13,89101	69	0,19123
71	14,49631	70	0,04754	71	13,89445	70	0,19002
72	14,49631	71	0,04727	72	13,8996		71	0,18894
73	14,49459	72	0,047	73	13,90304	72	0,18759
74	14,49459	73	0,04673	74	13,90648	73	0,18637
75	14,49287	74	0,04646	75	13,90992	74	0,18529
76	14,49287	75	0,04605	76	13,91336	75	0,18407
77	14,49115	76	0,04592	77	13,91852	76	0,18299
78	14,49115	77	0,04565	78	13,92196	77	0,18178
79	14,48943	78	0,04538	79	13,9254		78	0,18056
80	14,48943	79	0,04511	80	13,92884	79	0,17935
81	14,48943	80	0,04484	81	13,93228	80	0,17813
82	14,48771	81	0,0447	82	13,93571	81	0,17705
83	14,48771	82	0,04443	83	13,93915	82	0,17584
84	14,48599	83	0,0443	84	13,94431	83	0,17476
85	14,48599	84	0,04416	85	13,94775	84	0,17368
86	14,48427	85	0,04389	86	13,95119	85	0,17233
87	14,48427	86	0,04376	87	13,95463	86	0,17124
88	14,48255	87	0,04362	88	13,95807	87	0,17016
89	14,48255	88	0,04335	89	13,96323	88	0,16908
90	14,48255	89	0,04322	90	13,96667	89	0,168
91	14,48083	90	0,04308	91	13,97011	90	0,16692
92	14,48083	91	0,04295	92	13,97355	91	0,16584
93	14,47911	92	0,04281	93	13,97699	92	0,16463
94	14,47911	93	0,04268	94	13,97871	93	0,16368
95	14,47739	94	0,04254	95	13,98215	94	0,1626
96	14,47739	95	0,04241	96	13,9873		95	0,16139
97	14,47567	96	0,04227	97	13,99074	96	0,16031
98	14,47567	97	0,04214	98	13,99418	97	0,15936
99	14,47567			99	13,99762	98	0,15841
100	14,47395			100	14,00106	99	0,15733
101	14,47395			101	14,0045		100	0,15625
102	14,47223			102	14,00794	101	0,15531
103	14,47223			103	14,01138	102	0,15436
104	14,47051			104	14,01482	103	0,15342
105	14,47051			105	14,01826	104	0,15234
106	14,47051			106	14,01998	105	0,15139
107	14,46879			107	14,02341	106	0,15045
108	14,46879			108	14,02686	107	0,14937
109	14,46879			109	14,03029	108	0,14829
110	14,46708			110	14,03373	109	0,14748
111	14,46708			111	14,03717	110	0,14653
112	14,46535			112	14,04061	111	0,14559
113	14,46535			113	14,04405	112	0,14464
114	14,46364			114	14,04749	113	0,14288
115	14,46364			115	14,05093	114	0,1414
116	14,46364			116	14,05437	115	0,14045
117	14,46192			117	14,05781	116	0,13951
118	14,46192			118	14,06125	117	0,14018
119	14,4602				119	14,06469	118	0,13816
120	14,4602				120	14,06812	119	0,13681
121	14,4602				121	14,07156	120	0,13654
122	14,45848			122	14,075		121	0,13654
123	14,45848			123	14,07844	122	0,13438
124	14,45848			124	14,08188	123	0,13343
125	14,45676			125	14,0836		124	0,13343
126	14,45676			126	14,08704	125	0,13181
127	14,45676			127	14,09048	126	0,13073
128	14,45504			128	14,09392	127	0,13127
129	14,45504			129	14,09736	128	0,13032
130	14,45332			130	14,1008		129	0,1283
131	14,45332			131	14,10424	130	0,12762
132	14,45332			132	14,10596	131	0,12843
133	14,4516				133	14,1094		132	0,12749
134	14,4516				134	14,11283	133	0,12668
135	14,4516				135	14,11627	134	0,12587
136	14,44988			136	14,11971	135	0,12506
137	14,44988			137	14,12143	136	0,12425
138	14,44988			138	14,12487	137	0,12357
139	14,44816			139	14,12831	138	0,12276
140	14,44816			140	14,13175	139	0,12195
141	14,44816			141	14,13519	140	0,12141
142	14,44644			142	14,13691	141	0,1206
143	14,44644			143	14,14035	142	0,11979
144	14,44644			144	14,14379	143	0,11898
145	14,44472			145	14,14723	144	0,1183
146	14,44472			146	14,14895	145	0,11763
147	14,443				147	14,15239	146	0,11695
148	14,443				148	14,15582	147	0,11628
149	14,443				149	14,15926	148	0,1156
150	14,44128			150	14,1627		149	0,11479
151	14,44128			151	14,16442	150	0,11412
152	14,44128			152	14,16786	151	0,11344
153	14,43956			153	14,1713		152	0,11277
154	14,43956			154	14,17474	153	0,11196
155	14,43956			155	14,17646	154	0,11142
156	14,43784			156	14,1799		155	0,11074
157	14,43784			157	14,18334	156	0,11007
158	14,43784			158	14,18678	157	0,10939
159	14,43784			159	14,1885		158	0,10872
160	14,43612			160	14,19194	159	0,10804
161	14,43612			161	14,19538	160	0,10737
162	14,43612			162	14,1971		161	0,10669
163	14,4344				163	14,20053	162	0,10615
164	14,4344				164	14,20397	163	0,10547
165	14,4344				165	14,20569	164	0,10493
166	14,43268			166	14,20913	165	0,10426
167	14,43268			167	14,21257	166	0,10372
168	14,43268			168	14,21429	167	0,10318
169	14,43268			169	14,21773	168	0,1025
170	14,43096			170	14,22117	169	0,10196
171	14,43096			171	14,22461	170	0,10142
172	14,43096			172	14,22633	171	0,10075
173	14,43096			173	14,22977	172	0,10021
174	14,42924			174	14,23321	173	0,09953
175	14,42924			175	14,23665	174	0,09899
176	14,42924			176	14,23837	175	0,09845
177	14,42924			177	14,24181	176	0,09778
178	14,42752			178	14,24352	177	0,09737
179	14,42752			179	14,24697	178	0,09683
180	14,42752			180	14,2504		179	0,09629
181	14,42752			181	14,25212	180	0,09562
182	14,4258				182	14,25556	181	0,09521
183	14,4258				183	14,259		182	0,09467
184	14,4258				184	14,26244	183	0,09413
185	14,4258				185	14,26416	184	0,09359
186	14,42408			186	14,2676		185	0,09305
187	14,42408			187	14,26932	186	0,09251
188	14,42408			188	14,27276	187	0,09197
189	14,42408			189	14,2762		188	0,09143
190	14,42237			190	14,27792	189	0,09102
191	14,42237			191	14,28136	190	0,09048
192	14,42237			192	14,2848		191	0,08994
193	14,42237			193	14,28652	192	0,08954
194	14,42237			194	14,28996	193	0,08913
195	14,42064			195	14,29339	194	0,08859
196	14,42064			196	14,29511	195	0,08805
197	14,42064			197	14,29855	196	0,08765
198	14,42064			198	14,30027	197	0,08711
199	14,42064			199	14,30371	198	0,0867
200	14,41893			200	14,30543	199	0,0863
201	14,41893			201	14,30887	200	0,08576
202	14,41893			202	14,31231	201	0,08535
203	14,41893			203	14,31403	202	0,08481
204	14,41893			204	14,31747	203	0,08441
205	14,41721			205	14,31919	204	0,08387
206	14,41721			206	14,32263	205	0,08346
207	14,41721			207	14,32435	206	0,08306
208	14,41721			208	14,32779	207	0,08265
209	14,41721			209	14,33123	208	0,08225
210	14,41721			210	14,33294	209	0,08184
211	14,41721			211	14,33638	210	0,08157
212	14,41549			212	14,3381		211	0,08117
213	14,41549			213	14,34154	212	0,08076
214	14,41549			214	14,34498	213	0,08022
215	14,41549			215	14,3467		214	0,07982
216	14,41549			216	14,35014	215	0,07955
217	14,41549			217	14,35186	216	0,07914
218	14,41377			218	14,3553		217	0,07873
219	14,41377			219	14,35702	218	0,07833
220	14,41377			220	14,36046	219	0,07792
221	14,41377			221	14,3639		220	0,07752
222	14,41377			222	14,36562	221	0,07711
223	14,41205			223	14,36906	222	0,07684
224	14,41205			224	14,37078	223	0,07644
225	14,41205			225	14,37422	224	0,07617
226	14,41205			226	14,37593	225	0,07576
227	14,41205			227	14,37938	226	0,07536
228	14,41205			228	14,38109	227	0,07495
229	14,41033			229	14,38453	228	0,07468
230	14,41033			230	14,38625	229	0,07441
231	14,41033			231	14,38969	230	0,07401
232	14,41033			232	14,39141	231	0,0736
233	14,41033			233	14,39485	232	0,07347
234	14,41033			234	14,39829	233	0,07293
235	14,40861			235	14,40001	234	0,07266
236	14,40861			236	14,40345	235	0,07225
237	14,40861			237	14,40517	236	0,07198
238	14,40861			238	14,40861	237	0,07185
239	14,40861			239	14,41033	238	0,07144
240	14,40861			240	14,41377	239	0,07117
241	14,40861			241	14,41549	240	0,07077
242	14,40861			242	14,41893	241	0,0705
243	14,40689			243	14,42064	242	0,07023
244	14,40689			244	14,42408	243	0,06982
245	14,40689			245	14,4258		244	0,06942
246	14,40689			246	14,42924	245	0,06915
247	14,40689			247	14,43096	246	0,06888
248	14,40689			248	14,4344		247	0,06861
249	14,40689			249	14,43612	248	0,0682
250	14,40689			250	14,43956	249	0,06807
251	14,40689			251	14,44128	250	0,0678
252	14,40517			252	14,44472	251	0,06753
253	14,40517			253	14,44644	252	0,06712
254	14,40517			254	14,44988	253	0,06685
255	14,40517			255	14,4516		254	0,06658
256	14,40517			256	14,45504	255	0,06631
257	14,40517			257	14,45676	256	0,06604
258	14,40517			258	14,4602		257	0,06577
259	14,40517			259	14,46192	258	0,0655
260	14,40345			260	14,46535	259	0,06523
261	14,40345			261	14,46708	260	0,06496
262	14,40345			262	14,47051	261	0,06482
263	14,40345			263	14,47223	262	0,06442
264	14,40345			264	14,47567	263	0,06428
265	14,40345			265	14,47739	264	0,06401
266	14,40345			266	14,48083	265	0,06374
267	14,40345			267	14,48255	266	0,06347
268	14,40345			268	14,48427	267	0,06334
269	14,40345			269	14,48771	268	0,0632
270	14,40345			270	14,48943	269	0,06293
271	14,40173			271	14,49287	270	0,06266
272	14,40173			272	14,49459	271	0,06239
273	14,40173			273	14,49803	272	0,06226
274	14,40173			274	14,49975	273	0,06199
275	14,40173			275	14,50319	274	0,06172
276	14,40173			276	14,50491	275	0,06158
277	14,40173			277	14,50834	276	0,06131
278	14,40173			278	14,51007	277	0,06104
279	14,40173			279	14,5135		278	0,06091
280	14,40173			280	14,51522	279	0,06064
281	14,40173			281	14,51866	280	0,06037
282	14,40173			282	14,52038	281	0,06023
283	14,40173			283	14,52382	282	0,05996
284	14,40001			284	14,52554	283	0,05983
285	14,40001			285	14,52726	284	0,05969
286	14,40001			286	14,5307		285	0,05956
287	14,40001			287	14,53242	286	0,05929
288	14,40001			288	14,53586	287	0,05902
289	14,40001			289	14,53758	288	0,05888
290	14,40001			290	14,54102	289	0,05861
291	14,40001			291	14,54274	290	0,05834
292	14,40001			292	14,54446	291	0,05834
293	14,40001			293	14,5479		292	0,05807
294	14,40001			294	14,54962	293	0,0578
295	14,40001			295	14,55305	294	0,05767
296	14,40001			296	14,55478	295	0,05753
297	14,40001			297	14,55821	296	0,0574
298	14,40001			298	14,55993	297	0,05713
299	14,40001			299	14,56337	298	0,05699
300	14,40001			300	14,56509	299	0,05686
301	14,40001			301	14,56681	300	0,05672
302	14,40001			302	14,57025	301	0,05659
303	14,40001			303	14,57197	302	0,05632
304	14,40001			304	14,57541	303	0,05618
305	14,40001			305	14,57541	304	0,05605
306	14,40001			306	14,57713	305	0,05591
307	14,40001			307	14,58057	306	0,05578
308	14,40001			308	14,58229	307	0,05564
309	14,40001			309	14,58573	308	0,05537
310	14,40001			310	14,58745	309	0,0551
311	14,40001			311	14,58917	310	0,05497
312	14,40001			312	14,59261	311	0,05483
313	14,40001			313	14,59604	312	0,0547
314	14,40001			314	14,59776	313	0,05456
315	14,40001			315	14,59949	314	0,05443
316	14,40001			316	14,60292	315	0,05429
317	14,40001			317	14,60464	316	0,05416
318	14,40001			318	14,60808	317	0,05389
319	14,40001			319	14,61152	318	0,05389
320	14,40001			320	14,61496	319	0,05375
321	14,40001			321	14,61668	320	0,05362
322	14,40001			322	14,62012	321	0,05348
323	14,40001			323	14,62184	322	0,05335
324	14,40001			324	14,62356	323	0,05321
325	14,40001			325	14,627		324	0,05294
326	14,40001			326	14,62872	325	0,05294
327	14,40001			327	14,63216	326	0,0528
328	14,40001			328	14,63388	327	0,05267
329	14,40001			329	14,6356		328	0,05253
330	14,40001			330	14,63904	329	0,0524
331	14,40001			331	14,64075	330	0,05226
332	14,40001			332	14,64419	331	0,05226
333	14,40001			333	14,64591	332	0,05213
334	14,40001			334	14,64935	333	0,05199
335	14,40001			335	14,65107	334	0,05186
336	14,40001			336	14,65279	335	0,05172
337	14,40001			337	14,65623	336	0,05145
338	14,40001			338	14,65795	337	0,05145
339	14,40001			339	14,66139	338	0,05132
340	14,40001			340	14,66311	339	0,05132
341	14,40001			341	14,66655	340	0,05118
342	14,40001			342	14,66827	341	0,05105
343	14,40001			343	14,67171	342	0,05091
344	14,40001			344	14,67343	343	0,05078
345	14,40001			345	14,67515	344	0,05064
346	14,40173			346	14,67859	345	0,05051
347	14,40001			347	14,68031	346	0,05051
348	14,40173			348	14,68375	347	0,05037
349	14,40173			349	14,68546	348	0,05037
350	14,40173			350	14,68719	349	0,0501
351	14,40173			351	14,69062	350	0,0501
352	14,40173			352	14,69234	351	0,04997
353	14,40173			353	14,69578	352	0,04983
354	14,40173			354	14,6975		353	0,04983
355	14,40173			355	14,70094	354	0,0497
356	14,40173			356	14,70266	355	0,04956
357	14,40173			357	14,70438	356	0,04943
358	14,40173			358	14,70782	357	0,04929
359	14,40173			359	14,70954	358	0,04929
360	14,40173			360	14,71298	359	0,04916
361	14,40173			361	14,7147		360	0,04916
362	14,40173			362	14,71814	361	0,04902
363	14,40173			363	14,71986	362	0,04889
364	14,40345			364	14,72158	363	0,04889
365	14,40345			365	14,72502	364	0,04875
366	14,40345			366	14,72674	365	0,04875
367	14,40345			367	14,73018	366	0,04862
368	14,40345			368	14,7319		367	0,04848
369	14,40345			369	14,73533	368	0,04835
370	14,40345			370	14,73705	369	0,04835
371	14,40345			371	14,73877	370	0,04821
372	14,40345			372	14,74221	371	0,04821
373	14,40345			373	14,74393	372	0,04808
374	14,40345			374	14,74565	373	0,04794
375	14,40345			375	14,74909	374	0,04794
376	14,40517			376	14,75081	375	0,04781
377	14,40517			377	14,75425	376	0,04767
378	14,40517			378	14,75597	377	0,04767
379	14,40517			379	14,75941	378	0,04754
380	14,40517			380	14,76113	379	0,04754
381	14,40517			381	14,76285	380	0,0474
382	14,40517			382	14,76629	381	0,04727
383	14,40517			383	14,76801	382	0,04727
384	14,40517			384	14,77145	383	0,04727
385	14,40689			385	14,77316	384	0,04713
386	14,40689			386	14,7766		385	0,04713
387	14,40689			387	14,77832	386	0,047
388	14,40689			388	14,78004	387	0,04686
389	14,40689			389	14,78348	388	0,04686
390	14,40689			390	14,7852		389	0,04673
391	14,40689			391	14,78864	390	0,04673
392	14,40345			392	14,79036	391	0,04673
393	14,40517			393	14,7938		392	0,04659
394	14,40517			394	14,79552	393	0,04632
395	14,40517			395	14,79896	394	0,04565
396	14,40517			396	14,80068	395	0,04565
397	14,40861			397	14,8024		396	0,04632
398	14,40689			398	14,80584	397	0,04551
399	14,40517			399	14,80756	398	0,04538
400	14,40517			400	14,811		399	0,04578
401	14,40689			401	14,81272	400	0,04632
402	14,40689			402	14,81616	401	0,04605
403	14,40689			403	14,81787	402	0,04592
404	14,40861			404	14,8196		403	0,04592
405	14,41033			405	14,82303	404	0,04592
406	14,41033			406	14,82475	405	0,04592
407	14,41033			407	14,82819	406	0,04578
408	14,41033			408	14,82991	407	0,04578
409	14,41033			409	14,83335	408	0,04565
410	14,41033			410	14,83507	409	0,04565
411	14,41033			411	14,83851	410	0,04565
412	14,41205			412	14,84023	411	0,04551
413	14,41205			413	14,84367	412	0,04551
414	14,41205			414	14,84539	413	0,04538
415	14,41205			415	14,84711	414	0,04538
416	14,41205			416	14,85055	415	0,04524
417	14,41205			417	14,85227	416	0,04524
418	14,41377			418	14,85571	417	0,04511
419	14,41377			419	14,85743	418	0,04511
420	14,41377			420	14,86086	419	0,04511
421	14,41377			421	14,86259	420	0,04497
422	14,41377			422	14,8643		421	0,04497
423	14,41549			423	14,86774	422	0,04497
424	14,41549			424	14,86946	423	0,04484
425	14,41549			425	14,8729		424	0,04416
426	14,41549			426	14,87462	425	0,04403
427	14,41549			427	14,87806	426	0,04443
428	14,41549			428	14,87978	427	0,04403
429	14,41721			429	14,88322	428	0,04389
430	14,41721			430	14,88494	429	0,04389
431	14,41721			431	14,88838	430	0,04416
432	14,41721			432	14,8901		431	0,04376
433	14,41721			433	14,89354	432	0,04376
434	14,41721			434	14,89526	433	0,04389
435	14,41893			435	14,89698	434	0,04389
436	14,41893			436	14,90042	435	0,04362
437	14,41893			437	14,90214	436	0,04349
438	14,41893			438	14,90557	437	0,04376
439	14,41893			439	14,9073		438	0,04349
440	14,42064			440	14,91073	439	0,04349
441	14,42064			441	14,91245	440	0,04389
442	14,42064			442	14,91589	441	0,04335
443	14,42064			443	14,91761	442	0,04403
444	14,42237			444	14,91933	443	0,0443
445	14,42237			445	14,92277	444	0,04403
446	14,42237			446	14,92449	445	0,04403
447	14,42237			447	14,92793	446	0,04389
448	14,42237			448	14,92965	447	0,04389
449	14,42408			449	14,93309	448	0,04389
450	14,42408			450	14,93481	449	0,04389
451	14,42408			451	14,93825	450	0,04376
452	14,42408			452	14,93997	451	0,04376
453	14,42408			453	14,94341	452	0,04376
454	14,4258				454	14,94513	453	0,04376
455	14,4258				455	14,94856	454	0,04376
456	14,4258				456	14,95028	455	0,04362
457	14,4258				457	14,95372		
458	14,42752			458	14,95544		
459	14,42752			459	14,95888		
460	14,42752			460	14,9606		
461	14,42752			461	14,96404		
462	14,42924			462	14,96576		
463	14,42924			463	14,96748		
464	14,42924			464	14,97092		
465	14,42924			465	14,97264		
466	14,42924			466	14,97608		
467	14,43096			467	14,9778		
468	14,43096			468	14,98124		
469	14,43096			469	14,98296		
470	14,43096			470	14,9864		
471	14,43268			471	14,98812		
472	14,43268			472	14,99156		
473	14,43268			473	14,99327		
474	14,43268			474	14,99671		
475	14,4344				475	14,99843		
476	14,4344				476	15,00187		
477	14,4344				477	15,00359		
478	14,43612			478	15,00703		
479	14,43612			479	15,00875		
480	14,43612			480	15,01219		
481	14,43612			481	15,01391		
482	14,43784			482	15,01735		
483	14,43784			483	15,02079		
484	14,43784			484	15,02251		
485	14,43784			485	15,02423		
486	14,43956			486	15,02767		
487	14,43956			487	15,02939		
488	14,43956			488	15,03283		
489	14,44128			489	15,03455		
490	14,44128			490	15,03798		
491	14,44128			491	15,04142		
492	14,443				492	15,04314		
493	14,443				493	15,04658		
494	14,443				494	15,0483		
495	14,443				495	15,05174		
496	14,44472			496	15,05346		
497	14,44472			497	15,0569		
498	14,44472			498	15,06034		
499	14,44644			499	15,06206		
500	14,44644			500	15,0655		
501	14,44644			501	15,06722		
502	14,44816			502	15,07066		
503	14,44816			503	15,07238		
504	14,44816			504	15,07582		
505	14,44988			505	15,07754		
506	14,44988			506	15,08097		
507	14,44988			507	15,08442		
508	14,4516				508	15,08613		
509	14,4516				509	15,08957		
510	14,4516				510	15,09129		
511	14,4516				511	15,09473		
512	14,45332			512	15,09645		
513	14,45332			513	15,09989		
514	14,45332			514	15,10161		
515	14,45504			515	15,10505		
516	14,45504			516	15,10849		
517	14,45676			517	15,11021		
518	14,45676			518	15,11365		
519	14,45676			519	15,11537		
520	14,45848			520	15,11881		
521	14,45848			521	15,12053		
522	14,45848			522	15,12397		
523	14,4602				523	15,12741		
524	14,4602				524	15,12912		
525	14,4602				525	15,13256		
526	14,4602				526	15,13428		
527	14,46192			527	15,13772		
528	14,46192			528	15,13944		
529	14,46192			529	15,14288		
530	14,46364			530	15,14632		
531	14,46364			531	15,14804		
532	14,46535			532	15,15148		
533	14,46535			533	15,15492		
534	14,46535			534	15,15664		
535	14,46708			535	15,16008		
536	14,46708			536	15,1618		
537	14,46879			537	15,16524		
538	14,46879			538	15,16868		
539	14,46879			539	15,17039		
540	14,47051			540	15,17383		
541	14,47051			541	15,17727		
542	14,47051			542	15,17899		
543	14,47223			543	15,18243		
544	14,47223			544	15,18587		
545	14,47395			545	15,18759		
546	14,47395			546	15,19103		
547	14,47395			547	15,19275		
548	14,47567			548	15,19619		
549	14,47567			549	15,19963		
550	14,47739			550	15,20135		
551	14,47739			551	15,20479		
552	14,47739			552	15,20823		
553	14,47911			553	15,20995		
554	14,47911			554	15,21338		
555	14,48083			555	15,21682		
556	14,48083			556	15,21854		
557	14,48255			557	15,22198		
558	14,48255			558	15,22542		
559	14,48427			559	15,22714		
560	14,48427			560	15,23058		
561	14,48427			561	15,23402		
562	14,48599			562	15,23574		
563	14,48599			563	15,23918		
564	14,48771			564	15,24262		
565	14,48771			565	15,24434		
566	14,48771			566	15,24778		
567	14,48943			567	15,25122		
568	14,48943			568	15,25294		
569	14,49115			569	15,25638		
570	14,49115			570	15,25982		
571	14,49287			571	15,26325		
572	14,49287			572	15,26497		
573	14,49459			573	15,26841		
574	14,49459			574	15,27185		
575	14,49631			575	15,27529		
576	14,49631			576	15,27701		
577	14,49803			577	15,28045		
578	14,49803			578	15,28389		
579	14,49975			579	15,28733		
580	14,49975			580	15,28905		
581	14,50147			581	15,29249		
582	14,50147			582	15,29593		
583	14,50319			583	15,29765		
584	14,50319			584	15,30109		
585	14,50491			585	15,30453		
586	14,50491			586	15,30796		
587	14,50663			587	15,3114		
588	14,50663			588	15,31484		
589	14,50834			589	15,31656		
590	14,50834			590	15,32		
591	14,51007			591	15,32344		
592	14,51007			592	15,32688		
593	14,51178			593	15,33032		
594	14,51178			594	15,33204		
595	14,5135				595	15,33548		
596	14,5135				596	15,33892		
597	14,51522			597	15,34236		
598	14,51522			598	15,34579		
599	14,51694			599	15,34752		
600	14,51866			600	15,35095		
601	14,51866			601	15,35439		
602	14,52038			602	15,35783		
603	14,52038			603	15,36127		
604	14,5221				604	15,36471		
605	14,5221				605	15,36643		
606	14,52382			606	15,36987		
607	14,52382			607	15,37331		
608	14,52554			608	15,37675		
609	14,52726			609	15,38019		
610	14,52726			610	15,38363		
611	14,52898			611	15,38707		
612	14,52898			612	15,3905		
613	14,5307				613	15,39394		
614	14,53242			614	15,39566		
615	14,53242			615	15,3991		
616	14,53414			616	15,40254		
617	14,53414			617	15,40598		
618	14,53586			618	15,40942		
619	14,53758			619	15,41286		
620	14,53758			620	15,4163		
621	14,5393				621	15,41974		
622	14,54102			622	15,42318		
623	14,54102			623	15,4249		
624	14,54274			624	15,42834		
625	14,54274			625	15,43178		
626	14,54446			626	15,43521		
627	14,54618			627	15,44037		
628	14,54618			628	15,44209		
629	14,5479				629	15,44725		
630	14,54962			630	15,45069		
631	14,54962			631	15,45241		
632	14,55134			632	15,45585		
633	14,55305			633	15,45929		
634	14,55478			634	15,46273		
635	14,55478			635	15,46617		
636	14,55649			636	15,46961		
637	14,55821			637	15,47305		
638	14,55821			638	15,47649		
639	14,55993			639	15,48164		
640	14,56165			640	15,48508		
641	14,56165			641	15,48852		
642	14,56337			642	15,49196		
643	14,56509			643	15,4954		
644	14,56681			644	15,49884		
645	14,56681			645	15,50228		
646	14,56853			646	15,50572		
647	14,57025			647	15,50916		
648	14,57025			648	15,5126		
649	14,57197			649	15,51604		
650	14,57369			650	15,51948		
651	14,57541			651	15,52291		
652	14,57541			652	15,52635		
653	14,57713			653	15,52979		
654	14,57885			654	15,53495		
655	14,58057			655	15,53839		
656	14,58057			656	15,54183		
657	14,58229			657	15,54527		
658	14,58401			658	15,55043		
659	14,58573			659	15,55387		
660	14,58573			660	15,55731		
661	14,58745			661	15,56075		
662	14,58917			662	15,56419		
663	14,59089			663	15,56763		
664	14,59089			664	15,57278		
665	14,59261			665	15,57622		
666	14,59433			666	15,57966		
667	14,59604			667	15,5831		
668	14,59776			668	15,58654		
669	14,59949			669	15,5917		
670	14,59949			670	15,59514		
671	14,6012				671	15,59858		
672	14,60292			672	15,60202		
673	14,60464			673	15,60718		
674	14,60636			674	15,61061		
675	14,60808			675	15,61577		
676	14,6098				676	15,61921		
677	14,61152			677	15,62265		
678	14,61152			678	15,62609		
679	14,61324			679	15,63125		
680	14,61496			680	15,63469		
681	14,61668			681	15,63813		
682	14,6184				682	15,64329		
683	14,62012			683	15,64673		
684	14,62184			684	15,65189		
685	14,62356			685	15,65532		
686	14,62528			686	15,66048		
687	14,627				687	15,66392		
688	14,627				688	15,66736		
689	14,62872			689	15,67252		
690	14,63044			690	15,67596		
691	14,63216			691	15,68112		
692	14,63388			692	15,68456		
693	14,6356				693	15,688		
694	14,63732			694	15,69316		
695	14,63904			695	15,69831		
696	14,64075			696	15,70175		
697	14,64248			697	15,70691		
698	14,64419			698	15,71035		
699	14,64591			699	15,71551		
700	14,64763			700	15,71895		
701	14,64935			701	15,72411		
702	14,65107			702	15,72755		
703	14,65279			703	15,73271		
704	14,65451			704	15,73615		
705	14,65623			705	15,74131		
706	14,65795			706	15,74646		
707	14,66139			707	15,7499		
708	14,66311			708	15,75506		
709	14,66483			709	15,76022		
710	14,66655			710	15,76538		
711	14,66827			711	15,76882		
712	14,66999			712	15,77398		
713	14,67171			713	15,77914		
714	14,67515			714	15,7843		
715	14,67687			715	15,78773		
716	14,67859			716	15,79289		
717	14,68031			717	15,79805		
718	14,68203			718	15,80149		
719	14,68375			719	15,80665		
720	14,68719			720	15,81181		
721	14,6889				721	15,81697		
722	14,69062			722	15,82213		
723	14,69234			723	15,82729		
724	14,69406			724	15,83245		
725	14,6975				725	15,83588		
726	14,69922			726	15,84104		
727	14,70094			727	15,8462		
728	14,70266			728	15,85136		
729	14,7061				729	15,85652		
730	14,70782			730	15,86168		
731	14,70954			731	15,86684		
732	14,71298			732	15,872		
733	14,7147				733	15,87716		
734	14,71642			734	15,88231		
735	14,71986			735	15,88747		
736	14,72158			736	15,89263		
737	14,7233				737	15,89951		
738	14,72674			738	15,90467		
739	14,72845			739	15,90983		
740	14,7319				740	15,91499		
741	14,73361			741	15,92015		
742	14,73533			742	15,9253		
743	14,73877			743	15,93218		
744	14,74049			744	15,93734		
745	14,74393			745	15,9425		
746	14,74565			746	15,94766		
747	14,74909			747	15,95454		
748	14,75081			748	15,9597		
749	14,75425			749	15,96486		
750	14,75597			750	15,97173		
751	14,75941			751	15,97689		
752	14,76113			752	15,98377		
753	14,76457			753	15,98893		
754	14,76629			754	15,99581		
755	14,76973			755	15,99925		
756	14,77145						
757	14,77489						
758	14,77832						
759	14,78004						
760	14,78348						
761	14,7852						
762	14,78864						
763	14,79208						
764	14,79552						
765	14,79724						
766	14,80068						
767	14,80412						
768	14,80756						
769	14,80928						
770	14,81272						
771	14,81616						
772	14,8196						
773	14,82303						
774	14,82647						
775	14,82991						
776	14,83335						
777	14,83679						
778	14,84023						
779	14,84367						
780	14,84711						
781	14,85055						
782	14,85399						
783	14,85743						
784	14,86086						
785	14,8643						
786	14,86774						
787	14,87118						
788	14,87634						
789	14,87978						
790	14,88322						
791	14,88838						
792	14,89182						
793	14,89526						
794	14,90042						
795	14,90386						
796	14,9073						
797	14,91245						
798	14,91589						
799	14,92105						
800	14,92449						
801	14,92965						
802	14,93481						
803	14,93825						
804	14,94341						
805	14,94856						
806	14,95372						
807	14,95716						
808	14,96232						
809	14,96748						
810	14,97264						
811	14,9778						
812	14,98296						
813	14,98812						
814	14,99327						
815	15,00015						
816	15,00531						
817	15,01047						
818	15,01563						
819	15,02251						
820	15,02939						
821	15,03455						
822	15,04142						
823	15,04658						
824	15,05346						
825	15,06034						
826	15,06722						
827	15,0741						
828	15,08097						
829	15,08785						
830	15,09473						
831	15,10161						
832	15,11021						
833	15,11881						
834	15,12568						
835	15,13428						
836	15,14288						
837	15,15148						
838	15,16008						
839	15,17039						
840	15,17899						
841	15,18931						
842	15,19963						
843	15,20995						
844	15,22026						
845	15,23058						
846	15,24262						
847	15,25294						
848	15,26497						
849	15,27873						
850	15,29077						
851	15,30453						
852	15,31828						
853	15,33376						
854	15,34923						
855	15,36471						
856	15,38191						
857	15,40082						
858	15,41974						
859	15,44037						
860	15,46101						
861	15,48508						
862	15,51088						
863	15,53667						
864	15,5659						
865	15,59858						
866	15,63641						
867	15,67596						
868	15,71895						
869	15,77054						
870	15,83245						
871	15,90123						
872	15,97001						
							
