# Supplementary material for: Dataset of a vanadium redox flow battery 10 membrane-electrode assembly stack
Source: Data Brief. 2020 Jun 7;31:105840. doi: 10.1016/j.dib.2020.105840 (PMC7306588; doi:10.1016/j.dib.2020.105840)
Supplement: Supplementary file 2 [file mmc2.txt]

Raw data for Fig.2 and 3

Cycle 1
Physical Cycle 1
Step 1

Time (s),          Potential (V),         Current (A)
2.000000000000     16.097265243530     0.299408107996     


Cycle 1
Physical Cycle 1
Step 2

Time (s),          Potential (V),         Current (A)
2.000000000000     14.584008216858     -0.299948304892     
4.000000000000     14.508344650269     -0.299948304892     
6.000000000000     14.489430427551     -0.299948304892     
8.000000000000     14.475672721863     -0.299948304892     
10.000000000000     14.463636398315     -0.299948304892     
12.000000000000     14.451598167419     -0.299948304892     
14.000000000000     14.439560890198     -0.299948304892     
16.000000000000     14.429243087769     -0.299948304892     
18.000000000000     14.418926239014     -0.299948304892     
20.000000000000     14.408608436584     -0.299948304892     
22.000000000000     14.400010108948     -0.299948304892     
24.000000000000     14.389692306519     -0.299948304892     
26.000000000000     14.379375457764     -0.299948304892     
28.000000000000     14.370777130127     -0.299948304892     
30.000000000000     14.360459327698     -0.299948304892     
32.000000000000     14.351861000061     -0.299948304892     
34.000000000000     14.341543197632     -0.299948304892     
36.000000000000     14.332944869995     -0.299948304892     
38.000000000000     14.324346542358     -0.299948304892     
40.000000000000     14.314028739929     -0.299948304892     
42.000000000000     14.305431365967     -0.299948304892     
44.000000000000     14.298553466797     -0.299948304892     
46.000000000000     14.288234710693     -0.299948304892     
48.000000000000     14.281356811523     -0.299948304892     
50.000000000000     14.272759437561     -0.299948304892     
52.000000000000     14.264161109924     -0.299948304892     
54.000000000000     14.255562782288     -0.299948304892     
56.000000000000     14.246965408325     -0.299948304892     
58.000000000000     14.238367080688     -0.299948304892     
60.000000000000     14.231488227844     -0.299948304892     
62.000000000000     14.222889900208     -0.299948304892     
64.000000000000     14.214291572571     -0.299948304892     
66.000000000000     14.207413673401     -0.299948304892     
68.000000000000     14.198816299438     -0.299948304892     
70.000000000000     14.191937446594     -0.299948304892     
72.000000000000     14.183339118958     -0.299948304892     
74.000000000000     14.176461219788     -0.299948304892     
76.000000000000     14.167862892151     -0.299948304892     
78.000000000000     14.160984039307     -0.299948304892     
80.000000000000     14.154106140137     -0.299948304892     
82.000000000000     14.145507812500     -0.299948304892     
84.000000000000     14.138628959656     -0.299948304892     
86.000000000000     14.131751060486     -0.299948304892     
88.000000000000     14.123152732849     -0.299948304892     
90.000000000000     14.116273880005     -0.299948304892     
92.000000000000     14.107675552368     -0.299948304892     
94.000000000000     14.100797653198     -0.299948304892     
96.000000000000     14.093918800354     -0.299948304892     
98.000000000000     14.087040901184     -0.299948304892     
100.000000000000     14.080163002014     -0.299948304892     
102.000000000000     14.073284149170     -0.299948304892     
104.000000000000     14.064685821533     -0.299948304892     
106.000000000000     14.057807922363     -0.299948304892     
108.000000000000     14.049209594727     -0.299948304892     
110.000000000000     14.042330741882     -0.299948304892     
112.000000000000     14.035452842712     -0.299948304892     
114.000000000000     14.028573989868     -0.299948304892     
116.000000000000     14.021696090698     -0.299948304892     
118.000000000000     14.014817237854     -0.299948304892     
120.000000000000     14.007939338684     -0.299813270569     
122.000000000000     14.001061439514     -0.299948304892     
124.000000000000     13.994181632996     -0.299948304892     
126.000000000000     13.987303733826     -0.299813270569     
128.000000000000     13.980424880981     -0.299813270569     
130.000000000000     13.973546981812     -0.299948304892     
132.000000000000     13.966668128967     -0.299948304892     
134.000000000000     13.959790229797     -0.299813270569     
136.000000000000     13.952911376953     -0.299813270569     
138.000000000000     13.946032524109     -0.299813270569     
140.000000000000     13.939154624939     -0.299813270569     
142.000000000000     13.932275772095     -0.299813270569     
144.000000000000     13.925397872925     -0.299813270569     
146.000000000000     13.918519020081     -0.299813270569     
148.000000000000     13.913359642029     -0.299813270569     
150.000000000000     13.906481742859     -0.299813270569     
152.000000000000     13.899603843689     -0.299813270569     
154.000000000000     13.892724990845     -0.299813270569     
156.000000000000     13.885847091675     -0.299813270569     
158.000000000000     13.878968238831     -0.299813270569     
160.000000000000     13.872090339661     -0.299948304892     
162.000000000000     13.865210533142     -0.299948304892     
164.000000000000     13.860053062439     -0.299948304892     
166.000000000000     13.853174209595     -0.299948304892     
168.000000000000     13.846296310425     -0.299948304892     
170.000000000000     13.839417457581     -0.299948304892     
172.000000000000     13.832538604736     -0.299948304892     
174.000000000000     13.827380180359     -0.299948304892     
176.000000000000     13.820502281189     -0.299948304892     
178.000000000000     13.813623428345     -0.299813270569     
180.000000000000     13.806744575500     -0.299948304892     
182.000000000000     13.801586151123     -0.299948304892     
184.000000000000     13.794707298279     -0.299813270569     
186.000000000000     13.787829399109     -0.299813270569     
188.000000000000     13.780950546265     -0.299948304892     
190.000000000000     13.774071693420     -0.299948304892     
192.000000000000     13.768913269043     -0.299813270569     
194.000000000000     13.762035369873     -0.299813270569     
196.000000000000     13.755155563354     -0.299813270569     
198.000000000000     13.748277664185     -0.299813270569     
200.000000000000     13.743119239807     -0.299813270569     
202.000000000000     13.736241340637     -0.299813270569     
204.000000000000     13.729361534119     -0.299813270569     
206.000000000000     13.722483634949     -0.299813270569     
208.000000000000     13.715604782104     -0.299813270569     
210.000000000000     13.710447311401     -0.299813270569     
212.000000000000     13.703568458557     -0.299813270569     
214.000000000000     13.696689605713     -0.299813270569     
216.000000000000     13.691531181335     -0.299813270569     
218.000000000000     13.684652328491     -0.299813270569     
220.000000000000     13.677774429321     -0.299813270569     
222.000000000000     13.670895576477     -0.299813270569     
224.000000000000     13.665737152100     -0.299813270569     
226.000000000000     13.658858299255     -0.299813270569     
228.000000000000     13.651980400085     -0.299813270569     
230.000000000000     13.645100593567     -0.299813270569     
232.000000000000     13.639943122864     -0.299813270569     
234.000000000000     13.633064270020     -0.299813270569     
236.000000000000     13.626186370850     -0.299813270569     
238.000000000000     13.619306564331     -0.299813270569     
240.000000000000     13.612428665161     -0.299813270569     
242.000000000000     13.607270240784     -0.299948304892     
244.000000000000     13.600392341614     -0.299813270569     
246.000000000000     13.593512535095     -0.299813270569     
248.000000000000     13.588354110718     -0.299813270569     
250.000000000000     13.581476211548     -0.299813270569     
252.000000000000     13.574597358704     -0.299813270569     
254.000000000000     13.567719459534     -0.299813270569     
256.000000000000     13.560840606689     -0.299813270569     
258.000000000000     13.553961753845     -0.299813270569     
260.000000000000     13.548803329468     -0.299813270569     
262.000000000000     13.541925430298     -0.299813270569     
264.000000000000     13.535045623779     -0.299813270569     
266.000000000000     13.528167724609     -0.299948304892     
268.000000000000     13.521288871765     -0.299813270569     
270.000000000000     13.516131401062     -0.299813270569     
272.000000000000     13.509251594543     -0.299813270569     
274.000000000000     13.502373695374     -0.299813270569     
276.000000000000     13.495494842529     -0.299813270569     
278.000000000000     13.488616943359     -0.299813270569     
280.000000000000     13.481738090515     -0.299813270569     
282.000000000000     13.474860191345     -0.299813270569     
284.000000000000     13.467982292175     -0.299813270569     
286.000000000000     13.462822914124     -0.299813270569     
288.000000000000     13.455944061279     -0.299813270569     
290.000000000000     13.449066162109     -0.299813270569     
292.000000000000     13.442187309265     -0.299813270569     
294.000000000000     13.435309410095     -0.299813270569     
296.000000000000     13.428430557251     -0.299813270569     
298.000000000000     13.421551704407     -0.299813270569     
300.000000000000     13.414673805237     -0.299813270569     
302.000000000000     13.407794952393     -0.299813270569     
304.000000000000     13.400917053223     -0.299813270569     
306.000000000000     13.394038200378     -0.299813270569     
308.000000000000     13.387160301208     -0.299813270569     
310.000000000000     13.380282402039     -0.299813270569     
312.000000000000     13.373402595520     -0.299813270569     
314.000000000000     13.366524696350     -0.299813270569     
316.000000000000     13.361366271973     -0.299813270569     
318.000000000000     13.352767944336     -0.299813270569     
320.000000000000     13.345889091492     -0.299813270569     
322.000000000000     13.339011192322     -0.299813270569     
324.000000000000     13.332132339478     -0.299813270569     
326.000000000000     13.325254440308     -0.299813270569     
328.000000000000     13.318375587463     -0.299813270569     
330.000000000000     13.311496734619     -0.299813270569     
332.000000000000     13.304618835449     -0.299813270569     
334.000000000000     13.297739982605     -0.299813270569     
336.000000000000     13.289141654968     -0.299813270569     
338.000000000000     13.282263755798     -0.299813270569     
340.000000000000     13.275384902954     -0.299813270569     
342.000000000000     13.268507003784     -0.299813270569     
344.000000000000     13.261628150940     -0.299813270569     
346.000000000000     13.253029823303     -0.299813270569     
348.000000000000     13.246151924133     -0.299813270569     
350.000000000000     13.239274024963     -0.299813270569     
352.000000000000     13.230674743652     -0.299813270569     
354.000000000000     13.223796844482     -0.299813270569     
356.000000000000     13.216918945313     -0.299813270569     
358.000000000000     13.210040092468     -0.299813270569     
360.000000000000     13.201441764832     -0.299813270569     
362.000000000000     13.194563865662     -0.299813270569     
364.000000000000     13.185965538025     -0.299813270569     
366.000000000000     13.179086685181     -0.299813270569     
368.000000000000     13.170489311218     -0.299813270569     
370.000000000000     13.163611412048     -0.299813270569     
372.000000000000     13.156731605530     -0.299813270569     
374.000000000000     13.148134231567     -0.299813270569     
376.000000000000     13.141256332397     -0.299813270569     
378.000000000000     13.132658004761     -0.299813270569     
380.000000000000     13.125779151917     -0.299813270569     
382.000000000000     13.117180824280     -0.299813270569     
384.000000000000     13.108583450317     -0.299813270569     
386.000000000000     13.099985122681     -0.299813270569     
388.000000000000     13.093107223511     -0.299813270569     
390.000000000000     13.084508895874     -0.299813270569     
392.000000000000     13.075910568237     -0.299813270569     
394.000000000000     13.069031715393     -0.299813270569     
396.000000000000     13.060434341431     -0.299813270569     
398.000000000000     13.051836013794     -0.299813270569     
400.000000000000     13.043237686157     -0.299813270569     
402.000000000000     13.034640312195     -0.299813270569     
404.000000000000     13.026041984558     -0.299813270569     
406.000000000000     13.017443656921     -0.299813270569     
408.000000000000     13.008846282959     -0.299948304892     
410.000000000000     13.000247955322     -0.299813270569     
412.000000000000     12.991649627686     -0.299813270569     
414.000000000000     12.983052253723     -0.299813270569     
416.000000000000     12.974453926086     -0.299813270569     
418.000000000000     12.965855598450     -0.299813270569     
420.000000000000     12.957258224487     -0.299813270569     
422.000000000000     12.946940422058     -0.299813270569     
424.000000000000     12.938342094421     -0.299813270569     
426.000000000000     12.929743766785     -0.299813270569     
428.000000000000     12.919425964355     -0.299813270569     
430.000000000000     12.910827636719     -0.299813270569     
432.000000000000     12.900509834290     -0.299813270569     
434.000000000000     12.891912460327     -0.299813270569     
436.000000000000     12.881594657898     -0.299813270569     
438.000000000000     12.872997283936     -0.299813270569     
440.000000000000     12.862678527832     -0.299813270569     
442.000000000000     12.852360725403     -0.299813270569     
444.000000000000     12.842043876648     -0.299813270569     
446.000000000000     12.833445549011     -0.299813270569     
448.000000000000     12.823127746582     -0.299813270569     
450.000000000000     12.812809944153     -0.299813270569     
452.000000000000     12.802493095398     -0.299813270569     
454.000000000000     12.792175292969     -0.299813270569     
456.000000000000     12.781856536865     -0.299813270569     
458.000000000000     12.771539688110     -0.299813270569     
460.000000000000     12.761221885681     -0.299813270569     
462.000000000000     12.749184608459     -0.299813270569     
464.000000000000     12.738866806030     -0.299813270569     
466.000000000000     12.728549957275     -0.299813270569     
468.000000000000     12.716511726379     -0.299813270569     
470.000000000000     12.704475402832     -0.299813270569     
472.000000000000     12.694156646729     -0.299813270569     
474.000000000000     12.682120323181     -0.299813270569     
476.000000000000     12.670083045959     -0.299813270569     
478.000000000000     12.658045768738     -0.299813270569     
480.000000000000     12.647727966309     -0.299813270569     
482.000000000000     12.633971214294     -0.299813270569     
484.000000000000     12.621933937073     -0.299813270569     
486.000000000000     12.609895706177     -0.299813270569     
488.000000000000     12.597859382629     -0.299813270569     
490.000000000000     12.584101676941     -0.299813270569     
492.000000000000     12.572065353394     -0.299813270569     
494.000000000000     12.558307647705     -0.299813270569     
496.000000000000     12.544550895691     -0.299813270569     
498.000000000000     12.530794143677     -0.299813270569     
500.000000000000     12.517038345337     -0.299813270569     
502.000000000000     12.503280639648     -0.299813270569     
504.000000000000     12.489523887634     -0.299813270569     
506.000000000000     12.475767135620     -0.299813270569     
508.000000000000     12.460289955139     -0.299813270569     
510.000000000000     12.444813728333     -0.299813270569     
512.000000000000     12.431056976318     -0.299813270569     
514.000000000000     12.415580749512     -0.299813270569     
516.000000000000     12.398384094238     -0.299813270569     
518.000000000000     12.382907867432     -0.299813270569     
520.000000000000     12.367431640625     -0.299813270569     
522.000000000000     12.351955413818     -0.299813270569     
524.000000000000     12.334758758545     -0.299813270569     
526.000000000000     12.317563056946     -0.299813270569     
528.000000000000     12.298646926880     -0.299813270569     
530.000000000000     12.281451225281     -0.299813270569     
532.000000000000     12.264254570007     -0.299813270569     
534.000000000000     12.245339393616     -0.299813270569     
536.000000000000     12.226424217224     -0.299813270569     
538.000000000000     12.205787658691     -0.299813270569     
540.000000000000     12.186873435974     -0.299813270569     
542.000000000000     12.166236877441     -0.299813270569     
544.000000000000     12.145602226257     -0.299813270569     
546.000000000000     12.123247146606     -0.299813270569     
548.000000000000     12.102611541748     -0.299813270569     
550.000000000000     12.080257415771     -0.299813270569     
552.000000000000     12.056181907654     -0.299813270569     
554.000000000000     12.032108306885     -0.299813270569     
556.000000000000     12.008032798767     -0.299813270569     
558.000000000000     11.982238769531     -0.299813270569     
560.000000000000     11.956444740295     -0.299813270569     
562.000000000000     11.930650711060     -0.299813270569     
564.000000000000     11.903137207031     -0.299813270569     
566.000000000000     11.875622749329     -0.299813270569     
568.000000000000     11.846389770508     -0.299813270569     
570.000000000000     11.815437316895     -0.299813270569     
572.000000000000     11.784483909607     -0.299813270569     
574.000000000000     11.753531455994     -0.299813270569     
576.000000000000     11.719139099121     -0.299813270569     
578.000000000000     11.683027267456     -0.299813270569     
580.000000000000     11.646915435791     -0.299813270569     
582.000000000000     11.610802650452     -0.299813270569     
584.000000000000     11.571251869202     -0.299813270569     
586.000000000000     11.529981613159     -0.299813270569     
588.000000000000     11.486990928650     -0.299813270569     
590.000000000000     11.444001197815     -0.299813270569     
592.000000000000     11.397571563721     -0.299813270569     
594.000000000000     11.347702980042     -0.299813270569     
596.000000000000     11.296114921570     -0.299813270569     
598.000000000000     11.241086959839     -0.299813270569     
600.000000000000     11.184339523315     -0.299813270569     
602.000000000000     11.124154090881     -0.299813270569     
604.000000000000     11.062248229980     -0.299813270569     
606.000000000000     10.993464469910     -0.299813270569     
608.000000000000     10.921239852905     -0.299813270569     
610.000000000000     10.847296714783     -0.299813270569     
612.000000000000     10.764755249023     -0.299813270569     
614.000000000000     10.675335884094     -0.299813270569     
616.000000000000     10.582476615906     -0.299813270569     
618.000000000000     10.481019973755     -0.299813270569     
620.000000000000     10.367526054382     -0.299813270569     
622.000000000000     10.247153282166     -0.299813270569     
624.000000000000     10.113022804260     -0.299813270569     
626.000000000000     9.961697578430     -0.299813270569     
628.000000000000     9.791456222534     -0.299813270569     
630.000000000000     9.604019165039     -0.299813270569     
632.000000000000     9.371871948242     -0.299813270569     
634.000000000000     9.122528076172     -0.299813270569     
636.000000000000     8.807840347290     -0.299813270569     
638.000000000000     8.410610198975     -0.299813270569     
640.000000000000     8.101079940796     -0.299813270569     


Cycle 2
Physical Cycle 2
Step 1

Time (s),          Potential (V),         Current (A)
2.000000000000     13.490337371826     0.299543172121     
4.000000000000     13.688092231750     0.299543172121     
6.000000000000     13.722483634949     0.299543172121     
8.000000000000     13.737959861755     0.299543172121     
10.000000000000     13.749998092651     0.299543172121     
12.000000000000     13.760314941406     0.299678206444     
14.000000000000     13.770632743835     0.299543172121     
16.000000000000     13.780950546265     0.299543172121     
18.000000000000     13.789548873901     0.299543172121     
20.000000000000     13.798147201538     0.299543172121     
22.000000000000     13.806744575500     0.299543172121     
24.000000000000     13.815342903137     0.299543172121     
26.000000000000     13.822220802307     0.299543172121     
28.000000000000     13.830819129944     0.299543172121     
30.000000000000     13.839417457581     0.299543172121     
32.000000000000     13.846296310425     0.299543172121     
34.000000000000     13.853174209595     0.299543172121     
36.000000000000     13.861771583557     0.299543172121     
38.000000000000     13.868651390076     0.299543172121     
40.000000000000     13.877248764038     0.299543172121     
42.000000000000     13.884126663208     0.299543172121     
44.000000000000     13.891006469727     0.299678206444     
46.000000000000     13.897884368896     0.299678206444     
48.000000000000     13.904762268066     0.299543172121     
50.000000000000     13.913359642029     0.299543172121     
52.000000000000     13.920239448547     0.299543172121     
54.000000000000     13.927117347717     0.299543172121     
56.000000000000     13.933996200562     0.299543172121     
58.000000000000     13.940874099731     0.299543172121     
60.000000000000     13.947752952576     0.299543172121     
62.000000000000     13.954630851746     0.299678206444     
64.000000000000     13.961509704590     0.299543172121     
66.000000000000     13.966668128967     0.299543172121     
68.000000000000     13.973546981812     0.299678206444     
70.000000000000     13.980424880981     0.299678206444     
72.000000000000     13.987303733826     0.299678206444     
74.000000000000     13.994181632996     0.299543172121     
76.000000000000     13.999341011047     0.299543172121     
78.000000000000     14.006218910217     0.299678206444     
80.000000000000     14.013097763062     0.299543172121     
82.000000000000     14.019975662231     0.299543172121     
84.000000000000     14.026855468750     0.299543172121     
86.000000000000     14.032013893127     0.299543172121     
88.000000000000     14.038891792297     0.299678206444     
90.000000000000     14.045769691467     0.299543172121     
92.000000000000     14.050929069519     0.299543172121     
94.000000000000     14.057807922363     0.299678206444     
96.000000000000     14.064685821533     0.299678206444     
98.000000000000     14.071564674377     0.299678206444     
100.000000000000     14.078442573547     0.299543172121     
102.000000000000     14.083601951599     0.299543172121     
104.000000000000     14.088761329651     0.299678206444     
106.000000000000     14.095639228821     0.299678206444     
108.000000000000     14.102518081665     0.299543172121     
110.000000000000     14.107675552368     0.299543172121     
112.000000000000     14.114555358887     0.299678206444     
114.000000000000     14.119713783264     0.299678206444     
116.000000000000     14.126591682434     0.299678206444     
118.000000000000     14.131751060486     0.299543172121     
120.000000000000     14.138628959656     0.299678206444     
122.000000000000     14.143788337708     0.299678206444     
124.000000000000     14.148946762085     0.299678206444     
126.000000000000     14.155824661255     0.299678206444     
128.000000000000     14.160984039307     0.299678206444     
130.000000000000     14.166143417358     0.299678206444     
132.000000000000     14.173021316528     0.299678206444     
134.000000000000     14.178179740906     0.299678206444     
136.000000000000     14.185058593750     0.299678206444     
138.000000000000     14.190217971802     0.299678206444     
140.000000000000     14.195376396179     0.299678206444     
142.000000000000     14.202255249023     0.299678206444     
144.000000000000     14.207413673401     0.299678206444     
146.000000000000     14.212573051453     0.299678206444     
148.000000000000     14.217731475830     0.299678206444     
150.000000000000     14.224610328674     0.299678206444     
152.000000000000     14.229768753052     0.299678206444     
154.000000000000     14.234927177429     0.299678206444     
156.000000000000     14.240085601807     0.299543172121     
158.000000000000     14.246965408325     0.299678206444     
160.000000000000     14.252123832703     0.299678206444     
162.000000000000     14.257282257080     0.299678206444     
164.000000000000     14.262440681458     0.299678206444     
166.000000000000     14.267600059509     0.299543172121     
168.000000000000     14.274477958679     0.299678206444     
170.000000000000     14.279637336731     0.299678206444     
172.000000000000     14.284795761108     0.299678206444     
174.000000000000     14.289955139160     0.299678206444     
176.000000000000     14.295113563538     0.299543172121     
178.000000000000     14.301992416382     0.299543172121     
180.000000000000     14.307150840759     0.299678206444     
182.000000000000     14.312310218811     0.299678206444     
184.000000000000     14.317468643188     0.299678206444     
186.000000000000     14.322628021240     0.299543172121     
188.000000000000     14.327786445618     0.299543172121     
190.000000000000     14.332944869995     0.299678206444     
192.000000000000     14.338104248047     0.299678206444     
194.000000000000     14.343262672424     0.299678206444     
196.000000000000     14.350140571594     0.299543172121     
198.000000000000     14.355299949646     0.299543172121     
200.000000000000     14.360459327698     0.299543172121     
202.000000000000     14.365617752075     0.299543172121     
204.000000000000     14.370777130127     0.299678206444     
206.000000000000     14.375934600830     0.299678206444     
208.000000000000     14.381093978882     0.299543172121     
210.000000000000     14.386253356934     0.299678206444     
212.000000000000     14.391411781311     0.299678206444     
214.000000000000     14.396571159363     0.299678206444     
216.000000000000     14.401729583740     0.299543172121     
218.000000000000     14.406888008118     0.299543172121     
220.000000000000     14.412047386169     0.299543172121     
222.000000000000     14.417205810547     0.299678206444     
224.000000000000     14.422365188599     0.299678206444     
226.000000000000     14.427523612976     0.299678206444     
228.000000000000     14.432682991028     0.299543172121     
230.000000000000     14.437841415405     0.299543172121     
232.000000000000     14.442999839783     0.299678206444     
234.000000000000     14.448159217834     0.299678206444     
236.000000000000     14.453317642212     0.299678206444     
238.000000000000     14.458477020264     0.299543172121     
240.000000000000     14.463636398315     0.299543172121     
242.000000000000     14.468793869019     0.299543172121     
244.000000000000     14.473953247070     0.299543172121     
246.000000000000     14.479111671448     0.299678206444     
248.000000000000     14.484271049500     0.299543172121     
250.000000000000     14.489430427551     0.299543172121     
252.000000000000     14.494587898254     0.299543172121     
254.000000000000     14.499747276306     0.299543172121     
256.000000000000     14.504905700684     0.299543172121     
258.000000000000     14.510065078735     0.299543172121     
260.000000000000     14.515224456787     0.299543172121     
262.000000000000     14.520382881165     0.299543172121     
264.000000000000     14.525541305542     0.299543172121     
266.000000000000     14.528981208801     0.299678206444     
268.000000000000     14.534138679504     0.299678206444     
270.000000000000     14.539298057556     0.299543172121     
272.000000000000     14.544457435608     0.299543172121     
274.000000000000     14.549615859985     0.299678206444     
276.000000000000     14.554775238037     0.299543172121     
278.000000000000     14.559933662415     0.299543172121     
280.000000000000     14.565092086792     0.299543172121     
282.000000000000     14.570251464844     0.299543172121     
284.000000000000     14.575409889221     0.299678206444     
286.000000000000     14.580569267273     0.299678206444     
288.000000000000     14.584008216858     0.299678206444     
290.000000000000     14.589166641235     0.299678206444     
292.000000000000     14.594326019287     0.299543172121     
294.000000000000     14.599485397339     0.299543172121     
296.000000000000     14.604642868042     0.299543172121     
298.000000000000     14.609802246094     0.299678206444     
300.000000000000     14.614960670471     0.299678206444     
302.000000000000     14.620120048523     0.299543172121     
304.000000000000     14.625279426575     0.299543172121     
306.000000000000     14.630437850952     0.299678206444     
308.000000000000     14.635596275330     0.299678206444     
310.000000000000     14.640754699707     0.299678206444     
312.000000000000     14.645914077759     0.299678206444     
314.000000000000     14.651073455811     0.299678206444     
316.000000000000     14.654512405396     0.299678206444     
318.000000000000     14.659670829773     0.299678206444     
320.000000000000     14.664830207825     0.299678206444     
322.000000000000     14.669988632202     0.299678206444     
324.000000000000     14.675147056580     0.299678206444     
326.000000000000     14.680306434631     0.299678206444     
328.000000000000     14.685464859009     0.299678206444     
330.000000000000     14.690624237061     0.299678206444     
332.000000000000     14.695782661438     0.299678206444     
334.000000000000     14.700942039490     0.299678206444     
336.000000000000     14.706100463867     0.299678206444     
338.000000000000     14.709540367126     0.299678206444     
340.000000000000     14.714697837830     0.299678206444     
342.000000000000     14.719857215881     0.299678206444     
344.000000000000     14.725015640259     0.299678206444     
346.000000000000     14.730175018311     0.299678206444     
348.000000000000     14.735334396362     0.299678206444     
350.000000000000     14.740492820740     0.299678206444     
352.000000000000     14.745651245117     0.299678206444     
354.000000000000     14.750809669495     0.299678206444     
356.000000000000     14.755969047546     0.299678206444     
358.000000000000     14.761128425598     0.299678206444     
360.000000000000     14.766286849976     0.299543172121     
362.000000000000     14.771446228027     0.299678206444     
364.000000000000     14.776603698730     0.299678206444     
366.000000000000     14.781763076782     0.299678206444     
368.000000000000     14.786922454834     0.299678206444     
370.000000000000     14.792080879211     0.299678206444     
372.000000000000     14.797240257263     0.299678206444     
374.000000000000     14.802398681641     0.299678206444     
376.000000000000     14.807557106018     0.299678206444     
378.000000000000     14.812715530396     0.299678206444     
380.000000000000     14.817874908447     0.299678206444     
382.000000000000     14.823034286499     0.299543172121     
384.000000000000     14.828192710876     0.299543172121     
386.000000000000     14.833352088928     0.299678206444     
388.000000000000     14.838509559631     0.299678206444     
390.000000000000     14.843668937683     0.299543172121     
392.000000000000     14.848828315735     0.299543172121     
394.000000000000     14.853986740112     0.299543172121     
396.000000000000     14.859146118164     0.299678206444     
398.000000000000     14.864304542542     0.299678206444     
400.000000000000     14.869462966919     0.299678206444     
402.000000000000     14.874622344971     0.299543172121     
404.000000000000     14.879780769348     0.299678206444     
406.000000000000     14.884940147400     0.299678206444     
408.000000000000     14.890098571777     0.299678206444     
410.000000000000     14.895256996155     0.299678206444     
412.000000000000     14.900416374207     0.299543172121     
414.000000000000     14.905574798584     0.299678206444     
416.000000000000     14.910734176636     0.299678206444     
418.000000000000     14.915892601013     0.299678206444     
420.000000000000     14.921051979065     0.299678206444     
422.000000000000     14.926210403442     0.299678206444     
424.000000000000     14.931368827820     0.299678206444     
426.000000000000     14.936528205872     0.299678206444     
428.000000000000     14.941686630249     0.299678206444     
430.000000000000     14.946846008301     0.299678206444     
432.000000000000     14.953723907471     0.299678206444     
434.000000000000     14.958883285522     0.299678206444     
436.000000000000     14.964041709900     0.299678206444     
438.000000000000     14.969201087952     0.299678206444     
440.000000000000     14.974360466003     0.299678206444     
442.000000000000     14.979517936707     0.299543172121     
444.000000000000     14.984677314758     0.299543172121     
446.000000000000     14.991556167603     0.299678206444     
448.000000000000     14.996713638306     0.299678206444     
450.000000000000     15.001873016357     0.299678206444     
452.000000000000     15.007032394409     0.299678206444     
454.000000000000     15.012190818787     0.299543172121     
456.000000000000     15.017350196838     0.299543172121     
458.000000000000     15.022508621216     0.299678206444     
460.000000000000     15.029387474060     0.299678206444     
462.000000000000     15.034545898438     0.299678206444     
464.000000000000     15.039705276489     0.299543172121     
466.000000000000     15.044863700867     0.299678206444     
468.000000000000     15.051741600037     0.299678206444     
470.000000000000     15.056900978088     0.299678206444     
472.000000000000     15.062060356140     0.299678206444     
474.000000000000     15.067217826843     0.299678206444     
476.000000000000     15.074096679688     0.299678206444     
478.000000000000     15.079256057739     0.299678206444     
480.000000000000     15.084415435791     0.299678206444     
482.000000000000     15.089572906494     0.299678206444     
484.000000000000     15.096451759338     0.299543172121     
486.000000000000     15.101611137390     0.299678206444     
488.000000000000     15.106768608093     0.299678206444     
490.000000000000     15.113648414612     0.299678206444     
492.000000000000     15.118806838989     0.299678206444     
494.000000000000     15.123966217041     0.299678206444     
496.000000000000     15.130844116211     0.299678206444     
498.000000000000     15.136002540588     0.299678206444     
500.000000000000     15.141161918640     0.299678206444     
502.000000000000     15.148039817810     0.299678206444     
504.000000000000     15.153199195862     0.299678206444     
506.000000000000     15.160077095032     0.299678206444     
508.000000000000     15.165236473083     0.299678206444     
510.000000000000     15.172115325928     0.299678206444     
512.000000000000     15.177272796631     0.299543172121     
514.000000000000     15.182432174683     0.299543172121     
516.000000000000     15.189311027527     0.299678206444     
518.000000000000     15.194470405579     0.299678206444     
520.000000000000     15.201348304749     0.299543172121     
522.000000000000     15.208226203918     0.299543172121     
524.000000000000     15.213384628296     0.299678206444     
526.000000000000     15.220264434814     0.299678206444     
528.000000000000     15.225422859192     0.299678206444     
530.000000000000     15.232300758362     0.299678206444     
532.000000000000     15.239178657532     0.299678206444     
534.000000000000     15.244338035583     0.299678206444     
536.000000000000     15.251216888428     0.299678206444     
538.000000000000     15.258094787598     0.299678206444     
540.000000000000     15.263254165649     0.299678206444     
542.000000000000     15.270132064819     0.299678206444     
544.000000000000     15.277010917664     0.299678206444     
546.000000000000     15.282170295715     0.299678206444     
548.000000000000     15.289048194885     0.299678206444     
550.000000000000     15.295927047729     0.299678206444     
552.000000000000     15.301085472107     0.299678206444     
554.000000000000     15.307964324951     0.299543172121     
556.000000000000     15.314842224121     0.299543172121     
558.000000000000     15.321721076965     0.299678206444     
560.000000000000     15.328598976135     0.299678206444     
562.000000000000     15.335477828979     0.299678206444     
564.000000000000     15.342355728149     0.299678206444     
566.000000000000     15.349233627319     0.299678206444     
568.000000000000     15.354393005371     0.299678206444     
570.000000000000     15.361271858215     0.299678206444     
572.000000000000     15.368149757385     0.299678206444     
574.000000000000     15.375028610229     0.299678206444     
576.000000000000     15.381907463074     0.299678206444     
578.000000000000     15.388785362244     0.299678206444     
580.000000000000     15.395664215088     0.299543172121     
582.000000000000     15.402542114258     0.299678206444     
584.000000000000     15.409420967102     0.299678206444     
586.000000000000     15.416298866272     0.299678206444     
588.000000000000     15.424897193909     0.299543172121     
590.000000000000     15.431776046753     0.299678206444     
592.000000000000     15.438653945923     0.299678206444     
594.000000000000     15.447252273560     0.299678206444     
596.000000000000     15.454131126404     0.299678206444     
598.000000000000     15.461009025574     0.299678206444     
600.000000000000     15.467886924744     0.299678206444     
602.000000000000     15.476486206055     0.299678206444     
604.000000000000     15.483364105225     0.299678206444     
606.000000000000     15.491962432861     0.299678206444     
608.000000000000     15.498840332031     0.299678206444     
610.000000000000     15.505719184875     0.299678206444     
612.000000000000     15.514316558838     0.299678206444     
614.000000000000     15.522914886475     0.299678206444     
616.000000000000     15.529792785645     0.299678206444     
618.000000000000     15.538391113281     0.299678206444     
620.000000000000     15.545269966125     0.299678206444     
622.000000000000     15.553868293762     0.299678206444     
624.000000000000     15.562465667725     0.299678206444     
626.000000000000     15.571063995361     0.299678206444     
628.000000000000     15.577941894531     0.299678206444     
630.000000000000     15.586541175842     0.299543172121     
632.000000000000     15.595138549805     0.299678206444     
634.000000000000     15.603736877441     0.299678206444     
636.000000000000     15.612335205078     0.299678206444     
638.000000000000     15.620932579041     0.299678206444     
640.000000000000     15.629530906677     0.299678206444     
642.000000000000     15.638129234314     0.299678206444     
644.000000000000     15.646726608276     0.299678206444     
646.000000000000     15.655324935913     0.299678206444     
648.000000000000     15.663923263550     0.299678206444     
650.000000000000     15.674241065979     0.299678206444     
652.000000000000     15.682839393616     0.299678206444     
654.000000000000     15.691436767578     0.299678206444     
656.000000000000     15.700035095215     0.299543172121     
658.000000000000     15.710351943970     0.299678206444     
660.000000000000     15.718950271606     0.299678206444     
662.000000000000     15.729268074036     0.299543172121     
664.000000000000     15.739585876465     0.299678206444     
666.000000000000     15.748184204102     0.299678206444     
668.000000000000     15.758501052856     0.299543172121     
670.000000000000     15.768818855286     0.299678206444     
672.000000000000     15.779136657715     0.299678206444     
674.000000000000     15.789454460144     0.299678206444     
676.000000000000     15.799772262573     0.299678206444     
678.000000000000     15.810090065002     0.299678206444     
680.000000000000     15.820406913757     0.299678206444     
682.000000000000     15.830724716187     0.299678206444     
684.000000000000     15.841043472290     0.299678206444     
686.000000000000     15.851360321045     0.299678206444     
688.000000000000     15.863397598267     0.299543172121     
690.000000000000     15.875434875488     0.299678206444     
692.000000000000     15.885752677917     0.299678206444     
694.000000000000     15.897789955139     0.299678206444     
696.000000000000     15.909827232361     0.299678206444     
698.000000000000     15.921863555908     0.299678206444     
700.000000000000     15.933901786804     0.299678206444     
702.000000000000     15.945939064026     0.299678206444     
704.000000000000     15.957976341248     0.299678206444     
706.000000000000     15.970012664795     0.299678206444     
708.000000000000     15.982050895691     0.299678206444     
710.000000000000     15.994088172913     0.299678206444     


Cycle 2
Physical Cycle 2
Step 2

Time (s),          Potential (V),         Current (A)
2.000000000000     14.367337226868     -0.299813270569     
4.000000000000     14.260722160339     -0.299948304892     
6.000000000000     14.241806030273     -0.299948304892     
8.000000000000     14.228049278259     -0.299813270569     
10.000000000000     14.217731475830     -0.299813270569     
12.000000000000     14.207413673401     -0.299813270569     
14.000000000000     14.198816299438     -0.299813270569     
16.000000000000     14.190217971802     -0.299813270569     
18.000000000000     14.181619644165     -0.299813270569     
20.000000000000     14.173021316528     -0.299813270569     
22.000000000000     14.166143417358     -0.299813270569     
24.000000000000     14.157545089722     -0.299948304892     
26.000000000000     14.148946762085     -0.299813270569     
28.000000000000     14.142068862915     -0.299813270569     
30.000000000000     14.133469581604     -0.299813270569     
32.000000000000     14.124872207642     -0.299813270569     
34.000000000000     14.117994308472     -0.299813270569     
36.000000000000     14.111116409302     -0.299813270569     
38.000000000000     14.102518081665     -0.299948304892     
40.000000000000     14.095639228821     -0.299948304892     
42.000000000000     14.087040901184     -0.299813270569     
44.000000000000     14.080163002014     -0.299948304892     
46.000000000000     14.073284149170     -0.299948304892     
48.000000000000     14.064685821533     -0.299813270569     
50.000000000000     14.057807922363     -0.299813270569     
52.000000000000     14.049209594727     -0.299813270569     
54.000000000000     14.042330741882     -0.299813270569     
56.000000000000     14.035452842712     -0.299813270569     
58.000000000000     14.028573989868     -0.299813270569     
60.000000000000     14.021696090698     -0.299813270569     
62.000000000000     14.014817237854     -0.299813270569     
64.000000000000     14.006218910217     -0.299813270569     
66.000000000000     13.999341011047     -0.299813270569     
68.000000000000     13.992463111877     -0.299948304892     
70.000000000000     13.985584259033     -0.299813270569     
72.000000000000     13.978706359863     -0.299813270569     
74.000000000000     13.971826553345     -0.299813270569     
76.000000000000     13.964948654175     -0.299813270569     
78.000000000000     13.958069801331     -0.299813270569     
80.000000000000     13.952911376953     -0.299813270569     
82.000000000000     13.946032524109     -0.299813270569     
84.000000000000     13.939154624939     -0.299948304892     
86.000000000000     13.932275772095     -0.299813270569     
88.000000000000     13.925397872925     -0.299813270569     
90.000000000000     13.918519020081     -0.299813270569     
92.000000000000     13.911641120911     -0.299813270569     
94.000000000000     13.904762268066     -0.299813270569     
96.000000000000     13.897884368896     -0.299813270569     
98.000000000000     13.892724990845     -0.299813270569     
100.000000000000     13.885847091675     -0.299813270569     
102.000000000000     13.878968238831     -0.299813270569     
104.000000000000     13.872090339661     -0.299813270569     
106.000000000000     13.865210533142     -0.299813270569     
108.000000000000     13.858332633972     -0.299813270569     
110.000000000000     13.853174209595     -0.299813270569     
112.000000000000     13.846296310425     -0.299813270569     
114.000000000000     13.839417457581     -0.299813270569     
116.000000000000     13.832538604736     -0.299948304892     
118.000000000000     13.825659751892     -0.299813270569     
120.000000000000     13.818781852722     -0.299813270569     
122.000000000000     13.813623428345     -0.299813270569     
124.000000000000     13.806744575500     -0.299813270569     
126.000000000000     13.799865722656     -0.299813270569     
128.000000000000     13.794707298279     -0.299813270569     
130.000000000000     13.787829399109     -0.299813270569     
132.000000000000     13.780950546265     -0.299813270569     
134.000000000000     13.774071693420     -0.299948304892     
136.000000000000     13.767193794250     -0.299813270569     
138.000000000000     13.762035369873     -0.299813270569     
140.000000000000     13.755155563354     -0.299813270569     
142.000000000000     13.748277664185     -0.299948304892     
144.000000000000     13.743119239807     -0.299948304892     
146.000000000000     13.736241340637     -0.299948304892     
148.000000000000     13.729361534119     -0.299813270569     
150.000000000000     13.722483634949     -0.299948304892     
152.000000000000     13.717325210571     -0.299813270569     
154.000000000000     13.710447311401     -0.299813270569     
156.000000000000     13.703568458557     -0.299813270569     
158.000000000000     13.696689605713     -0.299813270569     
160.000000000000     13.691531181335     -0.299813270569     
162.000000000000     13.684652328491     -0.299813270569     
164.000000000000     13.679493904114     -0.299813270569     
166.000000000000     13.672615051270     -0.299813270569     
168.000000000000     13.665737152100     -0.299948304892     
170.000000000000     13.658858299255     -0.299813270569     
172.000000000000     13.651980400085     -0.299813270569     
174.000000000000     13.646821022034     -0.299813270569     
176.000000000000     13.639943122864     -0.299813270569     
178.000000000000     13.633064270020     -0.299813270569     
180.000000000000     13.627904891968     -0.299813270569     
182.000000000000     13.621026992798     -0.299813270569     
184.000000000000     13.614148139954     -0.299948304892     
186.000000000000     13.607270240784     -0.299948304892     
188.000000000000     13.602110862732     -0.299813270569     
190.000000000000     13.595232963562     -0.299813270569     
192.000000000000     13.588354110718     -0.299813270569     
194.000000000000     13.581476211548     -0.299813270569     
196.000000000000     13.576316833496     -0.299813270569     
198.000000000000     13.569438934326     -0.299813270569     
200.000000000000     13.562560081482     -0.299813270569     
202.000000000000     13.555682182312     -0.299948304892     
204.000000000000     13.548803329468     -0.299948304892     
206.000000000000     13.543643951416     -0.299813270569     
208.000000000000     13.536766052246     -0.299813270569     
210.000000000000     13.529888153076     -0.299948304892     
212.000000000000     13.523009300232     -0.299948304892     
214.000000000000     13.516131401062     -0.299948304892     
216.000000000000     13.510972023010     -0.299813270569     
218.000000000000     13.504093170166     -0.299948304892     
220.000000000000     13.497215270996     -0.299948304892     
222.000000000000     13.490337371826     -0.299948304892     
224.000000000000     13.483457565308     -0.299948304892     
226.000000000000     13.478299140930     -0.299948304892     
228.000000000000     13.471421241760     -0.299948304892     
230.000000000000     13.464542388916     -0.299813270569     
232.000000000000     13.457663536072     -0.299948304892     
234.000000000000     13.450785636902     -0.299948304892     
236.000000000000     13.443906784058     -0.299948304892     
238.000000000000     13.437028884888     -0.299813270569     
240.000000000000     13.430150032043     -0.299813270569     
242.000000000000     13.423272132874     -0.299813270569     
244.000000000000     13.418112754822     -0.299948304892     
246.000000000000     13.411233901978     -0.299948304892     
248.000000000000     13.404356002808     -0.299948304892     
250.000000000000     13.397478103638     -0.299948304892     
252.000000000000     13.390599250793     -0.299948304892     
254.000000000000     13.383721351624     -0.299948304892     
256.000000000000     13.376841545105     -0.299813270569     
258.000000000000     13.369963645935     -0.299948304892     
260.000000000000     13.363084793091     -0.299948304892     
262.000000000000     13.356206893921     -0.299948304892     
264.000000000000     13.349328994751     -0.299948304892     
266.000000000000     13.342450141907     -0.299948304892     
268.000000000000     13.335572242737     -0.299948304892     
270.000000000000     13.326973915100     -0.299948304892     
272.000000000000     13.320095062256     -0.299948304892     
274.000000000000     13.313217163086     -0.299948304892     
276.000000000000     13.306338310242     -0.299948304892     
278.000000000000     13.299460411072     -0.299948304892     
280.000000000000     13.292580604553     -0.299948304892     
282.000000000000     13.285702705383     -0.299948304892     
284.000000000000     13.278824806213     -0.299948304892     
286.000000000000     13.270227432251     -0.299948304892     
288.000000000000     13.263347625732     -0.299948304892     
290.000000000000     13.256469726563     -0.299948304892     
292.000000000000     13.249590873718     -0.299948304892     
294.000000000000     13.242712974548     -0.299813270569     
296.000000000000     13.234114646912     -0.299813270569     
298.000000000000     13.227235794067     -0.299948304892     
300.000000000000     13.220357894897     -0.299813270569     
302.000000000000     13.211759567261     -0.299813270569     
304.000000000000     13.204880714417     -0.299813270569     
306.000000000000     13.198002815247     -0.299813270569     
308.000000000000     13.191123962402     -0.299813270569     
310.000000000000     13.182525634766     -0.299813270569     
312.000000000000     13.175647735596     -0.299813270569     
314.000000000000     13.167050361633     -0.299813270569     
316.000000000000     13.160172462463     -0.299813270569     
318.000000000000     13.151573181152     -0.299813270569     
320.000000000000     13.144695281982     -0.299813270569     
322.000000000000     13.136096954346     -0.299813270569     
324.000000000000     13.129219055176     -0.299948304892     
326.000000000000     13.120619773865     -0.299813270569     
328.000000000000     13.112022399902     -0.299948304892     
330.000000000000     13.105143547058     -0.299813270569     
332.000000000000     13.096546173096     -0.299813270569     
334.000000000000     13.089668273926     -0.299948304892     
336.000000000000     13.081068992615     -0.299813270569     
338.000000000000     13.072470664978     -0.299813270569     
340.000000000000     13.063873291016     -0.299813270569     
342.000000000000     13.056995391846     -0.299813270569     
344.000000000000     13.048397064209     -0.299813270569     
346.000000000000     13.039798736572     -0.299813270569     
348.000000000000     13.031201362610     -0.299948304892     
350.000000000000     13.022603034973     -0.299948304892     
352.000000000000     13.014004707336     -0.299813270569     
354.000000000000     13.005407333374     -0.299948304892     
356.000000000000     12.996809005737     -0.299813270569     
358.000000000000     12.988210678101     -0.299813270569     
360.000000000000     12.979613304138     -0.299813270569     
362.000000000000     12.971014022827     -0.299813270569     
364.000000000000     12.962415695190     -0.299813270569     
366.000000000000     12.953818321228     -0.299813270569     
368.000000000000     12.943501472473     -0.299813270569     
370.000000000000     12.934903144836     -0.299813270569     
372.000000000000     12.926304817200     -0.299813270569     
374.000000000000     12.917707443237     -0.299813270569     
376.000000000000     12.907388687134     -0.299813270569     
378.000000000000     12.898791313171     -0.299813270569     
380.000000000000     12.888472557068     -0.299813270569     
382.000000000000     12.879875183105     -0.299813270569     
384.000000000000     12.869557380676     -0.299948304892     
386.000000000000     12.860959053040     -0.299813270569     
388.000000000000     12.850642204285     -0.299813270569     
390.000000000000     12.840324401855     -0.299813270569     
392.000000000000     12.830005645752     -0.299813270569     
394.000000000000     12.821408271790     -0.299813270569     
396.000000000000     12.811091423035     -0.299948304892     
398.000000000000     12.800772666931     -0.299813270569     
400.000000000000     12.790454864502     -0.299813270569     
402.000000000000     12.778417587280     -0.299948304892     
404.000000000000     12.768100738525     -0.299813270569     
406.000000000000     12.757782936096     -0.299948304892     
408.000000000000     12.747465133667     -0.299813270569     
410.000000000000     12.735427856445     -0.299813270569     
412.000000000000     12.725110054016     -0.299813270569     
414.000000000000     12.714793205261     -0.299813270569     
416.000000000000     12.702754974365     -0.299948304892     
418.000000000000     12.692438125610     -0.299813270569     
420.000000000000     12.680399894714     -0.299948304892     
422.000000000000     12.668362617493     -0.299948304892     
424.000000000000     12.656326293945     -0.299813270569     
426.000000000000     12.644289016724     -0.299948304892     
428.000000000000     12.633971214294     -0.299813270569     
430.000000000000     12.620214462280     -0.299948304892     
432.000000000000     12.608177185059     -0.299813270569     
434.000000000000     12.596139907837     -0.299813270569     
436.000000000000     12.582383155823     -0.299813270569     
438.000000000000     12.570344924927     -0.299813270569     
440.000000000000     12.556589126587     -0.299813270569     
442.000000000000     12.544550895691     -0.299813270569     
444.000000000000     12.530794143677     -0.299813270569     
446.000000000000     12.517038345337     -0.299813270569     
448.000000000000     12.503280639648     -0.299813270569     
450.000000000000     12.489523887634     -0.299813270569     
452.000000000000     12.474046707153     -0.299948304892     
454.000000000000     12.460289955139     -0.299948304892     
456.000000000000     12.444813728333     -0.299813270569     
458.000000000000     12.431056976318     -0.299813270569     
460.000000000000     12.415580749512     -0.299813270569     
462.000000000000     12.400103569031     -0.299948304892     
464.000000000000     12.384628295898     -0.299813270569     
466.000000000000     12.367431640625     -0.299948304892     
468.000000000000     12.351955413818     -0.299813270569     
470.000000000000     12.334758758545     -0.299813270569     
472.000000000000     12.317563056946     -0.299813270569     
474.000000000000     12.300367355347     -0.299813270569     
476.000000000000     12.281451225281     -0.299813270569     
478.000000000000     12.264254570007     -0.299813270569     
480.000000000000     12.245339393616     -0.299813270569     
482.000000000000     12.226424217224     -0.299813270569     
484.000000000000     12.207508087158     -0.299813270569     
486.000000000000     12.186873435974     -0.299813270569     
488.000000000000     12.167957305908     -0.299813270569     
490.000000000000     12.147321701050     -0.299813270569     
492.000000000000     12.124966621399     -0.299813270569     
494.000000000000     12.104331016541     -0.299813270569     
496.000000000000     12.081975936890     -0.299813270569     
498.000000000000     12.059620857239     -0.299813270569     
500.000000000000     12.035547256470     -0.299813270569     
502.000000000000     12.011471748352     -0.299813270569     
504.000000000000     11.985677719116     -0.299813270569     
506.000000000000     11.959883689880     -0.299813270569     
508.000000000000     11.934089660645     -0.299813270569     
510.000000000000     11.906576156616     -0.299813270569     
512.000000000000     11.879061698914     -0.299813270569     
514.000000000000     11.849828720093     -0.299813270569     
516.000000000000     11.820595741272     -0.299813270569     
518.000000000000     11.789643287659     -0.299813270569     
520.000000000000     11.756970405579     -0.299813270569     
522.000000000000     11.724297523499     -0.299813270569     
524.000000000000     11.689905166626     -0.299813270569     
526.000000000000     11.653794288635     -0.299813270569     
528.000000000000     11.615962028503     -0.299813270569     
530.000000000000     11.578130722046     -0.299813270569     
532.000000000000     11.538579940796     -0.299813270569     
534.000000000000     11.495590209961     -0.299813270569     
536.000000000000     11.449159622192     -0.299948304892     
538.000000000000     11.404450416565     -0.299813270569     
540.000000000000     11.356301307678     -0.299813270569     
542.000000000000     11.304713249207     -0.299813270569     
544.000000000000     11.251404762268     -0.299813270569     
546.000000000000     11.196376800537     -0.299813270569     
548.000000000000     11.136191368103     -0.299813270569     
550.000000000000     11.072566032410     -0.299813270569     
552.000000000000     11.005500793457     -0.299813270569     
554.000000000000     10.934996604919     -0.299813270569     
556.000000000000     10.859333992004     -0.299813270569     
558.000000000000     10.776792526245     -0.299813270569     
560.000000000000     10.690812110901     -0.299813270569     
562.000000000000     10.597952842712     -0.299813270569     
564.000000000000     10.493057250977     -0.299813270569     
566.000000000000     10.379563331604     -0.299813270569     
568.000000000000     10.257471084595     -0.299813270569     
570.000000000000     10.119901657104     -0.299813270569     
572.000000000000     9.968576431274     -0.299813270569     
574.000000000000     9.803494453430     -0.299813270569     
576.000000000000     9.616056442261     -0.299813270569     
578.000000000000     9.389067649841     -0.299813270569     
580.000000000000     9.122528076172     -0.299813270569     
582.000000000000     8.790643692017     -0.299813270569     
584.000000000000     8.376217842102     -0.299813270569     
586.000000000000     8.082164764404     -0.299813270569     


Cycle 3
Physical Cycle 3
Step 1

Time (s),          Potential (V),         Current (A)
2.000000000000     13.502373695374     0.299543172121     
4.000000000000     13.698409080505     0.299543172121     
6.000000000000     13.731081962585     0.299543172121     
8.000000000000     13.746558189392     0.299678206444     
10.000000000000     13.758596420288     0.299678206444     
12.000000000000     13.770632743835     0.299543172121     
14.000000000000     13.779231071472     0.299543172121     
16.000000000000     13.789548873901     0.299678206444     
18.000000000000     13.798147201538     0.299543172121     
20.000000000000     13.806744575500     0.299678206444     
22.000000000000     13.815342903137     0.299678206444     
24.000000000000     13.823941230774     0.299678206444     
26.000000000000     13.830819129944     0.299543172121     
28.000000000000     13.839417457581     0.299678206444     
30.000000000000     13.846296310425     0.299543172121     
32.000000000000     13.854893684387     0.299543172121     
34.000000000000     13.861771583557     0.299678206444     
36.000000000000     13.870369911194     0.299678206444     
38.000000000000     13.877248764038     0.299678206444     
40.000000000000     13.884126663208     0.299543172121     
42.000000000000     13.892724990845     0.299678206444     
44.000000000000     13.899603843689     0.299678206444     
46.000000000000     13.906481742859     0.299543172121     
48.000000000000     13.913359642029     0.299543172121     
50.000000000000     13.920239448547     0.299543172121     
52.000000000000     13.927117347717     0.299543172121     
54.000000000000     13.933996200562     0.299543172121     
56.000000000000     13.942593574524     0.299543172121     
58.000000000000     13.949472427368     0.299678206444     
60.000000000000     13.956351280212     0.299678206444     
62.000000000000     13.963229179382     0.299678206444     
64.000000000000     13.968387603760     0.299678206444     
66.000000000000     13.975266456604     0.299678206444     
68.000000000000     13.982145309448     0.299678206444     
70.000000000000     13.989023208618     0.299678206444     
72.000000000000     13.995902061462     0.299543172121     
74.000000000000     14.002779960632     0.299678206444     
76.000000000000     14.009658813477     0.299678206444     
78.000000000000     14.014817237854     0.299678206444     
80.000000000000     14.021696090698     0.299678206444     
82.000000000000     14.028573989868     0.299678206444     
84.000000000000     14.035452842712     0.299678206444     
86.000000000000     14.040612220764     0.299678206444     
88.000000000000     14.047490119934     0.299543172121     
90.000000000000     14.054368019104     0.299543172121     
92.000000000000     14.061246871948     0.299678206444     
94.000000000000     14.068124771118     0.299678206444     
96.000000000000     14.073284149170     0.299678206444     
98.000000000000     14.080163002014     0.299678206444     
100.000000000000     14.085321426392     0.299678206444     
102.000000000000     14.092200279236     0.299678206444     
104.000000000000     14.097358703613     0.299678206444     
106.000000000000     14.104236602783     0.299678206444     
108.000000000000     14.109395980835     0.299678206444     
110.000000000000     14.116273880005     0.299678206444     
112.000000000000     14.121433258057     0.299678206444     
114.000000000000     14.128312110901     0.299678206444     
116.000000000000     14.133469581604     0.299678206444     
118.000000000000     14.140349388123     0.299678206444     
120.000000000000     14.145507812500     0.299678206444     
122.000000000000     14.150667190552     0.299678206444     
124.000000000000     14.157545089722     0.299678206444     
126.000000000000     14.162704467773     0.299678206444     
128.000000000000     14.169582366943     0.299678206444     
130.000000000000     14.174740791321     0.299678206444     
132.000000000000     14.179900169373     0.299678206444     
134.000000000000     14.186778068542     0.299678206444     
136.000000000000     14.191937446594     0.299678206444     
138.000000000000     14.197095870972     0.299678206444     
140.000000000000     14.203973770142     0.299678206444     
142.000000000000     14.209133148193     0.299678206444     
144.000000000000     14.214291572571     0.299678206444     
146.000000000000     14.219450950623     0.299678206444     
148.000000000000     14.226328849792     0.299678206444     
150.000000000000     14.231488227844     0.299678206444     
152.000000000000     14.236646652222     0.299678206444     
154.000000000000     14.241806030273     0.299678206444     
156.000000000000     14.248683929443     0.299678206444     
158.000000000000     14.253843307495     0.299678206444     
160.000000000000     14.259001731873     0.299678206444     
162.000000000000     14.264161109924     0.299678206444     
164.000000000000     14.269319534302     0.299678206444     
166.000000000000     14.274477958679     0.299678206444     
168.000000000000     14.281356811523     0.299678206444     
170.000000000000     14.286516189575     0.299678206444     
172.000000000000     14.291674613953     0.299678206444     
174.000000000000     14.296833038330     0.299678206444     
176.000000000000     14.301992416382     0.299678206444     
178.000000000000     14.307150840759     0.299678206444     
180.000000000000     14.312310218811     0.299678206444     
182.000000000000     14.317468643188     0.299678206444     
184.000000000000     14.324346542358     0.299678206444     
186.000000000000     14.329505920410     0.299678206444     
188.000000000000     14.334665298462     0.299678206444     
190.000000000000     14.339823722839     0.299678206444     
192.000000000000     14.344982147217     0.299678206444     
194.000000000000     14.350140571594     0.299678206444     
196.000000000000     14.355299949646     0.299543172121     
198.000000000000     14.360459327698     0.299678206444     
200.000000000000     14.365617752075     0.299678206444     
202.000000000000     14.370777130127     0.299678206444     
204.000000000000     14.375934600830     0.299678206444     
206.000000000000     14.381093978882     0.299543172121     
208.000000000000     14.386253356934     0.299678206444     
210.000000000000     14.393132209778     0.299678206444     
212.000000000000     14.398289680481     0.299678206444     
214.000000000000     14.403449058533     0.299543172121     
216.000000000000     14.408608436584     0.299678206444     
218.000000000000     14.413766860962     0.299678206444     
220.000000000000     14.418926239014     0.299678206444     
222.000000000000     14.422365188599     0.299678206444     
224.000000000000     14.427523612976     0.299678206444     
226.000000000000     14.432682991028     0.299543172121     
228.000000000000     14.439560890198     0.299543172121     
230.000000000000     14.444720268250     0.299678206444     
232.000000000000     14.449878692627     0.299678206444     
234.000000000000     14.455037117004     0.299678206444     
236.000000000000     14.460195541382     0.299678206444     
238.000000000000     14.463636398315     0.299543172121     
240.000000000000     14.468793869019     0.299543172121     
242.000000000000     14.473953247070     0.299678206444     
244.000000000000     14.479111671448     0.299678206444     
246.000000000000     14.484271049500     0.299678206444     
248.000000000000     14.489430427551     0.299678206444     
250.000000000000     14.494587898254     0.299678206444     
252.000000000000     14.499747276306     0.299678206444     
254.000000000000     14.504905700684     0.299678206444     
256.000000000000     14.510065078735     0.299678206444     
258.000000000000     14.515224456787     0.299543172121     
260.000000000000     14.520382881165     0.299543172121     
262.000000000000     14.525541305542     0.299678206444     
264.000000000000     14.530699729919     0.299678206444     
266.000000000000     14.535859107971     0.299678206444     
268.000000000000     14.541017532349     0.299678206444     
270.000000000000     14.544457435608     0.299543172121     
272.000000000000     14.551336288452     0.299678206444     
274.000000000000     14.556493759155     0.299678206444     
276.000000000000     14.561653137207     0.299678206444     
278.000000000000     14.565092086792     0.299678206444     
280.000000000000     14.570251464844     0.299543172121     
282.000000000000     14.575409889221     0.299678206444     
284.000000000000     14.580569267273     0.299678206444     
286.000000000000     14.585727691650     0.299678206444     
288.000000000000     14.590887069702     0.299678206444     
290.000000000000     14.596044540405     0.299678206444     
292.000000000000     14.601203918457     0.299543172121     
294.000000000000     14.606363296509     0.299678206444     
296.000000000000     14.611521720886     0.299678206444     
298.000000000000     14.616681098938     0.299678206444     
300.000000000000     14.621839523315     0.299678206444     
302.000000000000     14.625279426575     0.299678206444     
304.000000000000     14.630437850952     0.299543172121     
306.000000000000     14.635596275330     0.299678206444     
308.000000000000     14.640754699707     0.299678206444     
310.000000000000     14.645914077759     0.299678206444     
312.000000000000     14.651073455811     0.299543172121     
314.000000000000     14.656231880188     0.299543172121     
316.000000000000     14.661391258240     0.299543172121     
318.000000000000     14.666548728943     0.299678206444     
320.000000000000     14.671708106995     0.299678206444     
322.000000000000     14.676866531372     0.299678206444     
324.000000000000     14.682025909424     0.299678206444     
326.000000000000     14.687185287476     0.299678206444     
328.000000000000     14.690624237061     0.299678206444     
330.000000000000     14.695782661438     0.299678206444     
332.000000000000     14.700942039490     0.299678206444     
334.000000000000     14.706100463867     0.299543172121     
336.000000000000     14.711258888245     0.299543172121     
338.000000000000     14.716418266296     0.299678206444     
340.000000000000     14.721576690674     0.299678206444     
342.000000000000     14.726736068726     0.299678206444     
344.000000000000     14.731895446777     0.299678206444     
346.000000000000     14.737052917480     0.299678206444     
348.000000000000     14.742212295532     0.299678206444     
350.000000000000     14.747370719910     0.299678206444     
352.000000000000     14.752530097961     0.299678206444     
354.000000000000     14.757689476013     0.299678206444     
356.000000000000     14.762847900391     0.299678206444     
358.000000000000     14.768006324768     0.299678206444     
360.000000000000     14.773164749146     0.299678206444     
362.000000000000     14.778324127197     0.299678206444     
364.000000000000     14.783482551575     0.299678206444     
366.000000000000     14.788641929626     0.299678206444     
368.000000000000     14.792080879211     0.299678206444     
370.000000000000     14.797240257263     0.299678206444     
372.000000000000     14.802398681641     0.299678206444     
374.000000000000     14.807557106018     0.299678206444     
376.000000000000     14.812715530396     0.299678206444     
378.000000000000     14.817874908447     0.299678206444     
380.000000000000     14.823034286499     0.299678206444     
382.000000000000     14.828192710876     0.299678206444     
384.000000000000     14.833352088928     0.299678206444     
386.000000000000     14.838509559631     0.299678206444     
388.000000000000     14.843668937683     0.299543172121     
390.000000000000     14.848828315735     0.299543172121     
392.000000000000     14.853986740112     0.299678206444     
394.000000000000     14.859146118164     0.299678206444     
396.000000000000     14.864304542542     0.299678206444     
398.000000000000     14.869462966919     0.299678206444     
400.000000000000     14.874622344971     0.299678206444     
402.000000000000     14.879780769348     0.299678206444     
404.000000000000     14.884940147400     0.299678206444     
406.000000000000     14.890098571777     0.299678206444     
408.000000000000     14.895256996155     0.299678206444     
410.000000000000     14.900416374207     0.299678206444     
412.000000000000     14.907295227051     0.299678206444     
414.000000000000     14.912453651428     0.299678206444     
416.000000000000     14.917612075806     0.299678206444     
418.000000000000     14.922771453857     0.299678206444     
420.000000000000     14.927929878235     0.299678206444     
422.000000000000     14.933089256287     0.299543172121     
424.000000000000     14.938247680664     0.299678206444     
426.000000000000     14.943407058716     0.299678206444     
428.000000000000     14.948564529419     0.299678206444     
430.000000000000     14.953723907471     0.299678206444     
432.000000000000     14.958883285522     0.299678206444     
434.000000000000     14.964041709900     0.299678206444     
436.000000000000     14.969201087952     0.299678206444     
438.000000000000     14.976078987122     0.299678206444     
440.000000000000     14.981238365173     0.299678206444     
442.000000000000     14.986396789551     0.299543172121     
444.000000000000     14.991556167603     0.299678206444     
446.000000000000     14.996713638306     0.299678206444     
448.000000000000     15.001873016357     0.299678206444     
450.000000000000     15.008751869202     0.299678206444     
452.000000000000     15.013911247253     0.299678206444     
454.000000000000     15.019068717957     0.299678206444     
456.000000000000     15.024228096008     0.299678206444     
458.000000000000     15.029387474060     0.299678206444     
460.000000000000     15.034545898438     0.299678206444     
462.000000000000     15.041423797607     0.299678206444     
464.000000000000     15.046583175659     0.299678206444     
466.000000000000     15.051741600037     0.299678206444     
468.000000000000     15.058620452881     0.299678206444     
470.000000000000     15.063778877258     0.299678206444     
472.000000000000     15.068938255310     0.299543172121     
474.000000000000     15.074096679688     0.299678206444     
476.000000000000     15.080974578857     0.299678206444     
478.000000000000     15.086133956909     0.299678206444     
480.000000000000     15.091293334961     0.299678206444     
482.000000000000     15.096451759338     0.299678206444     
484.000000000000     15.103329658508     0.299678206444     
486.000000000000     15.108489036560     0.299678206444     
488.000000000000     15.115367889404     0.299678206444     
490.000000000000     15.120526313782     0.299678206444     
492.000000000000     15.125684738159     0.299678206444     
494.000000000000     15.132563591003     0.299678206444     
496.000000000000     15.137722015381     0.299678206444     
498.000000000000     15.142881393433     0.299678206444     
500.000000000000     15.149760246277     0.299543172121     
502.000000000000     15.154918670654     0.299678206444     
504.000000000000     15.161796569824     0.299678206444     
506.000000000000     15.166955947876     0.299678206444     
508.000000000000     15.173833847046     0.299678206444     
510.000000000000     15.178993225098     0.299543172121     
512.000000000000     15.185871124268     0.299678206444     
514.000000000000     15.191029548645     0.299678206444     
516.000000000000     15.197909355164     0.299678206444     
518.000000000000     15.203067779541     0.299543172121     
520.000000000000     15.209945678711     0.299678206444     
522.000000000000     15.215105056763     0.299543172121     
524.000000000000     15.221982955933     0.299678206444     
526.000000000000     15.228861808777     0.299678206444     
528.000000000000     15.234021186829     0.299543172121     
530.000000000000     15.240899085999     0.299678206444     
532.000000000000     15.246058464050     0.299678206444     
534.000000000000     15.252936363220     0.299678206444     
536.000000000000     15.258094787598     0.299678206444     
538.000000000000     15.264973640442     0.299678206444     
540.000000000000     15.271851539612     0.299678206444     
542.000000000000     15.278730392456     0.299678206444     
544.000000000000     15.285609245300     0.299543172121     
546.000000000000     15.290767669678     0.299543172121     
548.000000000000     15.297645568848     0.299678206444     
550.000000000000     15.304525375366     0.299678206444     
552.000000000000     15.311403274536     0.299543172121     
554.000000000000     15.316561698914     0.299543172121     
556.000000000000     15.323439598083     0.299543172121     
558.000000000000     15.330319404602     0.299678206444     
560.000000000000     15.337197303772     0.299543172121     
562.000000000000     15.344076156616     0.299543172121     
564.000000000000     15.350954055786     0.299543172121     
566.000000000000     15.357831954956     0.299543172121     
568.000000000000     15.364710807800     0.299543172121     
570.000000000000     15.371588706970     0.299543172121     
572.000000000000     15.378467559814     0.299543172121     
574.000000000000     15.385346412659     0.299543172121     
576.000000000000     15.392225265503     0.299543172121     
578.000000000000     15.399103164673     0.299543172121     
580.000000000000     15.405982017517     0.299543172121     
582.000000000000     15.412859916687     0.299543172121     
584.000000000000     15.419737815857     0.299543172121     
586.000000000000     15.426616668701     0.299543172121     
588.000000000000     15.435214996338     0.299543172121     
590.000000000000     15.442092895508     0.299543172121     
592.000000000000     15.448971748352     0.299543172121     
594.000000000000     15.457570075989     0.299543172121     
596.000000000000     15.464447975159     0.299543172121     
598.000000000000     15.471326828003     0.299543172121     
600.000000000000     15.479925155640     0.299543172121     
602.000000000000     15.486803054810     0.299543172121     
604.000000000000     15.495401382446     0.299543172121     
606.000000000000     15.502280235291     0.299543172121     
608.000000000000     15.510877609253     0.299543172121     
610.000000000000     15.517756462097     0.299543172121     
612.000000000000     15.526353836060     0.299678206444     
614.000000000000     15.533232688904     0.299543172121     
616.000000000000     15.541831016541     0.299543172121     
618.000000000000     15.550429344177     0.299678206444     
620.000000000000     15.557307243347     0.299543172121     
622.000000000000     15.565904617310     0.299543172121     
624.000000000000     15.574502944946     0.299678206444     
626.000000000000     15.583101272583     0.299678206444     
628.000000000000     15.591698646545     0.299543172121     
630.000000000000     15.600296974182     0.299543172121     
632.000000000000     15.608895301819     0.299543172121     
634.000000000000     15.617492675781     0.299543172121     
636.000000000000     15.626091957092     0.299543172121     
638.000000000000     15.634690284729     0.299678206444     
640.000000000000     15.643287658691     0.299543172121     
642.000000000000     15.651885986328     0.299543172121     
644.000000000000     15.660484313965     0.299543172121     
646.000000000000     15.669081687927     0.299543172121     
648.000000000000     15.679398536682     0.299543172121     
650.000000000000     15.687996864319     0.299543172121     
652.000000000000     15.696596145630     0.299543172121     
654.000000000000     15.706912994385     0.299543172121     
656.000000000000     15.715511322021     0.299543172121     
658.000000000000     15.725829124451     0.299543172121     
660.000000000000     15.736146926880     0.299678206444     
662.000000000000     15.744745254517     0.299543172121     
664.000000000000     15.755062103271     0.299543172121     
666.000000000000     15.765379905701     0.299678206444     
668.000000000000     15.775697708130     0.299543172121     
670.000000000000     15.786014556885     0.299543172121     
672.000000000000     15.796333312988     0.299678206444     
674.000000000000     15.806651115417     0.299543172121     
676.000000000000     15.816967964172     0.299543172121     
678.000000000000     15.829005241394     0.299678206444     
680.000000000000     15.839323043823     0.299543172121     
682.000000000000     15.849640846252     0.299678206444     
684.000000000000     15.859957695007     0.299543172121     
686.000000000000     15.871995925903     0.299543172121     
688.000000000000     15.884033203125     0.299678206444     
690.000000000000     15.896069526672     0.299678206444     
692.000000000000     15.908106803894     0.299678206444     
694.000000000000     15.918424606323     0.299678206444     
696.000000000000     15.930461883545     0.299678206444     
698.000000000000     15.942500114441     0.299678206444     
700.000000000000     15.954537391663     0.299543172121     
702.000000000000     15.968294143677     0.299543172121     
704.000000000000     15.980331420898     0.299543172121     
706.000000000000     15.992367744446     0.299678206444     


Cycle 3
Physical Cycle 3
Step 2

Time (s),          Potential (V),         Current (A)
2.000000000000     14.362178802490     -0.299948304892     
4.000000000000     14.255562782288     -0.299948304892     
6.000000000000     14.236646652222     -0.299948304892     
8.000000000000     14.222889900208     -0.299948304892     
10.000000000000     14.210852622986     -0.299948304892     
12.000000000000     14.202255249023     -0.299948304892     
14.000000000000     14.193656921387     -0.299948304892     
16.000000000000     14.185058593750     -0.299948304892     
18.000000000000     14.176461219788     -0.299948304892     
20.000000000000     14.167862892151     -0.299813270569     
22.000000000000     14.159264564514     -0.299948304892     
24.000000000000     14.150667190552     -0.299948304892     
26.000000000000     14.143788337708     -0.299948304892     
28.000000000000     14.135190010071     -0.299948304892     
30.000000000000     14.128312110901     -0.299948304892     
32.000000000000     14.119713783264     -0.299948304892     
34.000000000000     14.112834930420     -0.299948304892     
36.000000000000     14.104236602783     -0.299948304892     
38.000000000000     14.097358703613     -0.299948304892     
40.000000000000     14.088761329651     -0.299948304892     
42.000000000000     14.081882476807     -0.299948304892     
44.000000000000     14.075003623962     -0.299948304892     
46.000000000000     14.068124771118     -0.299948304892     
48.000000000000     14.059527397156     -0.299948304892     
50.000000000000     14.050929069519     -0.299948304892     
52.000000000000     14.044051170349     -0.299948304892     
54.000000000000     14.037172317505     -0.299948304892     
56.000000000000     14.030294418335     -0.299948304892     
58.000000000000     14.023414611816     -0.299948304892     
60.000000000000     14.016536712646     -0.299948304892     
62.000000000000     14.007939338684     -0.299813270569     
64.000000000000     14.001061439514     -0.299948304892     
66.000000000000     13.994181632996     -0.299948304892     
68.000000000000     13.987303733826     -0.299948304892     
70.000000000000     13.980424880981     -0.299948304892     
72.000000000000     13.973546981812     -0.299948304892     
74.000000000000     13.966668128967     -0.299948304892     
76.000000000000     13.959790229797     -0.299948304892     
78.000000000000     13.952911376953     -0.299948304892     
80.000000000000     13.946032524109     -0.299948304892     
82.000000000000     13.939154624939     -0.299948304892     
84.000000000000     13.932275772095     -0.299948304892     
86.000000000000     13.927117347717     -0.299948304892     
88.000000000000     13.920239448547     -0.299948304892     
90.000000000000     13.913359642029     -0.299948304892     
92.000000000000     13.906481742859     -0.299948304892     
94.000000000000     13.899603843689     -0.299948304892     
96.000000000000     13.892724990845     -0.299948304892     
98.000000000000     13.885847091675     -0.299948304892     
100.000000000000     13.880687713623     -0.299948304892     
102.000000000000     13.873808860779     -0.299948304892     
104.000000000000     13.866930961609     -0.299948304892     
106.000000000000     13.860053062439     -0.299948304892     
108.000000000000     13.853174209595     -0.299948304892     
110.000000000000     13.848014831543     -0.299948304892     
112.000000000000     13.841136932373     -0.299948304892     
114.000000000000     13.834258079529     -0.299948304892     
116.000000000000     13.827380180359     -0.299948304892     
118.000000000000     13.820502281189     -0.299948304892     
120.000000000000     13.815342903137     -0.299948304892     
122.000000000000     13.808464050293     -0.299948304892     
124.000000000000     13.801586151123     -0.299948304892     
126.000000000000     13.796426773071     -0.299948304892     
128.000000000000     13.789548873901     -0.299948304892     
130.000000000000     13.782670021057     -0.299948304892     
132.000000000000     13.775792121887     -0.299948304892     
134.000000000000     13.768913269043     -0.299948304892     
136.000000000000     13.763753890991     -0.299948304892     
138.000000000000     13.756875991821     -0.299948304892     
140.000000000000     13.749998092651     -0.299948304892     
142.000000000000     13.744838714600     -0.299948304892     
144.000000000000     13.737959861755     -0.299948304892     
146.000000000000     13.731081962585     -0.299948304892     
148.000000000000     13.724203109741     -0.299948304892     
150.000000000000     13.719044685364     -0.299948304892     
152.000000000000     13.712165832520     -0.299948304892     
154.000000000000     13.705287933350     -0.299948304892     
156.000000000000     13.700128555298     -0.299948304892     
158.000000000000     13.693249702454     -0.299948304892     
160.000000000000     13.686371803284     -0.299948304892     
162.000000000000     13.679493904114     -0.299948304892     
164.000000000000     13.674334526062     -0.299948304892     
166.000000000000     13.667455673218     -0.299948304892     
168.000000000000     13.660577774048     -0.299948304892     
170.000000000000     13.653698921204     -0.299948304892     
172.000000000000     13.648541450500     -0.299948304892     
174.000000000000     13.641661643982     -0.299948304892     
176.000000000000     13.634783744812     -0.299948304892     
178.000000000000     13.629625320435     -0.299948304892     
180.000000000000     13.622746467590     -0.299948304892     
182.000000000000     13.615867614746     -0.299948304892     
184.000000000000     13.608989715576     -0.299948304892     
186.000000000000     13.603831291199     -0.299948304892     
188.000000000000     13.596952438354     -0.299948304892     
190.000000000000     13.590073585510     -0.299948304892     
192.000000000000     13.584915161133     -0.299948304892     
194.000000000000     13.578037261963     -0.299948304892     
196.000000000000     13.571158409119     -0.299948304892     
198.000000000000     13.564279556274     -0.299948304892     
200.000000000000     13.557400703430     -0.299948304892     
202.000000000000     13.552242279053     -0.299948304892     
204.000000000000     13.545364379883     -0.299948304892     
206.000000000000     13.538485527039     -0.299813270569     
208.000000000000     13.531606674194     -0.299948304892     
210.000000000000     13.524728775024     -0.299948304892     
212.000000000000     13.519570350647     -0.299948304892     
214.000000000000     13.512690544128     -0.299948304892     
216.000000000000     13.505812644958     -0.299948304892     
218.000000000000     13.498934745789     -0.299948304892     
220.000000000000     13.492055892944     -0.299948304892     
222.000000000000     13.485177993774     -0.299948304892     
224.000000000000     13.480018615723     -0.299948304892     
226.000000000000     13.473139762878     -0.299948304892     
228.000000000000     13.466261863708     -0.299948304892     
230.000000000000     13.459383964539     -0.299948304892     
232.000000000000     13.452505111694     -0.299948304892     
234.000000000000     13.445627212524     -0.299948304892     
236.000000000000     13.438748359680     -0.299948304892     
238.000000000000     13.433588981628     -0.299948304892     
240.000000000000     13.426711082458     -0.299948304892     
242.000000000000     13.419833183289     -0.299948304892     
244.000000000000     13.412954330444     -0.299948304892     
246.000000000000     13.406076431274     -0.299948304892     
248.000000000000     13.399196624756     -0.299948304892     
250.000000000000     13.392318725586     -0.299948304892     
252.000000000000     13.385439872742     -0.299948304892     
254.000000000000     13.378561973572     -0.299948304892     
256.000000000000     13.371683120728     -0.299948304892     
258.000000000000     13.364805221558     -0.299948304892     
260.000000000000     13.357927322388     -0.299948304892     
262.000000000000     13.351048469543     -0.299948304892     
264.000000000000     13.344169616699     -0.299948304892     
266.000000000000     13.337290763855     -0.299948304892     
268.000000000000     13.330412864685     -0.299948304892     
270.000000000000     13.323534011841     -0.299813270569     
272.000000000000     13.316656112671     -0.299948304892     
274.000000000000     13.309778213501     -0.299948304892     
276.000000000000     13.302899360657     -0.299948304892     
278.000000000000     13.296021461487     -0.299948304892     
280.000000000000     13.289141654968     -0.299948304892     
282.000000000000     13.280544281006     -0.299948304892     
284.000000000000     13.273666381836     -0.299948304892     
286.000000000000     13.266786575317     -0.299948304892     
288.000000000000     13.259908676147     -0.299948304892     
290.000000000000     13.253029823303     -0.299948304892     
292.000000000000     13.246151924133     -0.299948304892     
294.000000000000     13.237553596497     -0.299948304892     
296.000000000000     13.230674743652     -0.299948304892     
298.000000000000     13.223796844482     -0.299948304892     
300.000000000000     13.215199470520     -0.299948304892     
302.000000000000     13.208320617676     -0.299948304892     
304.000000000000     13.201441764832     -0.299948304892     
306.000000000000     13.194563865662     -0.299948304892     
308.000000000000     13.185965538025     -0.299948304892     
310.000000000000     13.179086685181     -0.299948304892     
312.000000000000     13.170489311218     -0.299948304892     
314.000000000000     13.163611412048     -0.299948304892     
316.000000000000     13.155013084412     -0.299948304892     
318.000000000000     13.148134231567     -0.299948304892     
320.000000000000     13.141256332397     -0.299948304892     
322.000000000000     13.132658004761     -0.299948304892     
324.000000000000     13.125779151917     -0.299948304892     
326.000000000000     13.117180824280     -0.299948304892     
328.000000000000     13.108583450317     -0.299948304892     
330.000000000000     13.101704597473     -0.299948304892     
332.000000000000     13.093107223511     -0.299948304892     
334.000000000000     13.084508895874     -0.299948304892     
336.000000000000     13.077630043030     -0.299948304892     
338.000000000000     13.069031715393     -0.299948304892     
340.000000000000     13.060434341431     -0.299948304892     
342.000000000000     13.053556442261     -0.299948304892     
344.000000000000     13.044958114624     -0.299948304892     
346.000000000000     13.036359786987     -0.299948304892     
348.000000000000     13.027762413025     -0.299948304892     
350.000000000000     13.019164085388     -0.299948304892     
352.000000000000     13.010564804077     -0.299948304892     
354.000000000000     13.001967430115     -0.299948304892     
356.000000000000     12.993369102478     -0.299948304892     
358.000000000000     12.984770774841     -0.299948304892     
360.000000000000     12.976173400879     -0.299948304892     
362.000000000000     12.967575073242     -0.299948304892     
364.000000000000     12.958976745605     -0.299948304892     
366.000000000000     12.950379371643     -0.299948304892     
368.000000000000     12.940060615540     -0.299813270569     
370.000000000000     12.931463241577     -0.299813270569     
372.000000000000     12.922864913940     -0.299948304892     
374.000000000000     12.914266586304     -0.299948304892     
376.000000000000     12.903949737549     -0.299948304892     
378.000000000000     12.895352363586     -0.299948304892     
380.000000000000     12.885033607483     -0.299948304892     
382.000000000000     12.876436233521     -0.299948304892     
384.000000000000     12.866118431091     -0.299948304892     
386.000000000000     12.857520103455     -0.299948304892     
388.000000000000     12.847203254700     -0.299948304892     
390.000000000000     12.836885452271     -0.299948304892     
392.000000000000     12.826566696167     -0.299948304892     
394.000000000000     12.817969322205     -0.299948304892     
396.000000000000     12.807652473450     -0.299948304892     
398.000000000000     12.797333717346     -0.299948304892     
400.000000000000     12.787015914917     -0.299948304892     
402.000000000000     12.776699066162     -0.299948304892     
404.000000000000     12.764660835266     -0.299948304892     
406.000000000000     12.754343986511     -0.299948304892     
408.000000000000     12.744026184082     -0.299948304892     
410.000000000000     12.733708381653     -0.299948304892     
412.000000000000     12.723390579224     -0.299948304892     
414.000000000000     12.711353302002     -0.299948304892     
416.000000000000     12.701036453247     -0.299948304892     
418.000000000000     12.688999176025     -0.299948304892     
420.000000000000     12.676960945129     -0.299948304892     
422.000000000000     12.666644096375     -0.299948304892     
424.000000000000     12.654605865479     -0.299948304892     
426.000000000000     12.642568588257     -0.299948304892     
428.000000000000     12.630532264709     -0.299948304892     
430.000000000000     12.618494987488     -0.299948304892     
432.000000000000     12.604738235474     -0.299948304892     
434.000000000000     12.592700004578     -0.299948304892     
436.000000000000     12.580662727356     -0.299948304892     
438.000000000000     12.568626403809     -0.299948304892     
440.000000000000     12.554868698120     -0.299948304892     
442.000000000000     12.541111946106     -0.299948304892     
444.000000000000     12.529074668884     -0.299948304892     
446.000000000000     12.515317916870     -0.299948304892     
448.000000000000     12.499840736389     -0.299948304892     
450.000000000000     12.486084938049     -0.299948304892     
452.000000000000     12.472328186035     -0.299948304892     
454.000000000000     12.458571434021     -0.299948304892     
456.000000000000     12.443094253540     -0.299948304892     
458.000000000000     12.427618026733     -0.299948304892     
460.000000000000     12.413861274719     -0.299948304892     
462.000000000000     12.398384094238     -0.299948304892     
464.000000000000     12.381188392639     -0.299948304892     
466.000000000000     12.365712165833     -0.299948304892     
468.000000000000     12.348516464233     -0.299948304892     
470.000000000000     12.333039283752     -0.299948304892     
472.000000000000     12.315842628479     -0.299948304892     
474.000000000000     12.298646926880     -0.299948304892     
476.000000000000     12.279730796814     -0.299948304892     
478.000000000000     12.262535095215     -0.299948304892     
480.000000000000     12.243619918823     -0.299948304892     
482.000000000000     12.224703788757     -0.299948304892     
484.000000000000     12.205787658691     -0.299948304892     
486.000000000000     12.186873435974     -0.299948304892     
488.000000000000     12.166236877441     -0.299813270569     
490.000000000000     12.145602226257     -0.299948304892     
492.000000000000     12.124966621399     -0.299948304892     
494.000000000000     12.102611541748     -0.299948304892     
496.000000000000     12.080257415771     -0.299948304892     
498.000000000000     12.057902336121     -0.299948304892     
500.000000000000     12.033826828003     -0.299948304892     
502.000000000000     12.009753227234     -0.299948304892     
504.000000000000     11.985677719116     -0.299948304892     
506.000000000000     11.959883689880     -0.299948304892     
508.000000000000     11.934089660645     -0.299948304892     
510.000000000000     11.906576156616     -0.299948304892     
512.000000000000     11.879061698914     -0.299948304892     
514.000000000000     11.849828720093     -0.299948304892     
516.000000000000     11.820595741272     -0.299948304892     
518.000000000000     11.789643287659     -0.299948304892     
520.000000000000     11.756970405579     -0.299948304892     
522.000000000000     11.726016998291     -0.299948304892     
524.000000000000     11.689905166626     -0.299948304892     
526.000000000000     11.653794288635     -0.299948304892     
528.000000000000     11.615962028503     -0.299948304892     
530.000000000000     11.579850196838     -0.299948304892     
532.000000000000     11.540299415588     -0.299948304892     
534.000000000000     11.497308731079     -0.299948304892     
536.000000000000     11.454319000244     -0.299948304892     
538.000000000000     11.407889366150     -0.299948304892     
540.000000000000     11.361459732056     -0.299948304892     
542.000000000000     11.309871673584     -0.299948304892     
544.000000000000     11.256564140320     -0.299948304892     
546.000000000000     11.199816703796     -0.299948304892     
548.000000000000     11.139630317688     -0.299948304892     
550.000000000000     11.076004981995     -0.299948304892     
552.000000000000     11.008939743042     -0.299948304892     
554.000000000000     10.938435554504     -0.299948304892     
556.000000000000     10.862772941589     -0.299948304892     
558.000000000000     10.780232429504     -0.299948304892     
560.000000000000     10.694251060486     -0.299948304892     
562.000000000000     10.603112220764     -0.299813270569     
564.000000000000     10.503375053406     -0.299813270569     
566.000000000000     10.388160705566     -0.299948304892     
568.000000000000     10.266069412231     -0.299813270569     
570.000000000000     10.131938934326     -0.299813270569     
572.000000000000     9.982333183289     -0.299948304892     
574.000000000000     9.810372352600     -0.299948304892     
576.000000000000     9.614336967468     -0.299948304892     
578.000000000000     9.382188796997     -0.299948304892     
580.000000000000     9.115650177002     -0.299948304892     
582.000000000000     8.787204742432     -0.299948304892     
584.000000000000     8.369338989258     -0.299948304892     
586.000000000000     8.056370735168     -0.299948304892     


Cycle 4
Physical Cycle 4
Step 1

Time (s),          Potential (V),         Current (A)
2.000000000000     13.493776321411     0.299543172121     
4.000000000000     13.688092231750     0.299543172121     
6.000000000000     13.722483634949     0.299543172121     
8.000000000000     13.737959861755     0.299543172121     
10.000000000000     13.749998092651     0.299543172121     
12.000000000000     13.760314941406     0.299543172121     
14.000000000000     13.770632743835     0.299543172121     
16.000000000000     13.779231071472     0.299543172121     
18.000000000000     13.789548873901     0.299543172121     
20.000000000000     13.798147201538     0.299543172121     
22.000000000000     13.806744575500     0.299543172121     
24.000000000000     13.813623428345     0.299543172121     
26.000000000000     13.822220802307     0.299543172121     
28.000000000000     13.830819129944     0.299543172121     
30.000000000000     13.837697982788     0.299543172121     
32.000000000000     13.846296310425     0.299543172121     
34.000000000000     13.853174209595     0.299543172121     
36.000000000000     13.861771583557     0.299543172121     
38.000000000000     13.868651390076     0.299543172121     
40.000000000000     13.875529289246     0.299543172121     
42.000000000000     13.882407188416     0.299543172121     
44.000000000000     13.891006469727     0.299543172121     
46.000000000000     13.897884368896     0.299543172121     
48.000000000000     13.904762268066     0.299543172121     
50.000000000000     13.911641120911     0.299543172121     
52.000000000000     13.918519020081     0.299543172121     
54.000000000000     13.925397872925     0.299543172121     
56.000000000000     13.932275772095     0.299543172121     
58.000000000000     13.939154624939     0.299543172121     
60.000000000000     13.946032524109     0.299543172121     
62.000000000000     13.952911376953     0.299543172121     
64.000000000000     13.959790229797     0.299543172121     
66.000000000000     13.966668128967     0.299543172121     
68.000000000000     13.973546981812     0.299543172121     
70.000000000000     13.980424880981     0.299543172121     
72.000000000000     13.985584259033     0.299543172121     
74.000000000000     13.992463111877     0.299543172121     
76.000000000000     13.999341011047     0.299543172121     
78.000000000000     14.006218910217     0.299543172121     
80.000000000000     14.013097763062     0.299543172121     
82.000000000000     14.018257141113     0.299543172121     
84.000000000000     14.025135040283     0.299543172121     
86.000000000000     14.032013893127     0.299543172121     
88.000000000000     14.037172317505     0.299543172121     
90.000000000000     14.044051170349     0.299543172121     
92.000000000000     14.049209594727     0.299543172121     
94.000000000000     14.057807922363     0.299543172121     
96.000000000000     14.062966346741     0.299543172121     
98.000000000000     14.069845199585     0.299543172121     
100.000000000000     14.076723098755     0.299543172121     
102.000000000000     14.081882476807     0.299543172121     
104.000000000000     14.088761329651     0.299543172121     
106.000000000000     14.093918800354     0.299543172121     
108.000000000000     14.100797653198     0.299543172121     
110.000000000000     14.105957031250     0.299543172121     
112.000000000000     14.112834930420     0.299543172121     
114.000000000000     14.117994308472     0.299543172121     
116.000000000000     14.124872207642     0.299543172121     
118.000000000000     14.130030632019     0.299543172121     
120.000000000000     14.135190010071     0.299543172121     
122.000000000000     14.142068862915     0.299543172121     
124.000000000000     14.147227287292     0.299543172121     
126.000000000000     14.152385711670     0.299543172121     
128.000000000000     14.159264564514     0.299543172121     
130.000000000000     14.164422988892     0.299543172121     
132.000000000000     14.171301841736     0.299678206444     
134.000000000000     14.176461219788     0.299678206444     
136.000000000000     14.181619644165     0.299543172121     
138.000000000000     14.188497543335     0.299543172121     
140.000000000000     14.193656921387     0.299543172121     
142.000000000000     14.198816299438     0.299678206444     
144.000000000000     14.203973770142     0.299543172121     
146.000000000000     14.210852622986     0.299543172121     
148.000000000000     14.216012001038     0.299543172121     
150.000000000000     14.221171379089     0.299543172121     
152.000000000000     14.228049278259     0.299543172121     
154.000000000000     14.233207702637     0.299543172121     
156.000000000000     14.238367080688     0.299543172121     
158.000000000000     14.243524551392     0.299543172121     
160.000000000000     14.248683929443     0.299543172121     
162.000000000000     14.255562782288     0.299543172121     
164.000000000000     14.260722160339     0.299543172121     
166.000000000000     14.265879631042     0.299543172121     
168.000000000000     14.271039009094     0.299543172121     
170.000000000000     14.276198387146     0.299543172121     
172.000000000000     14.281356811523     0.299543172121     
174.000000000000     14.288234710693     0.299543172121     
176.000000000000     14.293394088745     0.299543172121     
178.000000000000     14.298553466797     0.299543172121     
180.000000000000     14.303711891174     0.299543172121     
182.000000000000     14.308871269226     0.299543172121     
184.000000000000     14.314028739929     0.299543172121     
186.000000000000     14.319188117981     0.299543172121     
188.000000000000     14.324346542358     0.299543172121     
190.000000000000     14.331226348877     0.299543172121     
192.000000000000     14.336383819580     0.299543172121     
194.000000000000     14.341543197632     0.299543172121     
196.000000000000     14.346701622009     0.299543172121     
198.000000000000     14.351861000061     0.299543172121     
200.000000000000     14.357020378113     0.299543172121     
202.000000000000     14.362178802490     0.299543172121     
204.000000000000     14.367337226868     0.299543172121     
206.000000000000     14.372495651245     0.299543172121     
208.000000000000     14.377655029297     0.299543172121     
210.000000000000     14.382814407349     0.299543172121     
212.000000000000     14.387972831726     0.299543172121     
214.000000000000     14.393132209778     0.299543172121     
216.000000000000     14.398289680481     0.299543172121     
218.000000000000     14.405168533325     0.299543172121     
220.000000000000     14.410327911377     0.299543172121     
222.000000000000     14.415486335754     0.299543172121     
224.000000000000     14.420644760132     0.299543172121     
226.000000000000     14.425804138184     0.299543172121     
228.000000000000     14.430962562561     0.299543172121     
230.000000000000     14.436121940613     0.299543172121     
232.000000000000     14.441281318665     0.299543172121     
234.000000000000     14.446438789368     0.299543172121     
236.000000000000     14.451598167419     0.299543172121     
238.000000000000     14.456756591797     0.299543172121     
240.000000000000     14.461915969849     0.299543172121     
242.000000000000     14.467075347900     0.299543172121     
244.000000000000     14.472233772278     0.299543172121     
246.000000000000     14.477392196655     0.299543172121     
248.000000000000     14.482550621033     0.299543172121     
250.000000000000     14.487709999084     0.299543172121     
252.000000000000     14.492869377136     0.299543172121     
254.000000000000     14.498027801514     0.299543172121     
256.000000000000     14.503187179565     0.299678206444     
258.000000000000     14.506626129150     0.299678206444     
260.000000000000     14.511784553528     0.299678206444     
262.000000000000     14.516942977905     0.299543172121     
264.000000000000     14.522102355957     0.299543172121     
266.000000000000     14.527260780334     0.299678206444     
268.000000000000     14.532420158386     0.299678206444     
270.000000000000     14.537578582764     0.299543172121     
272.000000000000     14.542737960815     0.299543172121     
274.000000000000     14.547896385193     0.299543172121     
276.000000000000     14.553054809570     0.299543172121     
278.000000000000     14.558214187622     0.299543172121     
280.000000000000     14.563372612000     0.299543172121     
282.000000000000     14.568531990051     0.299543172121     
284.000000000000     14.573691368103     0.299543172121     
286.000000000000     14.578848838806     0.299543172121     
288.000000000000     14.584008216858     0.299543172121     
290.000000000000     14.589166641235     0.299543172121     
292.000000000000     14.594326019287     0.299543172121     
294.000000000000     14.597764968872     0.299543172121     
296.000000000000     14.602924346924     0.299543172121     
298.000000000000     14.608082771301     0.299543172121     
300.000000000000     14.613242149353     0.299543172121     
302.000000000000     14.618399620056     0.299543172121     
304.000000000000     14.623558998108     0.299543172121     
306.000000000000     14.628718376160     0.299543172121     
308.000000000000     14.633876800537     0.299543172121     
310.000000000000     14.639036178589     0.299543172121     
312.000000000000     14.644194602966     0.299543172121     
314.000000000000     14.649353027344     0.299543172121     
316.000000000000     14.654512405396     0.299543172121     
318.000000000000     14.657951354980     0.299543172121     
320.000000000000     14.663109779358     0.299543172121     
322.000000000000     14.669988632202     0.299543172121     
324.000000000000     14.675147056580     0.299543172121     
326.000000000000     14.678586959839     0.299543172121     
328.000000000000     14.683746337891     0.299543172121     
330.000000000000     14.688903808594     0.299543172121     
332.000000000000     14.694063186646     0.299543172121     
334.000000000000     14.699221611023     0.299543172121     
336.000000000000     14.704380989075     0.299543172121     
338.000000000000     14.709540367126     0.299543172121     
340.000000000000     14.714697837830     0.299543172121     
342.000000000000     14.719857215881     0.299543172121     
344.000000000000     14.725015640259     0.299543172121     
346.000000000000     14.730175018311     0.299543172121     
348.000000000000     14.735334396362     0.299543172121     
350.000000000000     14.740492820740     0.299543172121     
352.000000000000     14.745651245117     0.299543172121     
354.000000000000     14.750809669495     0.299543172121     
356.000000000000     14.754249572754     0.299543172121     
358.000000000000     14.761128425598     0.299543172121     
360.000000000000     14.766286849976     0.299543172121     
362.000000000000     14.771446228027     0.299543172121     
364.000000000000     14.776603698730     0.299543172121     
366.000000000000     14.781763076782     0.299543172121     
368.000000000000     14.785202026367     0.299543172121     
370.000000000000     14.792080879211     0.299543172121     
372.000000000000     14.797240257263     0.299543172121     
374.000000000000     14.802398681641     0.299543172121     
376.000000000000     14.805837631226     0.299543172121     
378.000000000000     14.810997009277     0.299543172121     
380.000000000000     14.816155433655     0.299543172121     
382.000000000000     14.821313858032     0.299543172121     
384.000000000000     14.826473236084     0.299543172121     
386.000000000000     14.831631660461     0.299543172121     
388.000000000000     14.836791038513     0.299543172121     
390.000000000000     14.843668937683     0.299543172121     
392.000000000000     14.847107887268     0.299543172121     
394.000000000000     14.852267265320     0.299543172121     
396.000000000000     14.857425689697     0.299543172121     
398.000000000000     14.862585067749     0.299543172121     
400.000000000000     14.867744445801     0.299543172121     
402.000000000000     14.874622344971     0.299543172121     
404.000000000000     14.879780769348     0.299543172121     
406.000000000000     14.884940147400     0.299543172121     
408.000000000000     14.890098571777     0.299543172121     
410.000000000000     14.895256996155     0.299543172121     
412.000000000000     14.900416374207     0.299543172121     
414.000000000000     14.905574798584     0.299543172121     
416.000000000000     14.910734176636     0.299678206444     
418.000000000000     14.915892601013     0.299543172121     
420.000000000000     14.921051979065     0.299543172121     
422.000000000000     14.926210403442     0.299543172121     
424.000000000000     14.931368827820     0.299543172121     
426.000000000000     14.936528205872     0.299678206444     
428.000000000000     14.943407058716     0.299678206444     
430.000000000000     14.948564529419     0.299678206444     
432.000000000000     14.953723907471     0.299543172121     
434.000000000000     14.958883285522     0.299543172121     
436.000000000000     14.964041709900     0.299543172121     
438.000000000000     14.969201087952     0.299678206444     
440.000000000000     14.974360466003     0.299678206444     
442.000000000000     14.979517936707     0.299678206444     
444.000000000000     14.986396789551     0.299543172121     
446.000000000000     14.991556167603     0.299543172121     
448.000000000000     14.996713638306     0.299678206444     
450.000000000000     15.001873016357     0.299678206444     
452.000000000000     15.008751869202     0.299678206444     
454.000000000000     15.013911247253     0.299678206444     
456.000000000000     15.019068717957     0.299678206444     
458.000000000000     15.024228096008     0.299678206444     
460.000000000000     15.029387474060     0.299678206444     
462.000000000000     15.036265373230     0.299678206444     
464.000000000000     15.041423797607     0.299543172121     
466.000000000000     15.046583175659     0.299678206444     
468.000000000000     15.053462028503     0.299678206444     
470.000000000000     15.058620452881     0.299678206444     
472.000000000000     15.063778877258     0.299678206444     
474.000000000000     15.068938255310     0.299543172121     
476.000000000000     15.074096679688     0.299678206444     
478.000000000000     15.080974578857     0.299678206444     
480.000000000000     15.086133956909     0.299678206444     
482.000000000000     15.093012809753     0.299678206444     
484.000000000000     15.098171234131     0.299678206444     
486.000000000000     15.103329658508     0.299678206444     
488.000000000000     15.110209465027     0.299678206444     
490.000000000000     15.115367889404     0.299678206444     
492.000000000000     15.122245788574     0.299678206444     
494.000000000000     15.127405166626     0.299678206444     
496.000000000000     15.132563591003     0.299678206444     
498.000000000000     15.139442443848     0.299678206444     
500.000000000000     15.144600868225     0.299678206444     
502.000000000000     15.151478767395     0.299678206444     
504.000000000000     15.156638145447     0.299678206444     
506.000000000000     15.163516998291     0.299678206444     
508.000000000000     15.168675422668     0.299678206444     
510.000000000000     15.175554275513     0.299678206444     
512.000000000000     15.180712699890     0.299678206444     
514.000000000000     15.187590599060     0.299678206444     
516.000000000000     15.192749977112     0.299678206444     
518.000000000000     15.199627876282     0.299678206444     
520.000000000000     15.204787254333     0.299678206444     
522.000000000000     15.211666107178     0.299678206444     
524.000000000000     15.218544006348     0.299678206444     
526.000000000000     15.223703384399     0.299678206444     
528.000000000000     15.230581283569     0.299678206444     
530.000000000000     15.235739707947     0.299678206444     
532.000000000000     15.242618560791     0.299678206444     
534.000000000000     15.249497413635     0.299678206444     
536.000000000000     15.254655838013     0.299678206444     
538.000000000000     15.261533737183     0.299678206444     
540.000000000000     15.268412590027     0.299678206444     
542.000000000000     15.275291442871     0.299678206444     
544.000000000000     15.280449867249     0.299678206444     
546.000000000000     15.287327766418     0.299678206444     
548.000000000000     15.294206619263     0.299678206444     
550.000000000000     15.301085472107     0.299678206444     
552.000000000000     15.307964324951     0.299678206444     
554.000000000000     15.313122749329     0.299543172121     
556.000000000000     15.320000648499     0.299543172121     
558.000000000000     15.326878547668     0.299678206444     
560.000000000000     15.333758354187     0.299678206444     
562.000000000000     15.340636253357     0.299543172121     
564.000000000000     15.347515106201     0.299678206444     
566.000000000000     15.354393005371     0.299678206444     
568.000000000000     15.361271858215     0.299678206444     
570.000000000000     15.368149757385     0.299543172121     
572.000000000000     15.375028610229     0.299543172121     
574.000000000000     15.381907463074     0.299543172121     
576.000000000000     15.390504837036     0.299543172121     
578.000000000000     15.397382736206     0.299543172121     
580.000000000000     15.404261589050     0.299543172121     
582.000000000000     15.411140441895     0.299678206444     
584.000000000000     15.418019294739     0.299543172121     
586.000000000000     15.424897193909     0.299543172121     
588.000000000000     15.431776046753     0.299543172121     
590.000000000000     15.440374374390     0.299678206444     
592.000000000000     15.447252273560     0.299678206444     
594.000000000000     15.454131126404     0.299543172121     
596.000000000000     15.462729454041     0.299543172121     
598.000000000000     15.469607353210     0.299678206444     
600.000000000000     15.476486206055     0.299543172121     
602.000000000000     15.485083580017     0.299543172121     
604.000000000000     15.493681907654     0.299678206444     
606.000000000000     15.500559806824     0.299678206444     
608.000000000000     15.509158134460     0.299678206444     
610.000000000000     15.516036987305     0.299678206444     
612.000000000000     15.524635314941     0.299678206444     
614.000000000000     15.533232688904     0.299543172121     
616.000000000000     15.540110588074     0.299543172121     
618.000000000000     15.548708915710     0.299678206444     
620.000000000000     15.557307243347     0.299543172121     
622.000000000000     15.565904617310     0.299543172121     
624.000000000000     15.574502944946     0.299678206444     
626.000000000000     15.581381797791     0.299678206444     
628.000000000000     15.589980125427     0.299543172121     
630.000000000000     15.598578453064     0.299678206444     
632.000000000000     15.607175827026     0.299543172121     
634.000000000000     15.617492675781     0.299543172121     
636.000000000000     15.626091957092     0.299678206444     
638.000000000000     15.634690284729     0.299678206444     
640.000000000000     15.643287658691     0.299543172121     
642.000000000000     15.651885986328     0.299678206444     
644.000000000000     15.660484313965     0.299678206444     
646.000000000000     15.670801162720     0.299678206444     
648.000000000000     15.679398536682     0.299678206444     
650.000000000000     15.687996864319     0.299678206444     
652.000000000000     15.698314666748     0.299678206444     
654.000000000000     15.708633422852     0.299678206444     
656.000000000000     15.717230796814     0.299678206444     
658.000000000000     15.727547645569     0.299543172121     
660.000000000000     15.736146926880     0.299543172121     
662.000000000000     15.746463775635     0.299543172121     
664.000000000000     15.756781578064     0.299543172121     
666.000000000000     15.767100334167     0.299678206444     
668.000000000000     15.777417182922     0.299543172121     
670.000000000000     15.787734985352     0.299543172121     
672.000000000000     15.798051834106     0.299678206444     
674.000000000000     15.808369636536     0.299543172121     
676.000000000000     15.818688392639     0.299678206444     
678.000000000000     15.830724716187     0.299678206444     
680.000000000000     15.841043472290     0.299543172121     
682.000000000000     15.853079795837     0.299543172121     
684.000000000000     15.865117073059     0.299543172121     
686.000000000000     15.875434875488     0.299543172121     
688.000000000000     15.887472152710     0.299543172121     
690.000000000000     15.899509429932     0.299678206444     
692.000000000000     15.909827232361     0.299678206444     
694.000000000000     15.923583984375     0.299543172121     
696.000000000000     15.935621261597     0.299678206444     
698.000000000000     15.947658538818     0.299543172121     
700.000000000000     15.959695816040     0.299678206444     
702.000000000000     15.973452568054     0.299543172121     
704.000000000000     15.985489845276     0.299678206444     
706.000000000000     15.995807647705     0.299678206444     


Cycle 4
Physical Cycle 4
Step 2

Time (s),          Potential (V),         Current (A)
2.000000000000     14.358738899231     -0.299948304892     
4.000000000000     14.253843307495     -0.299948304892     
6.000000000000     14.233207702637     -0.299813270569     
8.000000000000     14.221171379089     -0.299948304892     
10.000000000000     14.209133148193     -0.299948304892     
12.000000000000     14.200534820557     -0.299813270569     
14.000000000000     14.191937446594     -0.299948304892     
16.000000000000     14.181619644165     -0.299948304892     
18.000000000000     14.174740791321     -0.299948304892     
20.000000000000     14.166143417358     -0.299948304892     
22.000000000000     14.157545089722     -0.299948304892     
24.000000000000     14.148946762085     -0.299948304892     
26.000000000000     14.142068862915     -0.299948304892     
28.000000000000     14.133469581604     -0.299948304892     
30.000000000000     14.126591682434     -0.299948304892     
32.000000000000     14.117994308472     -0.299948304892     
34.000000000000     14.111116409302     -0.299948304892     
36.000000000000     14.102518081665     -0.299948304892     
38.000000000000     14.095639228821     -0.299948304892     
40.000000000000     14.087040901184     -0.299948304892     
42.000000000000     14.080163002014     -0.299948304892     
44.000000000000     14.073284149170     -0.299948304892     
46.000000000000     14.064685821533     -0.299948304892     
48.000000000000     14.057807922363     -0.299948304892     
50.000000000000     14.049209594727     -0.299948304892     
52.000000000000     14.042330741882     -0.299948304892     
54.000000000000     14.035452842712     -0.299948304892     
56.000000000000     14.028573989868     -0.299948304892     
58.000000000000     14.021696090698     -0.299948304892     
60.000000000000     14.014817237854     -0.299948304892     
62.000000000000     14.006218910217     -0.299948304892     
64.000000000000     13.999341011047     -0.299948304892     
66.000000000000     13.992463111877     -0.299948304892     
68.000000000000     13.985584259033     -0.299948304892     
70.000000000000     13.978706359863     -0.299948304892     
72.000000000000     13.971826553345     -0.299948304892     
74.000000000000     13.964948654175     -0.299948304892     
76.000000000000     13.958069801331     -0.299948304892     
78.000000000000     13.951191902161     -0.299948304892     
80.000000000000     13.944313049316     -0.299948304892     
82.000000000000     13.937435150146     -0.299948304892     
84.000000000000     13.932275772095     -0.299948304892     
86.000000000000     13.925397872925     -0.299948304892     
88.000000000000     13.918519020081     -0.299948304892     
90.000000000000     13.911641120911     -0.299948304892     
92.000000000000     13.904762268066     -0.299948304892     
94.000000000000     13.897884368896     -0.299813270569     
96.000000000000     13.891006469727     -0.299948304892     
98.000000000000     13.885847091675     -0.299948304892     
100.000000000000     13.878968238831     -0.299948304892     
102.000000000000     13.872090339661     -0.299948304892     
104.000000000000     13.865210533142     -0.299948304892     
106.000000000000     13.858332633972     -0.299948304892     
108.000000000000     13.853174209595     -0.299948304892     
110.000000000000     13.846296310425     -0.299813270569     
112.000000000000     13.839417457581     -0.299813270569     
114.000000000000     13.832538604736     -0.299948304892     
116.000000000000     13.825659751892     -0.299948304892     
118.000000000000     13.820502281189     -0.299813270569     
120.000000000000     13.813623428345     -0.299948304892     
122.000000000000     13.806744575500     -0.299948304892     
124.000000000000     13.801586151123     -0.299948304892     
126.000000000000     13.794707298279     -0.299948304892     
128.000000000000     13.787829399109     -0.299948304892     
130.000000000000     13.780950546265     -0.299948304892     
132.000000000000     13.774071693420     -0.299948304892     
134.000000000000     13.768913269043     -0.299813270569     
136.000000000000     13.762035369873     -0.299813270569     
138.000000000000     13.755155563354     -0.299813270569     
140.000000000000     13.748277664185     -0.299948304892     
142.000000000000     13.743119239807     -0.299948304892     
144.000000000000     13.736241340637     -0.299813270569     
146.000000000000     13.729361534119     -0.299813270569     
148.000000000000     13.722483634949     -0.299948304892     
150.000000000000     13.717325210571     -0.299948304892     
152.000000000000     13.710447311401     -0.299813270569     
154.000000000000     13.703568458557     -0.299948304892     
156.000000000000     13.698409080505     -0.299948304892     
158.000000000000     13.691531181335     -0.299948304892     
160.000000000000     13.684652328491     -0.299948304892     
162.000000000000     13.677774429321     -0.299948304892     
164.000000000000     13.672615051270     -0.299948304892     
166.000000000000     13.665737152100     -0.299948304892     
168.000000000000     13.658858299255     -0.299948304892     
170.000000000000     13.651980400085     -0.299813270569     
172.000000000000     13.646821022034     -0.299813270569     
174.000000000000     13.639943122864     -0.299948304892     
176.000000000000     13.633064270020     -0.299948304892     
178.000000000000     13.627904891968     -0.299948304892     
180.000000000000     13.621026992798     -0.299948304892     
182.000000000000     13.614148139954     -0.299948304892     
184.000000000000     13.607270240784     -0.299948304892     
186.000000000000     13.602110862732     -0.299813270569     
188.000000000000     13.595232963562     -0.299813270569     
190.000000000000     13.588354110718     -0.299948304892     
192.000000000000     13.583194732666     -0.299948304892     
194.000000000000     13.576316833496     -0.299813270569     
196.000000000000     13.569438934326     -0.299813270569     
198.000000000000     13.562560081482     -0.299948304892     
200.000000000000     13.557400703430     -0.299813270569     
202.000000000000     13.550522804260     -0.299813270569     
204.000000000000     13.543643951416     -0.299813270569     
206.000000000000     13.536766052246     -0.299813270569     
208.000000000000     13.529888153076     -0.299948304892     
210.000000000000     13.524728775024     -0.299948304892     
212.000000000000     13.517849922180     -0.299813270569     
214.000000000000     13.510972023010     -0.299813270569     
216.000000000000     13.504093170166     -0.299948304892     
218.000000000000     13.497215270996     -0.299948304892     
220.000000000000     13.490337371826     -0.299948304892     
222.000000000000     13.485177993774     -0.299813270569     
224.000000000000     13.478299140930     -0.299813270569     
226.000000000000     13.471421241760     -0.299948304892     
228.000000000000     13.464542388916     -0.299813270569     
230.000000000000     13.457663536072     -0.299813270569     
232.000000000000     13.450785636902     -0.299948304892     
234.000000000000     13.443906784058     -0.299948304892     
236.000000000000     13.438748359680     -0.299948304892     
238.000000000000     13.431870460510     -0.299948304892     
240.000000000000     13.424990653992     -0.299948304892     
242.000000000000     13.418112754822     -0.299948304892     
244.000000000000     13.411233901978     -0.299948304892     
246.000000000000     13.404356002808     -0.299813270569     
248.000000000000     13.397478103638     -0.299948304892     
250.000000000000     13.390599250793     -0.299948304892     
252.000000000000     13.383721351624     -0.299948304892     
254.000000000000     13.376841545105     -0.299948304892     
256.000000000000     13.369963645935     -0.299948304892     
258.000000000000     13.363084793091     -0.299948304892     
260.000000000000     13.356206893921     -0.299948304892     
262.000000000000     13.349328994751     -0.299948304892     
264.000000000000     13.342450141907     -0.299948304892     
266.000000000000     13.335572242737     -0.299948304892     
268.000000000000     13.328693389893     -0.299948304892     
270.000000000000     13.321814537048     -0.299948304892     
272.000000000000     13.314935684204     -0.299948304892     
274.000000000000     13.308057785034     -0.299948304892     
276.000000000000     13.301178932190     -0.299948304892     
278.000000000000     13.294301033020     -0.299813270569     
280.000000000000     13.287423133850     -0.299948304892     
282.000000000000     13.280544281006     -0.299948304892     
284.000000000000     13.273666381836     -0.299813270569     
286.000000000000     13.266786575317     -0.299813270569     
288.000000000000     13.258189201355     -0.299813270569     
290.000000000000     13.251311302185     -0.299948304892     
292.000000000000     13.244432449341     -0.299948304892     
294.000000000000     13.237553596497     -0.299813270569     
296.000000000000     13.228956222534     -0.299948304892     
298.000000000000     13.222077369690     -0.299948304892     
300.000000000000     13.215199470520     -0.299813270569     
302.000000000000     13.208320617676     -0.299948304892     
304.000000000000     13.199723243713     -0.299948304892     
306.000000000000     13.192844390869     -0.299948304892     
308.000000000000     13.184246063232     -0.299948304892     
310.000000000000     13.177368164063     -0.299948304892     
312.000000000000     13.170489311218     -0.299948304892     
314.000000000000     13.161890983582     -0.299948304892     
316.000000000000     13.155013084412     -0.299948304892     
318.000000000000     13.148134231567     -0.299948304892     
320.000000000000     13.139535903931     -0.299948304892     
322.000000000000     13.132658004761     -0.299948304892     
324.000000000000     13.124059677124     -0.299948304892     
326.000000000000     13.115462303162     -0.299948304892     
328.000000000000     13.108583450317     -0.299948304892     
330.000000000000     13.099985122681     -0.299813270569     
332.000000000000     13.093107223511     -0.299948304892     
334.000000000000     13.084508895874     -0.299948304892     
336.000000000000     13.075910568237     -0.299948304892     
338.000000000000     13.069031715393     -0.299948304892     
340.000000000000     13.060434341431     -0.299948304892     
342.000000000000     13.051836013794     -0.299948304892     
344.000000000000     13.043237686157     -0.299948304892     
346.000000000000     13.034640312195     -0.299948304892     
348.000000000000     13.027762413025     -0.299948304892     
350.000000000000     13.019164085388     -0.299948304892     
352.000000000000     13.010564804077     -0.299948304892     
354.000000000000     13.001967430115     -0.299948304892     
356.000000000000     12.993369102478     -0.299948304892     
358.000000000000     12.984770774841     -0.299948304892     
360.000000000000     12.976173400879     -0.299948304892     
362.000000000000     12.967575073242     -0.299948304892     
364.000000000000     12.958976745605     -0.299948304892     
366.000000000000     12.948659896851     -0.299948304892     
368.000000000000     12.940060615540     -0.299948304892     
370.000000000000     12.931463241577     -0.299948304892     
372.000000000000     12.922864913940     -0.299948304892     
374.000000000000     12.912548065186     -0.299948304892     
376.000000000000     12.903949737549     -0.299948304892     
378.000000000000     12.893631935120     -0.299948304892     
380.000000000000     12.885033607483     -0.299948304892     
382.000000000000     12.876436233521     -0.299948304892     
384.000000000000     12.866118431091     -0.299948304892     
386.000000000000     12.855800628662     -0.299948304892     
388.000000000000     12.847203254700     -0.299948304892     
390.000000000000     12.836885452271     -0.299948304892     
392.000000000000     12.826566696167     -0.299948304892     
394.000000000000     12.817969322205     -0.299948304892     
396.000000000000     12.807652473450     -0.299948304892     
398.000000000000     12.797333717346     -0.299948304892     
400.000000000000     12.787015914917     -0.299948304892     
402.000000000000     12.774978637695     -0.299948304892     
404.000000000000     12.766381263733     -0.299948304892     
406.000000000000     12.754343986511     -0.299948304892     
408.000000000000     12.744026184082     -0.299813270569     
410.000000000000     12.733708381653     -0.299948304892     
412.000000000000     12.721671104431     -0.299948304892     
414.000000000000     12.711353302002     -0.299948304892     
416.000000000000     12.701036453247     -0.299948304892     
418.000000000000     12.688999176025     -0.299948304892     
420.000000000000     12.676960945129     -0.299948304892     
422.000000000000     12.664923667908     -0.299948304892     
424.000000000000     12.654605865479     -0.299948304892     
426.000000000000     12.642568588257     -0.299948304892     
428.000000000000     12.630532264709     -0.299948304892     
430.000000000000     12.616774559021     -0.299948304892     
432.000000000000     12.604738235474     -0.299813270569     
434.000000000000     12.592700004578     -0.299948304892     
436.000000000000     12.580662727356     -0.299948304892     
438.000000000000     12.568626403809     -0.299948304892     
440.000000000000     12.554868698120     -0.299948304892     
442.000000000000     12.541111946106     -0.299948304892     
444.000000000000     12.529074668884     -0.299948304892     
446.000000000000     12.513598442078     -0.299948304892     
448.000000000000     12.499840736389     -0.299813270569     
450.000000000000     12.487804412842     -0.299813270569     
452.000000000000     12.472328186035     -0.299813270569     
454.000000000000     12.458571434021     -0.299813270569     
456.000000000000     12.443094253540     -0.299813270569     
458.000000000000     12.429336547852     -0.299948304892     
460.000000000000     12.413861274719     -0.299948304892     
462.000000000000     12.398384094238     -0.299948304892     
464.000000000000     12.381188392639     -0.299948304892     
466.000000000000     12.365712165833     -0.299948304892     
468.000000000000     12.350234985352     -0.299948304892     
470.000000000000     12.333039283752     -0.299948304892     
472.000000000000     12.317563056946     -0.299948304892     
474.000000000000     12.298646926880     -0.299948304892     
476.000000000000     12.281451225281     -0.299948304892     
478.000000000000     12.264254570007     -0.299948304892     
480.000000000000     12.245339393616     -0.299948304892     
482.000000000000     12.226424217224     -0.299948304892     
484.000000000000     12.207508087158     -0.299948304892     
486.000000000000     12.186873435974     -0.299948304892     
488.000000000000     12.167957305908     -0.299948304892     
490.000000000000     12.147321701050     -0.299948304892     
492.000000000000     12.124966621399     -0.299948304892     
494.000000000000     12.104331016541     -0.299948304892     
496.000000000000     12.081975936890     -0.299948304892     
498.000000000000     12.059620857239     -0.299948304892     
500.000000000000     12.035547256470     -0.299948304892     
502.000000000000     12.011471748352     -0.299948304892     
504.000000000000     11.987398147583     -0.299948304892     
506.000000000000     11.961604118347     -0.299948304892     
508.000000000000     11.935810089111     -0.299948304892     
510.000000000000     11.908295631409     -0.299948304892     
512.000000000000     11.880782127380     -0.299813270569     
514.000000000000     11.853267669678     -0.299948304892     
516.000000000000     11.824034690857     -0.299813270569     
518.000000000000     11.793082237244     -0.299813270569     
520.000000000000     11.760409355164     -0.299948304892     
522.000000000000     11.727737426758     -0.299948304892     
524.000000000000     11.695063591003     -0.299813270569     
526.000000000000     11.658951759338     -0.299813270569     
528.000000000000     11.622840881348     -0.299813270569     
530.000000000000     11.585008621216     -0.299813270569     
532.000000000000     11.545457839966     -0.299813270569     
534.000000000000     11.502468109131     -0.299813270569     
536.000000000000     11.456038475037     -0.299813270569     
538.000000000000     11.413047790527     -0.299813270569     
540.000000000000     11.366619110107     -0.299813270569     
542.000000000000     11.315031051636     -0.299813270569     
544.000000000000     11.261722564697     -0.299813270569     
546.000000000000     11.204976081848     -0.299813270569     
548.000000000000     11.148227691650     -0.299813270569     
550.000000000000     11.084603309631     -0.299813270569     
552.000000000000     11.019257545471     -0.299948304892     
554.000000000000     10.950472831726     -0.299813270569     
556.000000000000     10.876529693604     -0.299813270569     
558.000000000000     10.797428131104     -0.299813270569     
560.000000000000     10.711447715759     -0.299813270569     
562.000000000000     10.618589401245     -0.299813270569     
564.000000000000     10.517131805420     -0.299948304892     
566.000000000000     10.408796310425     -0.299813270569     
568.000000000000     10.288423538208     -0.299813270569     
570.000000000000     10.161172866821     -0.299813270569     
572.000000000000     10.011567115784     -0.299813270569     
574.000000000000     9.844763755798     -0.299813270569     
576.000000000000     9.659047126770     -0.299813270569     
578.000000000000     9.440655708313     -0.299813270569     
580.000000000000     9.187873840332     -0.299813270569     
582.000000000000     8.874904632568     -0.299813270569     
584.000000000000     8.474235534668     -0.299813270569     
586.000000000000     8.142351150513     -0.299813270569     


Cycle 5
Physical Cycle 5
Step 1

Time (s),          Potential (V),         Current (A)
2.000000000000     13.505812644958     0.299678206444     
4.000000000000     13.698409080505     0.299678206444     
6.000000000000     13.732801437378     0.299678206444     
8.000000000000     13.748277664185     0.299543172121     
10.000000000000     13.760314941406     0.299678206444     
12.000000000000     13.772352218628     0.299543172121     
14.000000000000     13.780950546265     0.299543172121     
16.000000000000     13.791268348694     0.299678206444     
18.000000000000     13.799865722656     0.299543172121     
20.000000000000     13.808464050293     0.299678206444     
22.000000000000     13.817062377930     0.299678206444     
24.000000000000     13.825659751892     0.299678206444     
26.000000000000     13.832538604736     0.299543172121     
28.000000000000     13.841136932373     0.299678206444     
30.000000000000     13.849735260010     0.299678206444     
32.000000000000     13.856613159180     0.299678206444     
34.000000000000     13.865210533142     0.299678206444     
36.000000000000     13.872090339661     0.299678206444     
38.000000000000     13.880687713623     0.299678206444     
40.000000000000     13.887565612793     0.299678206444     
42.000000000000     13.894445419312     0.299678206444     
44.000000000000     13.903042793274     0.299678206444     
46.000000000000     13.909920692444     0.299543172121     
48.000000000000     13.916799545288     0.299543172121     
50.000000000000     13.923678398132     0.299543172121     
52.000000000000     13.930557250977     0.299543172121     
54.000000000000     13.937435150146     0.299543172121     
56.000000000000     13.944313049316     0.299543172121     
58.000000000000     13.951191902161     0.299543172121     
60.000000000000     13.958069801331     0.299543172121     
62.000000000000     13.964948654175     0.299543172121     
64.000000000000     13.971826553345     0.299543172121     
66.000000000000     13.978706359863     0.299678206444     
68.000000000000     13.985584259033     0.299678206444     
70.000000000000     13.992463111877     0.299543172121     
72.000000000000     13.999341011047     0.299543172121     
74.000000000000     14.006218910217     0.299678206444     
76.000000000000     14.013097763062     0.299678206444     
78.000000000000     14.019975662231     0.299543172121     
80.000000000000     14.026855468750     0.299543172121     
82.000000000000     14.032013893127     0.299678206444     
84.000000000000     14.038891792297     0.299543172121     
86.000000000000     14.045769691467     0.299543172121     
88.000000000000     14.052648544312     0.299543172121     
90.000000000000     14.059527397156     0.299543172121     
92.000000000000     14.066406250000     0.299543172121     
94.000000000000     14.073284149170     0.299543172121     
96.000000000000     14.078442573547     0.299543172121     
98.000000000000     14.085321426392     0.299543172121     
100.000000000000     14.090479850769     0.299678206444     
102.000000000000     14.097358703613     0.299678206444     
104.000000000000     14.102518081665     0.299543172121     
106.000000000000     14.109395980835     0.299543172121     
108.000000000000     14.114555358887     0.299543172121     
110.000000000000     14.121433258057     0.299543172121     
112.000000000000     14.128312110901     0.299678206444     
114.000000000000     14.133469581604     0.299543172121     
116.000000000000     14.140349388123     0.299543172121     
118.000000000000     14.145507812500     0.299543172121     
120.000000000000     14.150667190552     0.299543172121     
122.000000000000     14.157545089722     0.299543172121     
124.000000000000     14.162704467773     0.299543172121     
126.000000000000     14.169582366943     0.299678206444     
128.000000000000     14.174740791321     0.299543172121     
130.000000000000     14.181619644165     0.299543172121     
132.000000000000     14.186778068542     0.299543172121     
134.000000000000     14.191937446594     0.299543172121     
136.000000000000     14.198816299438     0.299678206444     
138.000000000000     14.203973770142     0.299678206444     
140.000000000000     14.210852622986     0.299543172121     
142.000000000000     14.216012001038     0.299543172121     
144.000000000000     14.221171379089     0.299678206444     
146.000000000000     14.228049278259     0.299678206444     
148.000000000000     14.233207702637     0.299678206444     
150.000000000000     14.238367080688     0.299678206444     
152.000000000000     14.245244979858     0.299678206444     
154.000000000000     14.250404357910     0.299678206444     
156.000000000000     14.255562782288     0.299678206444     
158.000000000000     14.260722160339     0.299678206444     
160.000000000000     14.267600059509     0.299543172121     
162.000000000000     14.272759437561     0.299543172121     
164.000000000000     14.277917861938     0.299678206444     
166.000000000000     14.284795761108     0.299678206444     
168.000000000000     14.289955139160     0.299678206444     
170.000000000000     14.295113563538     0.299543172121     
172.000000000000     14.300272941589     0.299543172121     
174.000000000000     14.307150840759     0.299543172121     
176.000000000000     14.312310218811     0.299678206444     
178.000000000000     14.317468643188     0.299678206444     
180.000000000000     14.322628021240     0.299543172121     
182.000000000000     14.327786445618     0.299543172121     
184.000000000000     14.334665298462     0.299543172121     
186.000000000000     14.339823722839     0.299678206444     
188.000000000000     14.344982147217     0.299678206444     
190.000000000000     14.350140571594     0.299678206444     
192.000000000000     14.355299949646     0.299678206444     
194.000000000000     14.360459327698     0.299678206444     
196.000000000000     14.365617752075     0.299678206444     
198.000000000000     14.372495651245     0.299678206444     
200.000000000000     14.377655029297     0.299543172121     
202.000000000000     14.382814407349     0.299543172121     
204.000000000000     14.387972831726     0.299678206444     
206.000000000000     14.393132209778     0.299678206444     
208.000000000000     14.398289680481     0.299543172121     
210.000000000000     14.403449058533     0.299543172121     
212.000000000000     14.410327911377     0.299543172121     
214.000000000000     14.415486335754     0.299678206444     
216.000000000000     14.420644760132     0.299678206444     
218.000000000000     14.425804138184     0.299678206444     
220.000000000000     14.430962562561     0.299543172121     
222.000000000000     14.436121940613     0.299678206444     
224.000000000000     14.441281318665     0.299543172121     
226.000000000000     14.446438789368     0.299678206444     
228.000000000000     14.451598167419     0.299543172121     
230.000000000000     14.458477020264     0.299543172121     
232.000000000000     14.463636398315     0.299543172121     
234.000000000000     14.468793869019     0.299543172121     
236.000000000000     14.473953247070     0.299678206444     
238.000000000000     14.479111671448     0.299678206444     
240.000000000000     14.484271049500     0.299543172121     
242.000000000000     14.489430427551     0.299543172121     
244.000000000000     14.494587898254     0.299543172121     
246.000000000000     14.499747276306     0.299678206444     
248.000000000000     14.504905700684     0.299678206444     
250.000000000000     14.510065078735     0.299543172121     
252.000000000000     14.515224456787     0.299543172121     
254.000000000000     14.520382881165     0.299543172121     
256.000000000000     14.525541305542     0.299678206444     
258.000000000000     14.530699729919     0.299678206444     
260.000000000000     14.535859107971     0.299678206444     
262.000000000000     14.541017532349     0.299678206444     
264.000000000000     14.546176910400     0.299678206444     
266.000000000000     14.551336288452     0.299678206444     
268.000000000000     14.556493759155     0.299678206444     
270.000000000000     14.561653137207     0.299543172121     
272.000000000000     14.566811561584     0.299678206444     
274.000000000000     14.571970939636     0.299543172121     
276.000000000000     14.577130317688     0.299543172121     
278.000000000000     14.582288742065     0.299543172121     
280.000000000000     14.587447166443     0.299678206444     
282.000000000000     14.592605590820     0.299543172121     
284.000000000000     14.597764968872     0.299543172121     
286.000000000000     14.602924346924     0.299543172121     
288.000000000000     14.608082771301     0.299543172121     
290.000000000000     14.613242149353     0.299543172121     
292.000000000000     14.618399620056     0.299543172121     
294.000000000000     14.623558998108     0.299543172121     
296.000000000000     14.628718376160     0.299543172121     
298.000000000000     14.633876800537     0.299543172121     
300.000000000000     14.639036178589     0.299678206444     
302.000000000000     14.644194602966     0.299678206444     
304.000000000000     14.649353027344     0.299543172121     
306.000000000000     14.654512405396     0.299543172121     
308.000000000000     14.659670829773     0.299543172121     
310.000000000000     14.664830207825     0.299678206444     
312.000000000000     14.669988632202     0.299543172121     
314.000000000000     14.676866531372     0.299543172121     
316.000000000000     14.680306434631     0.299543172121     
318.000000000000     14.685464859009     0.299543172121     
320.000000000000     14.690624237061     0.299678206444     
322.000000000000     14.695782661438     0.299678206444     
324.000000000000     14.700942039490     0.299678206444     
326.000000000000     14.706100463867     0.299678206444     
328.000000000000     14.711258888245     0.299543172121     
330.000000000000     14.716418266296     0.299543172121     
332.000000000000     14.723297119141     0.299678206444     
334.000000000000     14.728454589844     0.299678206444     
336.000000000000     14.733613967896     0.299678206444     
338.000000000000     14.738773345947     0.299678206444     
340.000000000000     14.743931770325     0.299678206444     
342.000000000000     14.749091148376     0.299678206444     
344.000000000000     14.754249572754     0.299678206444     
346.000000000000     14.759407997131     0.299678206444     
348.000000000000     14.764567375183     0.299543172121     
350.000000000000     14.769725799561     0.299678206444     
352.000000000000     14.774885177612     0.299678206444     
354.000000000000     14.780043601990     0.299678206444     
356.000000000000     14.785202026367     0.299678206444     
358.000000000000     14.790361404419     0.299678206444     
360.000000000000     14.795519828796     0.299543172121     
362.000000000000     14.800679206848     0.299678206444     
364.000000000000     14.805837631226     0.299678206444     
366.000000000000     14.810997009277     0.299678206444     
368.000000000000     14.816155433655     0.299543172121     
370.000000000000     14.821313858032     0.299543172121     
372.000000000000     14.826473236084     0.299678206444     
374.000000000000     14.831631660461     0.299678206444     
376.000000000000     14.838509559631     0.299678206444     
378.000000000000     14.843668937683     0.299678206444     
380.000000000000     14.848828315735     0.299543172121     
382.000000000000     14.853986740112     0.299678206444     
384.000000000000     14.859146118164     0.299678206444     
386.000000000000     14.864304542542     0.299678206444     
388.000000000000     14.869462966919     0.299678206444     
390.000000000000     14.874622344971     0.299678206444     
392.000000000000     14.879780769348     0.299678206444     
394.000000000000     14.884940147400     0.299678206444     
396.000000000000     14.891818046570     0.299678206444     
398.000000000000     14.896977424622     0.299678206444     
400.000000000000     14.902135848999     0.299678206444     
402.000000000000     14.907295227051     0.299678206444     
404.000000000000     14.912453651428     0.299678206444     
406.000000000000     14.917612075806     0.299678206444     
408.000000000000     14.922771453857     0.299678206444     
410.000000000000     14.927929878235     0.299678206444     
412.000000000000     14.933089256287     0.299678206444     
414.000000000000     14.939967155457     0.299678206444     
416.000000000000     14.945125579834     0.299678206444     
418.000000000000     14.950284957886     0.299678206444     
420.000000000000     14.955444335938     0.299543172121     
422.000000000000     14.960602760315     0.299543172121     
424.000000000000     14.965761184692     0.299678206444     
426.000000000000     14.972640037537     0.299678206444     
428.000000000000     14.977799415588     0.299678206444     
430.000000000000     14.982957839966     0.299678206444     
432.000000000000     14.988116264343     0.299678206444     
434.000000000000     14.994995117188     0.299678206444     
436.000000000000     15.000153541565     0.299678206444     
438.000000000000     15.005311965942     0.299543172121     
440.000000000000     15.010471343994     0.299543172121     
442.000000000000     15.017350196838     0.299678206444     
444.000000000000     15.022508621216     0.299678206444     
446.000000000000     15.027667045593     0.299678206444     
448.000000000000     15.032826423645     0.299678206444     
450.000000000000     15.039705276489     0.299678206444     
452.000000000000     15.044863700867     0.299678206444     
454.000000000000     15.050022125244     0.299678206444     
456.000000000000     15.056900978088     0.299678206444     
458.000000000000     15.062060356140     0.299678206444     
460.000000000000     15.067217826843     0.299678206444     
462.000000000000     15.072377204895     0.299678206444     
464.000000000000     15.079256057739     0.299678206444     
466.000000000000     15.084415435791     0.299678206444     
468.000000000000     15.089572906494     0.299543172121     
470.000000000000     15.096451759338     0.299543172121     
472.000000000000     15.101611137390     0.299678206444     
474.000000000000     15.108489036560     0.299678206444     
476.000000000000     15.113648414612     0.299678206444     
478.000000000000     15.118806838989     0.299678206444     
480.000000000000     15.125684738159     0.299543172121     
482.000000000000     15.130844116211     0.299543172121     
484.000000000000     15.137722015381     0.299678206444     
486.000000000000     15.142881393433     0.299678206444     
488.000000000000     15.148039817810     0.299543172121     
490.000000000000     15.154918670654     0.299678206444     
492.000000000000     15.160077095032     0.299678206444     
494.000000000000     15.166955947876     0.299678206444     
496.000000000000     15.172115325928     0.299678206444     
498.000000000000     15.178993225098     0.299543172121     
500.000000000000     15.184151649475     0.299678206444     
502.000000000000     15.191029548645     0.299678206444     
504.000000000000     15.196188926697     0.299678206444     
506.000000000000     15.203067779541     0.299543172121     
508.000000000000     15.208226203918     0.299543172121     
510.000000000000     15.215105056763     0.299543172121     
512.000000000000     15.221982955933     0.299678206444     
514.000000000000     15.227142333984     0.299678206444     
516.000000000000     15.234021186829     0.299543172121     
518.000000000000     15.240899085999     0.299543172121     
520.000000000000     15.246058464050     0.299678206444     
522.000000000000     15.252936363220     0.299678206444     
524.000000000000     15.258094787598     0.299543172121     
526.000000000000     15.264973640442     0.299543172121     
528.000000000000     15.271851539612     0.299678206444     
530.000000000000     15.278730392456     0.299678206444     
532.000000000000     15.283888816833     0.299678206444     
534.000000000000     15.290767669678     0.299678206444     
536.000000000000     15.297645568848     0.299678206444     
538.000000000000     15.304525375366     0.299678206444     
540.000000000000     15.309682846069     0.299678206444     
542.000000000000     15.316561698914     0.299678206444     
544.000000000000     15.323439598083     0.299678206444     
546.000000000000     15.330319404602     0.299678206444     
548.000000000000     15.337197303772     0.299678206444     
550.000000000000     15.344076156616     0.299678206444     
552.000000000000     15.350954055786     0.299678206444     
554.000000000000     15.356113433838     0.299678206444     
556.000000000000     15.364710807800     0.299678206444     
558.000000000000     15.369870185852     0.299678206444     
560.000000000000     15.376748085022     0.299678206444     
562.000000000000     15.383626937866     0.299678206444     
564.000000000000     15.390504837036     0.299678206444     
566.000000000000     15.397382736206     0.299678206444     
568.000000000000     15.404261589050     0.299678206444     
570.000000000000     15.412859916687     0.299678206444     
572.000000000000     15.419737815857     0.299678206444     
574.000000000000     15.426616668701     0.299678206444     
576.000000000000     15.433494567871     0.299678206444     
578.000000000000     15.440374374390     0.299678206444     
580.000000000000     15.448971748352     0.299678206444     
582.000000000000     15.455849647522     0.299678206444     
584.000000000000     15.462729454041     0.299678206444     
586.000000000000     15.469607353210     0.299678206444     
588.000000000000     15.478204727173     0.299678206444     
590.000000000000     15.485083580017     0.299678206444     
592.000000000000     15.493681907654     0.299678206444     
594.000000000000     15.500559806824     0.299678206444     
596.000000000000     15.509158134460     0.299678206444     
598.000000000000     15.516036987305     0.299678206444     
600.000000000000     15.524635314941     0.299678206444     
602.000000000000     15.531513214111     0.299678206444     
604.000000000000     15.540110588074     0.299678206444     
606.000000000000     15.546989440918     0.299678206444     
608.000000000000     15.555587768555     0.299678206444     
610.000000000000     15.564186096191     0.299543172121     
612.000000000000     15.571063995361     0.299678206444     
614.000000000000     15.579662322998     0.299678206444     
616.000000000000     15.588259696960     0.299678206444     
618.000000000000     15.596858024597     0.299678206444     
620.000000000000     15.605456352234     0.299678206444     
622.000000000000     15.614053726196     0.299678206444     
624.000000000000     15.622652053833     0.299678206444     
626.000000000000     15.629530906677     0.299678206444     
628.000000000000     15.638129234314     0.299678206444     
630.000000000000     15.646726608276     0.299678206444     
632.000000000000     15.657044410706     0.299678206444     
634.000000000000     15.665642738342     0.299678206444     
636.000000000000     15.674241065979     0.299678206444     
638.000000000000     15.682839393616     0.299678206444     
640.000000000000     15.693156242371     0.299678206444     
642.000000000000     15.703474044800     0.299678206444     
644.000000000000     15.712072372437     0.299678206444     
646.000000000000     15.720669746399     0.299678206444     
648.000000000000     15.730987548828     0.299678206444     
650.000000000000     15.741305351257     0.299678206444     
652.000000000000     15.749902725220     0.299678206444     
654.000000000000     15.760220527649     0.299678206444     
656.000000000000     15.768818855286     0.299678206444     
658.000000000000     15.779136657715     0.299678206444     
660.000000000000     15.789454460144     0.299678206444     
662.000000000000     15.799772262573     0.299678206444     
664.000000000000     15.810090065002     0.299678206444     
666.000000000000     15.820406913757     0.299678206444     
668.000000000000     15.832445144653     0.299678206444     
670.000000000000     15.842761993408     0.299678206444     
672.000000000000     15.853079795837     0.299678206444     
674.000000000000     15.865117073059     0.299678206444     
676.000000000000     15.875434875488     0.299678206444     
678.000000000000     15.887472152710     0.299678206444     
680.000000000000     15.897789955139     0.299678206444     
682.000000000000     15.909827232361     0.299678206444     
684.000000000000     15.921863555908     0.299678206444     
686.000000000000     15.933901786804     0.299678206444     
688.000000000000     15.945939064026     0.299678206444     
690.000000000000     15.957976341248     0.299678206444     
692.000000000000     15.970012664795     0.299678206444     
694.000000000000     15.982050895691     0.299678206444     
696.000000000000     15.994088172913     0.299678206444     


Cycle 5
Physical Cycle 5
Step 2

Time (s),          Potential (V),         Current (A)
2.000000000000     14.322628021240     -0.299813270569     
4.000000000000     14.214291572571     -0.299813270569     
6.000000000000     14.193656921387     -0.299813270569     
8.000000000000     14.181619644165     -0.299813270569     
10.000000000000     14.169582366943     -0.299813270569     
12.000000000000     14.160984039307     -0.299813270569     
14.000000000000     14.152385711670     -0.299813270569     
16.000000000000     14.143788337708     -0.299813270569     
18.000000000000     14.135190010071     -0.299813270569     
20.000000000000     14.128312110901     -0.299813270569     
22.000000000000     14.119713783264     -0.299813270569     
24.000000000000     14.111116409302     -0.299813270569     
26.000000000000     14.104236602783     -0.299813270569     
28.000000000000     14.095639228821     -0.299813270569     
30.000000000000     14.088761329651     -0.299813270569     
32.000000000000     14.081882476807     -0.299813270569     
34.000000000000     14.073284149170     -0.299813270569     
36.000000000000     14.066406250000     -0.299813270569     
38.000000000000     14.057807922363     -0.299813270569     
40.000000000000     14.050929069519     -0.299813270569     
42.000000000000     14.042330741882     -0.299813270569     
44.000000000000     14.035452842712     -0.299813270569     
46.000000000000     14.028573989868     -0.299813270569     
48.000000000000     14.021696090698     -0.299813270569     
50.000000000000     14.014817237854     -0.299813270569     
52.000000000000     14.007939338684     -0.299813270569     
54.000000000000     14.001061439514     -0.299813270569     
56.000000000000     13.994181632996     -0.299813270569     
58.000000000000     13.985584259033     -0.299813270569     
60.000000000000     13.978706359863     -0.299813270569     
62.000000000000     13.971826553345     -0.299813270569     
64.000000000000     13.964948654175     -0.299813270569     
66.000000000000     13.959790229797     -0.299813270569     
68.000000000000     13.952911376953     -0.299813270569     
70.000000000000     13.946032524109     -0.299813270569     
72.000000000000     13.939154624939     -0.299813270569     
74.000000000000     13.932275772095     -0.299813270569     
76.000000000000     13.925397872925     -0.299813270569     
78.000000000000     13.918519020081     -0.299813270569     
80.000000000000     13.911641120911     -0.299813270569     
82.000000000000     13.904762268066     -0.299813270569     
84.000000000000     13.899603843689     -0.299813270569     
86.000000000000     13.892724990845     -0.299813270569     
88.000000000000     13.885847091675     -0.299813270569     
90.000000000000     13.878968238831     -0.299813270569     
92.000000000000     13.872090339661     -0.299813270569     
94.000000000000     13.865210533142     -0.299813270569     
96.000000000000     13.860053062439     -0.299813270569     
98.000000000000     13.853174209595     -0.299813270569     
100.000000000000     13.846296310425     -0.299813270569     
102.000000000000     13.839417457581     -0.299813270569     
104.000000000000     13.834258079529     -0.299813270569     
106.000000000000     13.827380180359     -0.299813270569     
108.000000000000     13.820502281189     -0.299813270569     
110.000000000000     13.813623428345     -0.299813270569     
112.000000000000     13.808464050293     -0.299813270569     
114.000000000000     13.801586151123     -0.299813270569     
116.000000000000     13.794707298279     -0.299813270569     
118.000000000000     13.789548873901     -0.299813270569     
120.000000000000     13.782670021057     -0.299813270569     
122.000000000000     13.775792121887     -0.299813270569     
124.000000000000     13.768913269043     -0.299813270569     
126.000000000000     13.763753890991     -0.299813270569     
128.000000000000     13.756875991821     -0.299813270569     
130.000000000000     13.749998092651     -0.299813270569     
132.000000000000     13.744838714600     -0.299813270569     
134.000000000000     13.737959861755     -0.299813270569     
136.000000000000     13.731081962585     -0.299813270569     
138.000000000000     13.724203109741     -0.299813270569     
140.000000000000     13.719044685364     -0.299948304892     
142.000000000000     13.712165832520     -0.299813270569     
144.000000000000     13.705287933350     -0.299813270569     
146.000000000000     13.700128555298     -0.299813270569     
148.000000000000     13.693249702454     -0.299813270569     
150.000000000000     13.688092231750     -0.299813270569     
152.000000000000     13.681213378906     -0.299813270569     
154.000000000000     13.674334526062     -0.299813270569     
156.000000000000     13.667455673218     -0.299813270569     
158.000000000000     13.662297248840     -0.299813270569     
160.000000000000     13.655419349670     -0.299813270569     
162.000000000000     13.648541450500     -0.299813270569     
164.000000000000     13.643382072449     -0.299813270569     
166.000000000000     13.636503219604     -0.299813270569     
168.000000000000     13.629625320435     -0.299813270569     
170.000000000000     13.622746467590     -0.299813270569     
172.000000000000     13.617588043213     -0.299813270569     
174.000000000000     13.610709190369     -0.299813270569     
176.000000000000     13.603831291199     -0.299813270569     
178.000000000000     13.598671913147     -0.299813270569     
180.000000000000     13.591793060303     -0.299813270569     
182.000000000000     13.584915161133     -0.299948304892     
184.000000000000     13.579755783081     -0.299948304892     
186.000000000000     13.572877883911     -0.299948304892     
188.000000000000     13.565999031067     -0.299813270569     
190.000000000000     13.559121131897     -0.299948304892     
192.000000000000     13.553961753845     -0.299948304892     
194.000000000000     13.547083854675     -0.299813270569     
196.000000000000     13.540205001831     -0.299813270569     
198.000000000000     13.533327102661     -0.299813270569     
200.000000000000     13.528167724609     -0.299813270569     
202.000000000000     13.521288871765     -0.299813270569     
204.000000000000     13.514410972595     -0.299813270569     
206.000000000000     13.507533073425     -0.299813270569     
208.000000000000     13.502373695374     -0.299813270569     
210.000000000000     13.495494842529     -0.299813270569     
212.000000000000     13.488616943359     -0.299813270569     
214.000000000000     13.481738090515     -0.299813270569     
216.000000000000     13.474860191345     -0.299813270569     
218.000000000000     13.469700813293     -0.299813270569     
220.000000000000     13.462822914124     -0.299813270569     
222.000000000000     13.455944061279     -0.299813270569     
224.000000000000     13.449066162109     -0.299813270569     
226.000000000000     13.442187309265     -0.299948304892     
228.000000000000     13.435309410095     -0.299813270569     
230.000000000000     13.430150032043     -0.299813270569     
232.000000000000     13.423272132874     -0.299813270569     
234.000000000000     13.416393280029     -0.299813270569     
236.000000000000     13.409515380859     -0.299813270569     
238.000000000000     13.402635574341     -0.299813270569     
240.000000000000     13.395757675171     -0.299948304892     
242.000000000000     13.388879776001     -0.299948304892     
244.000000000000     13.382000923157     -0.299813270569     
246.000000000000     13.375123023987     -0.299813270569     
248.000000000000     13.368244171143     -0.299948304892     
250.000000000000     13.361366271973     -0.299948304892     
252.000000000000     13.354487419128     -0.299813270569     
254.000000000000     13.347608566284     -0.299813270569     
256.000000000000     13.340730667114     -0.299813270569     
258.000000000000     13.333851814270     -0.299948304892     
260.000000000000     13.326973915100     -0.299948304892     
262.000000000000     13.320095062256     -0.299813270569     
264.000000000000     13.313217163086     -0.299948304892     
266.000000000000     13.306338310242     -0.299813270569     
268.000000000000     13.299460411072     -0.299813270569     
270.000000000000     13.292580604553     -0.299813270569     
272.000000000000     13.285702705383     -0.299813270569     
274.000000000000     13.278824806213     -0.299813270569     
276.000000000000     13.270227432251     -0.299813270569     
278.000000000000     13.263347625732     -0.299813270569     
280.000000000000     13.256469726563     -0.299813270569     
282.000000000000     13.249590873718     -0.299813270569     
284.000000000000     13.242712974548     -0.299813270569     
286.000000000000     13.235834121704     -0.299813270569     
288.000000000000     13.227235794067     -0.299948304892     
290.000000000000     13.220357894897     -0.299813270569     
292.000000000000     13.213479042053     -0.299813270569     
294.000000000000     13.204880714417     -0.299813270569     
296.000000000000     13.198002815247     -0.299813270569     
298.000000000000     13.191123962402     -0.299813270569     
300.000000000000     13.184246063232     -0.299813270569     
302.000000000000     13.175647735596     -0.299948304892     
304.000000000000     13.168769836426     -0.299813270569     
306.000000000000     13.161890983582     -0.299813270569     
308.000000000000     13.153292655945     -0.299813270569     
310.000000000000     13.146414756775     -0.299948304892     
312.000000000000     13.137817382813     -0.299813270569     
314.000000000000     13.130937576294     -0.299813270569     
316.000000000000     13.122340202332     -0.299813270569     
318.000000000000     13.115462303162     -0.299948304892     
320.000000000000     13.106863975525     -0.299813270569     
322.000000000000     13.099985122681     -0.299813270569     
324.000000000000     13.091386795044     -0.299813270569     
326.000000000000     13.084508895874     -0.299813270569     
328.000000000000     13.075910568237     -0.299813270569     
330.000000000000     13.067313194275     -0.299813270569     
332.000000000000     13.058714866638     -0.299948304892     
334.000000000000     13.050115585327     -0.299813270569     
336.000000000000     13.043237686157     -0.299813270569     
338.000000000000     13.034640312195     -0.299948304892     
340.000000000000     13.026041984558     -0.299948304892     
342.000000000000     13.017443656921     -0.299813270569     
344.000000000000     13.008846282959     -0.299813270569     
346.000000000000     13.001967430115     -0.299813270569     
348.000000000000     12.993369102478     -0.299813270569     
350.000000000000     12.984770774841     -0.299813270569     
352.000000000000     12.976173400879     -0.299948304892     
354.000000000000     12.965855598450     -0.299813270569     
356.000000000000     12.957258224487     -0.299813270569     
358.000000000000     12.948659896851     -0.299948304892     
360.000000000000     12.940060615540     -0.299948304892     
362.000000000000     12.931463241577     -0.299813270569     
364.000000000000     12.922864913940     -0.299948304892     
366.000000000000     12.912548065186     -0.299813270569     
368.000000000000     12.903949737549     -0.299948304892     
370.000000000000     12.895352363586     -0.299948304892     
372.000000000000     12.885033607483     -0.299813270569     
374.000000000000     12.876436233521     -0.299813270569     
376.000000000000     12.866118431091     -0.299813270569     
378.000000000000     12.857520103455     -0.299813270569     
380.000000000000     12.847203254700     -0.299813270569     
382.000000000000     12.836885452271     -0.299813270569     
384.000000000000     12.828287124634     -0.299813270569     
386.000000000000     12.817969322205     -0.299813270569     
388.000000000000     12.807652473450     -0.299813270569     
390.000000000000     12.797333717346     -0.299813270569     
392.000000000000     12.787015914917     -0.299813270569     
394.000000000000     12.776699066162     -0.299813270569     
396.000000000000     12.766381263733     -0.299813270569     
398.000000000000     12.756063461304     -0.299813270569     
400.000000000000     12.745745658875     -0.299813270569     
402.000000000000     12.735427856445     -0.299813270569     
404.000000000000     12.723390579224     -0.299813270569     
406.000000000000     12.713072776794     -0.299813270569     
408.000000000000     12.702754974365     -0.299813270569     
410.000000000000     12.690717697144     -0.299813270569     
412.000000000000     12.678681373596     -0.299813270569     
414.000000000000     12.668362617493     -0.299813270569     
416.000000000000     12.656326293945     -0.299813270569     
418.000000000000     12.644289016724     -0.299813270569     
420.000000000000     12.632250785828     -0.299813270569     
422.000000000000     12.620214462280     -0.299813270569     
424.000000000000     12.608177185059     -0.299813270569     
426.000000000000     12.596139907837     -0.299813270569     
428.000000000000     12.584101676941     -0.299813270569     
430.000000000000     12.570344924927     -0.299813270569     
432.000000000000     12.558307647705     -0.299813270569     
434.000000000000     12.544550895691     -0.299813270569     
436.000000000000     12.532513618469     -0.299813270569     
438.000000000000     12.518756866455     -0.299813270569     
440.000000000000     12.505000114441     -0.299948304892     
442.000000000000     12.491243362427     -0.299813270569     
444.000000000000     12.477486610413     -0.299813270569     
446.000000000000     12.463729858398     -0.299813270569     
448.000000000000     12.448252677917     -0.299813270569     
450.000000000000     12.432777404785     -0.299813270569     
452.000000000000     12.419019699097     -0.299813270569     
454.000000000000     12.403543472290     -0.299813270569     
456.000000000000     12.388067245483     -0.299813270569     
458.000000000000     12.372590065002     -0.299813270569     
460.000000000000     12.357113838196     -0.299813270569     
462.000000000000     12.339918136597     -0.299813270569     
464.000000000000     12.322722434998     -0.299813270569     
466.000000000000     12.307245254517     -0.299813270569     
468.000000000000     12.290048599243     -0.299813270569     
470.000000000000     12.271133422852     -0.299813270569     
472.000000000000     12.253936767578     -0.299813270569     
474.000000000000     12.235021591187     -0.299813270569     
476.000000000000     12.216106414795     -0.299813270569     
478.000000000000     12.197190284729     -0.299813270569     
480.000000000000     12.176554679871     -0.299813270569     
482.000000000000     12.157638549805     -0.299813270569     
484.000000000000     12.137003898621     -0.299813270569     
486.000000000000     12.116369247437     -0.299813270569     
488.000000000000     12.094014167786     -0.299813270569     
490.000000000000     12.071659088135     -0.299813270569     
492.000000000000     12.049304008484     -0.299813270569     
494.000000000000     12.026948928833     -0.299813270569     
496.000000000000     12.002874374390     -0.299813270569     
498.000000000000     11.978799819946     -0.299813270569     
500.000000000000     11.953005790710     -0.299813270569     
502.000000000000     11.928931236267     -0.299813270569     
504.000000000000     11.901416778564     -0.299813270569     
506.000000000000     11.872183799744     -0.299813270569     
508.000000000000     11.844670295715     -0.299813270569     
510.000000000000     11.815437316895     -0.299813270569     
512.000000000000     11.784483909607     -0.299813270569     
514.000000000000     11.753531455994     -0.299813270569     
516.000000000000     11.720857620239     -0.299813270569     
518.000000000000     11.686466217041     -0.299813270569     
520.000000000000     11.652073860168     -0.299813270569     
522.000000000000     11.615962028503     -0.299813270569     
524.000000000000     11.578130722046     -0.299813270569     
526.000000000000     11.538579940796     -0.299813270569     
528.000000000000     11.497308731079     -0.299813270569     
530.000000000000     11.456038475037     -0.299813270569     
532.000000000000     11.409608840942     -0.299813270569     
534.000000000000     11.363180160522     -0.299813270569     
536.000000000000     11.315031051636     -0.299813270569     
538.000000000000     11.263442039490     -0.299813270569     
540.000000000000     11.210133552551     -0.299813270569     
542.000000000000     11.151667594910     -0.299813270569     
544.000000000000     11.091481208801     -0.299813270569     
546.000000000000     11.027855873108     -0.299813270569     
548.000000000000     10.960790634155     -0.299813270569     
550.000000000000     10.886848449707     -0.299813270569     
552.000000000000     10.811184883118     -0.299948304892     
554.000000000000     10.730362892151     -0.299813270569     
556.000000000000     10.640943527222     -0.299813270569     
558.000000000000     10.542925834656     -0.299948304892     
560.000000000000     10.439748764038     -0.299948304892     
562.000000000000     10.327975273132     -0.299948304892     
564.000000000000     10.204162597656     -0.299948304892     
566.000000000000     10.066594123840     -0.299948304892     
568.000000000000     9.916988372803     -0.299948304892     
570.000000000000     9.745026588440     -0.299813270569     
572.000000000000     9.540393829346     -0.299813270569     
574.000000000000     9.318564414978     -0.299813270569     
576.000000000000     9.036547660828     -0.299813270569     
578.000000000000     8.699503898621     -0.299813270569     
580.000000000000     8.274761199951     -0.299813270569     
582.000000000000     8.020258903503     -0.299813270569     


Cycle 6
Physical Cycle 6
Step 1

Time (s),          Potential (V),         Current (A)
2.000000000000     13.531606674194     0.299678206444     
4.000000000000     13.724203109741     0.299678206444     
6.000000000000     13.758596420288     0.299678206444     
8.000000000000     13.774071693420     0.299543172121     
10.000000000000     13.786108970642     0.299678206444     
12.000000000000     13.796426773071     0.299543172121     
14.000000000000     13.806744575500     0.299543172121     
16.000000000000     13.815342903137     0.299543172121     
18.000000000000     13.823941230774     0.299543172121     
20.000000000000     13.832538604736     0.299543172121     
22.000000000000     13.841136932373     0.299678206444     
24.000000000000     13.848014831543     0.299678206444     
26.000000000000     13.856613159180     0.299543172121     
28.000000000000     13.863492012024     0.299678206444     
30.000000000000     13.870369911194     0.299678206444     
32.000000000000     13.878968238831     0.299678206444     
34.000000000000     13.885847091675     0.299678206444     
36.000000000000     13.894445419312     0.299678206444     
38.000000000000     13.901323318481     0.299678206444     
40.000000000000     13.908202171326     0.299678206444     
42.000000000000     13.915080070496     0.299678206444     
44.000000000000     13.921958923340     0.299678206444     
46.000000000000     13.928836822510     0.299678206444     
48.000000000000     13.935714721680     0.299678206444     
50.000000000000     13.942593574524     0.299678206444     
52.000000000000     13.949472427368     0.299678206444     
54.000000000000     13.956351280212     0.299678206444     
56.000000000000     13.963229179382     0.299678206444     
58.000000000000     13.970108032227     0.299678206444     
60.000000000000     13.976985931396     0.299678206444     
62.000000000000     13.983863830566     0.299678206444     
64.000000000000     13.989023208618     0.299678206444     
66.000000000000     13.995902061462     0.299678206444     
68.000000000000     14.002779960632     0.299678206444     
70.000000000000     14.009658813477     0.299678206444     
72.000000000000     14.016536712646     0.299678206444     
74.000000000000     14.021696090698     0.299678206444     
76.000000000000     14.028573989868     0.299678206444     
78.000000000000     14.035452842712     0.299678206444     
80.000000000000     14.040612220764     0.299678206444     
82.000000000000     14.047490119934     0.299678206444     
84.000000000000     14.054368019104     0.299678206444     
86.000000000000     14.061246871948     0.299678206444     
88.000000000000     14.068124771118     0.299678206444     
90.000000000000     14.073284149170     0.299678206444     
92.000000000000     14.080163002014     0.299678206444     
94.000000000000     14.085321426392     0.299678206444     
96.000000000000     14.092200279236     0.299678206444     
98.000000000000     14.097358703613     0.299678206444     
100.000000000000     14.104236602783     0.299678206444     
102.000000000000     14.109395980835     0.299678206444     
104.000000000000     14.116273880005     0.299678206444     
106.000000000000     14.121433258057     0.299678206444     
108.000000000000     14.128312110901     0.299678206444     
110.000000000000     14.133469581604     0.299678206444     
112.000000000000     14.138628959656     0.299678206444     
114.000000000000     14.145507812500     0.299678206444     
116.000000000000     14.150667190552     0.299678206444     
118.000000000000     14.155824661255     0.299678206444     
120.000000000000     14.162704467773     0.299678206444     
122.000000000000     14.167862892151     0.299678206444     
124.000000000000     14.174740791321     0.299678206444     
126.000000000000     14.179900169373     0.299678206444     
128.000000000000     14.185058593750     0.299678206444     
130.000000000000     14.191937446594     0.299678206444     
132.000000000000     14.197095870972     0.299678206444     
134.000000000000     14.202255249023     0.299678206444     
136.000000000000     14.207413673401     0.299678206444     
138.000000000000     14.212573051453     0.299678206444     
140.000000000000     14.219450950623     0.299678206444     
142.000000000000     14.224610328674     0.299678206444     
144.000000000000     14.229768753052     0.299678206444     
146.000000000000     14.236646652222     0.299678206444     
148.000000000000     14.241806030273     0.299678206444     
150.000000000000     14.246965408325     0.299678206444     
152.000000000000     14.252123832703     0.299678206444     
154.000000000000     14.257282257080     0.299678206444     
156.000000000000     14.262440681458     0.299678206444     
158.000000000000     14.269319534302     0.299678206444     
160.000000000000     14.274477958679     0.299678206444     
162.000000000000     14.279637336731     0.299678206444     
164.000000000000     14.284795761108     0.299678206444     
166.000000000000     14.289955139160     0.299678206444     
168.000000000000     14.296833038330     0.299678206444     
170.000000000000     14.301992416382     0.299678206444     
172.000000000000     14.307150840759     0.299678206444     
174.000000000000     14.312310218811     0.299678206444     
176.000000000000     14.317468643188     0.299678206444     
178.000000000000     14.322628021240     0.299678206444     
180.000000000000     14.327786445618     0.299543172121     
182.000000000000     14.332944869995     0.299678206444     
184.000000000000     14.338104248047     0.299678206444     
186.000000000000     14.343262672424     0.299678206444     
188.000000000000     14.348422050476     0.299543172121     
190.000000000000     14.353580474854     0.299543172121     
192.000000000000     14.360459327698     0.299543172121     
194.000000000000     14.365617752075     0.299678206444     
196.000000000000     14.370777130127     0.299543172121     
198.000000000000     14.375934600830     0.299543172121     
200.000000000000     14.381093978882     0.299543172121     
202.000000000000     14.386253356934     0.299543172121     
204.000000000000     14.391411781311     0.299678206444     
206.000000000000     14.396571159363     0.299678206444     
208.000000000000     14.401729583740     0.299678206444     
210.000000000000     14.406888008118     0.299543172121     
212.000000000000     14.412047386169     0.299678206444     
214.000000000000     14.417205810547     0.299678206444     
216.000000000000     14.422365188599     0.299678206444     
218.000000000000     14.427523612976     0.299678206444     
220.000000000000     14.432682991028     0.299543172121     
222.000000000000     14.437841415405     0.299543172121     
224.000000000000     14.442999839783     0.299543172121     
226.000000000000     14.448159217834     0.299678206444     
228.000000000000     14.453317642212     0.299678206444     
230.000000000000     14.458477020264     0.299678206444     
232.000000000000     14.463636398315     0.299678206444     
234.000000000000     14.468793869019     0.299543172121     
236.000000000000     14.473953247070     0.299678206444     
238.000000000000     14.479111671448     0.299678206444     
240.000000000000     14.482550621033     0.299543172121     
242.000000000000     14.487709999084     0.299543172121     
244.000000000000     14.492869377136     0.299543172121     
246.000000000000     14.498027801514     0.299543172121     
248.000000000000     14.503187179565     0.299543172121     
250.000000000000     14.508344650269     0.299543172121     
252.000000000000     14.513504028320     0.299543172121     
254.000000000000     14.518663406372     0.299543172121     
256.000000000000     14.523821830750     0.299543172121     
258.000000000000     14.528981208801     0.299678206444     
260.000000000000     14.534138679504     0.299678206444     
262.000000000000     14.539298057556     0.299678206444     
264.000000000000     14.544457435608     0.299543172121     
266.000000000000     14.549615859985     0.299543172121     
268.000000000000     14.554775238037     0.299678206444     
270.000000000000     14.559933662415     0.299678206444     
272.000000000000     14.565092086792     0.299678206444     
274.000000000000     14.570251464844     0.299678206444     
276.000000000000     14.575409889221     0.299678206444     
278.000000000000     14.578848838806     0.299678206444     
280.000000000000     14.584008216858     0.299678206444     
282.000000000000     14.589166641235     0.299678206444     
284.000000000000     14.594326019287     0.299678206444     
286.000000000000     14.599485397339     0.299543172121     
288.000000000000     14.604642868042     0.299678206444     
290.000000000000     14.609802246094     0.299678206444     
292.000000000000     14.614960670471     0.299678206444     
294.000000000000     14.620120048523     0.299678206444     
296.000000000000     14.625279426575     0.299678206444     
298.000000000000     14.630437850952     0.299678206444     
300.000000000000     14.635596275330     0.299678206444     
302.000000000000     14.639036178589     0.299678206444     
304.000000000000     14.644194602966     0.299678206444     
306.000000000000     14.649353027344     0.299678206444     
308.000000000000     14.654512405396     0.299678206444     
310.000000000000     14.659670829773     0.299678206444     
312.000000000000     14.664830207825     0.299678206444     
314.000000000000     14.669988632202     0.299678206444     
316.000000000000     14.675147056580     0.299678206444     
318.000000000000     14.680306434631     0.299678206444     
320.000000000000     14.685464859009     0.299678206444     
322.000000000000     14.690624237061     0.299678206444     
324.000000000000     14.695782661438     0.299678206444     
326.000000000000     14.700942039490     0.299678206444     
328.000000000000     14.704380989075     0.299678206444     
330.000000000000     14.709540367126     0.299678206444     
332.000000000000     14.714697837830     0.299678206444     
334.000000000000     14.719857215881     0.299678206444     
336.000000000000     14.725015640259     0.299678206444     
338.000000000000     14.730175018311     0.299678206444     
340.000000000000     14.735334396362     0.299678206444     
342.000000000000     14.740492820740     0.299678206444     
344.000000000000     14.745651245117     0.299678206444     
346.000000000000     14.750809669495     0.299678206444     
348.000000000000     14.755969047546     0.299678206444     
350.000000000000     14.761128425598     0.299678206444     
352.000000000000     14.766286849976     0.299678206444     
354.000000000000     14.771446228027     0.299678206444     
356.000000000000     14.776603698730     0.299678206444     
358.000000000000     14.781763076782     0.299678206444     
360.000000000000     14.786922454834     0.299678206444     
362.000000000000     14.792080879211     0.299678206444     
364.000000000000     14.797240257263     0.299678206444     
366.000000000000     14.802398681641     0.299678206444     
368.000000000000     14.807557106018     0.299678206444     
370.000000000000     14.812715530396     0.299678206444     
372.000000000000     14.817874908447     0.299678206444     
374.000000000000     14.821313858032     0.299678206444     
376.000000000000     14.828192710876     0.299678206444     
378.000000000000     14.833352088928     0.299678206444     
380.000000000000     14.838509559631     0.299678206444     
382.000000000000     14.843668937683     0.299678206444     
384.000000000000     14.848828315735     0.299678206444     
386.000000000000     14.853986740112     0.299678206444     
388.000000000000     14.857425689697     0.299678206444     
390.000000000000     14.864304542542     0.299678206444     
392.000000000000     14.869462966919     0.299678206444     
394.000000000000     14.874622344971     0.299678206444     
396.000000000000     14.879780769348     0.299678206444     
398.000000000000     14.884940147400     0.299678206444     
400.000000000000     14.890098571777     0.299678206444     
402.000000000000     14.895256996155     0.299678206444     
404.000000000000     14.900416374207     0.299543172121     
406.000000000000     14.905574798584     0.299543172121     
408.000000000000     14.910734176636     0.299678206444     
410.000000000000     14.915892601013     0.299678206444     
412.000000000000     14.921051979065     0.299678206444     
414.000000000000     14.926210403442     0.299678206444     
416.000000000000     14.931368827820     0.299678206444     
418.000000000000     14.936528205872     0.299678206444     
420.000000000000     14.943407058716     0.299678206444     
422.000000000000     14.948564529419     0.299678206444     
424.000000000000     14.953723907471     0.299678206444     
426.000000000000     14.958883285522     0.299678206444     
428.000000000000     14.964041709900     0.299678206444     
430.000000000000     14.969201087952     0.299678206444     
432.000000000000     14.974360466003     0.299678206444     
434.000000000000     14.979517936707     0.299678206444     
436.000000000000     14.986396789551     0.299678206444     
438.000000000000     14.991556167603     0.299678206444     
440.000000000000     14.996713638306     0.299678206444     
442.000000000000     15.001873016357     0.299678206444     
444.000000000000     15.007032394409     0.299678206444     
446.000000000000     15.013911247253     0.299678206444     
448.000000000000     15.019068717957     0.299678206444     
450.000000000000     15.024228096008     0.299678206444     
452.000000000000     15.029387474060     0.299678206444     
454.000000000000     15.034545898438     0.299678206444     
456.000000000000     15.041423797607     0.299678206444     
458.000000000000     15.046583175659     0.299678206444     
460.000000000000     15.051741600037     0.299678206444     
462.000000000000     15.056900978088     0.299678206444     
464.000000000000     15.063778877258     0.299678206444     
466.000000000000     15.068938255310     0.299678206444     
468.000000000000     15.074096679688     0.299678206444     
470.000000000000     15.079256057739     0.299678206444     
472.000000000000     15.086133956909     0.299678206444     
474.000000000000     15.091293334961     0.299678206444     
476.000000000000     15.096451759338     0.299678206444     
478.000000000000     15.103329658508     0.299678206444     
480.000000000000     15.108489036560     0.299678206444     
482.000000000000     15.115367889404     0.299678206444     
484.000000000000     15.120526313782     0.299678206444     
486.000000000000     15.125684738159     0.299678206444     
488.000000000000     15.132563591003     0.299678206444     
490.000000000000     15.137722015381     0.299678206444     
492.000000000000     15.142881393433     0.299678206444     
494.000000000000     15.149760246277     0.299678206444     
496.000000000000     15.154918670654     0.299678206444     
498.000000000000     15.161796569824     0.299678206444     
500.000000000000     15.166955947876     0.299678206444     
502.000000000000     15.173833847046     0.299678206444     
504.000000000000     15.178993225098     0.299678206444     
506.000000000000     15.185871124268     0.299678206444     
508.000000000000     15.191029548645     0.299678206444     
510.000000000000     15.197909355164     0.299678206444     
512.000000000000     15.203067779541     0.299678206444     
514.000000000000     15.209945678711     0.299678206444     
516.000000000000     15.215105056763     0.299678206444     
518.000000000000     15.221982955933     0.299678206444     
520.000000000000     15.228861808777     0.299678206444     
522.000000000000     15.234021186829     0.299678206444     
524.000000000000     15.240899085999     0.299678206444     
526.000000000000     15.247776985168     0.299678206444     
528.000000000000     15.252936363220     0.299678206444     
530.000000000000     15.259815216064     0.299678206444     
532.000000000000     15.266693115234     0.299678206444     
534.000000000000     15.271851539612     0.299678206444     
536.000000000000     15.278730392456     0.299678206444     
538.000000000000     15.285609245300     0.299678206444     
540.000000000000     15.292487144470     0.299678206444     
542.000000000000     15.297645568848     0.299678206444     
544.000000000000     15.304525375366     0.299678206444     
546.000000000000     15.311403274536     0.299678206444     
548.000000000000     15.318281173706     0.299678206444     
550.000000000000     15.325160026550     0.299678206444     
552.000000000000     15.332037925720     0.299678206444     
554.000000000000     15.337197303772     0.299678206444     
556.000000000000     15.344076156616     0.299678206444     
558.000000000000     15.350954055786     0.299678206444     
560.000000000000     15.357831954956     0.299678206444     
562.000000000000     15.364710807800     0.299678206444     
564.000000000000     15.371588706970     0.299543172121     
566.000000000000     15.378467559814     0.299678206444     
568.000000000000     15.385346412659     0.299678206444     
570.000000000000     15.393943786621     0.299678206444     
572.000000000000     15.400822639465     0.299678206444     
574.000000000000     15.407700538635     0.299678206444     
576.000000000000     15.414580345154     0.299678206444     
578.000000000000     15.421458244324     0.299543172121     
580.000000000000     15.428336143494     0.299543172121     
582.000000000000     15.436934471130     0.299678206444     
584.000000000000     15.443813323975     0.299678206444     
586.000000000000     15.450691223145     0.299678206444     
588.000000000000     15.457570075989     0.299678206444     
590.000000000000     15.466168403625     0.299678206444     
592.000000000000     15.473046302795     0.299678206444     
594.000000000000     15.479925155640     0.299678206444     
596.000000000000     15.488522529602     0.299678206444     
598.000000000000     15.495401382446     0.299678206444     
600.000000000000     15.503998756409     0.299678206444     
602.000000000000     15.512597084045     0.299678206444     
604.000000000000     15.519475936890     0.299678206444     
606.000000000000     15.528074264526     0.299678206444     
608.000000000000     15.534952163696     0.299678206444     
610.000000000000     15.543549537659     0.299678206444     
612.000000000000     15.552147865295     0.299678206444     
614.000000000000     15.560746192932     0.299678206444     
616.000000000000     15.567625045776     0.299678206444     
618.000000000000     15.576223373413     0.299678206444     
620.000000000000     15.584820747375     0.299678206444     
622.000000000000     15.593419075012     0.299678206444     
624.000000000000     15.602017402649     0.299678206444     
626.000000000000     15.610614776611     0.299678206444     
628.000000000000     15.619213104248     0.299678206444     
630.000000000000     15.627811431885     0.299678206444     
632.000000000000     15.636408805847     0.299678206444     
634.000000000000     15.645007133484     0.299678206444     
636.000000000000     15.655324935913     0.299678206444     
638.000000000000     15.663923263550     0.299678206444     
640.000000000000     15.672520637512     0.299678206444     
642.000000000000     15.681118965149     0.299678206444     
644.000000000000     15.691436767578     0.299678206444     
646.000000000000     15.700035095215     0.299543172121     
648.000000000000     15.710351943970     0.299678206444     
650.000000000000     15.720669746399     0.299678206444     
652.000000000000     15.729268074036     0.299678206444     
654.000000000000     15.739585876465     0.299678206444     
656.000000000000     15.749902725220     0.299678206444     
658.000000000000     15.760220527649     0.299543172121     
660.000000000000     15.770539283752     0.299678206444     
662.000000000000     15.780856132507     0.299678206444     
664.000000000000     15.789454460144     0.299678206444     
666.000000000000     15.801491737366     0.299678206444     
668.000000000000     15.811808586121     0.299543172121     
670.000000000000     15.822127342224     0.299678206444     
672.000000000000     15.832445144653     0.299678206444     
674.000000000000     15.844482421875     0.299678206444     
676.000000000000     15.854800224304     0.299678206444     
678.000000000000     15.866836547852     0.299678206444     
680.000000000000     15.878873825073     0.299678206444     
682.000000000000     15.889191627502     0.299543172121     
684.000000000000     15.901228904724     0.299678206444     
686.000000000000     15.913266181946     0.299678206444     
688.000000000000     15.925304412842     0.299678206444     
690.000000000000     15.937340736389     0.299678206444     
692.000000000000     15.951098442078     0.299678206444     
694.000000000000     15.963134765625     0.299678206444     
696.000000000000     15.975172042847     0.299678206444     
698.000000000000     15.988928794861     0.299678206444     
700.000000000000     15.995807647705     0.299543172121     


Cycle 6
Physical Cycle 6
Step 2

Time (s),          Potential (V),         Current (A)
2.000000000000     14.331226348877     -0.299948304892     
4.000000000000     14.224610328674     -0.299948304892     
6.000000000000     14.203973770142     -0.299813270569     
8.000000000000     14.191937446594     -0.299948304892     
10.000000000000     14.181619644165     -0.299948304892     
12.000000000000     14.171301841736     -0.299948304892     
14.000000000000     14.162704467773     -0.299948304892     
16.000000000000     14.154106140137     -0.299948304892     
18.000000000000     14.147227287292     -0.299813270569     
20.000000000000     14.138628959656     -0.299948304892     
22.000000000000     14.130030632019     -0.299948304892     
24.000000000000     14.123152732849     -0.299948304892     
26.000000000000     14.114555358887     -0.299948304892     
28.000000000000     14.105957031250     -0.299948304892     
30.000000000000     14.099078178406     -0.299948304892     
32.000000000000     14.090479850769     -0.299948304892     
34.000000000000     14.083601951599     -0.299948304892     
36.000000000000     14.076723098755     -0.299948304892     
38.000000000000     14.069845199585     -0.299948304892     
40.000000000000     14.061246871948     -0.299948304892     
42.000000000000     14.054368019104     -0.299948304892     
44.000000000000     14.045769691467     -0.299948304892     
46.000000000000     14.038891792297     -0.299948304892     
48.000000000000     14.032013893127     -0.299948304892     
50.000000000000     14.025135040283     -0.299948304892     
52.000000000000     14.018257141113     -0.299948304892     
54.000000000000     14.009658813477     -0.299948304892     
56.000000000000     14.002779960632     -0.299948304892     
58.000000000000     13.995902061462     -0.299948304892     
60.000000000000     13.989023208618     -0.299948304892     
62.000000000000     13.982145309448     -0.299948304892     
64.000000000000     13.975266456604     -0.299948304892     
66.000000000000     13.968387603760     -0.299948304892     
68.000000000000     13.961509704590     -0.299948304892     
70.000000000000     13.954630851746     -0.299948304892     
72.000000000000     13.949472427368     -0.299948304892     
74.000000000000     13.942593574524     -0.299948304892     
76.000000000000     13.935714721680     -0.299948304892     
78.000000000000     13.928836822510     -0.299948304892     
80.000000000000     13.921958923340     -0.299948304892     
82.000000000000     13.915080070496     -0.299948304892     
84.000000000000     13.908202171326     -0.299948304892     
86.000000000000     13.901323318481     -0.299948304892     
88.000000000000     13.896163940430     -0.299948304892     
90.000000000000     13.889286041260     -0.299948304892     
92.000000000000     13.882407188416     -0.299948304892     
94.000000000000     13.875529289246     -0.299948304892     
96.000000000000     13.868651390076     -0.299948304892     
98.000000000000     13.861771583557     -0.299948304892     
100.000000000000     13.856613159180     -0.299948304892     
102.000000000000     13.849735260010     -0.299948304892     
104.000000000000     13.842856407166     -0.299948304892     
106.000000000000     13.837697982788     -0.299948304892     
108.000000000000     13.830819129944     -0.299948304892     
110.000000000000     13.823941230774     -0.299948304892     
112.000000000000     13.817062377930     -0.299948304892     
114.000000000000     13.811903953552     -0.299948304892     
116.000000000000     13.805025100708     -0.299948304892     
118.000000000000     13.798147201538     -0.299948304892     
120.000000000000     13.791268348694     -0.299948304892     
122.000000000000     13.786108970642     -0.299948304892     
124.000000000000     13.779231071472     -0.299948304892     
126.000000000000     13.772352218628     -0.299948304892     
128.000000000000     13.765474319458     -0.299948304892     
130.000000000000     13.760314941406     -0.299948304892     
132.000000000000     13.753437042236     -0.299948304892     
134.000000000000     13.746558189392     -0.299948304892     
136.000000000000     13.741399765015     -0.299948304892     
138.000000000000     13.734520912170     -0.299813270569     
140.000000000000     13.727643013000     -0.299948304892     
142.000000000000     13.722483634949     -0.299948304892     
144.000000000000     13.715604782104     -0.299948304892     
146.000000000000     13.708726882935     -0.299948304892     
148.000000000000     13.701848030090     -0.299948304892     
150.000000000000     13.696689605713     -0.299948304892     
152.000000000000     13.689810752869     -0.299948304892     
154.000000000000     13.682932853699     -0.299813270569     
156.000000000000     13.677774429321     -0.299813270569     
158.000000000000     13.670895576477     -0.299948304892     
160.000000000000     13.664016723633     -0.299948304892     
162.000000000000     13.657138824463     -0.299948304892     
164.000000000000     13.651980400085     -0.299948304892     
166.000000000000     13.645100593567     -0.299948304892     
168.000000000000     13.638222694397     -0.299948304892     
170.000000000000     13.633064270020     -0.299948304892     
172.000000000000     13.626186370850     -0.299948304892     
174.000000000000     13.619306564331     -0.299948304892     
176.000000000000     13.612428665161     -0.299948304892     
178.000000000000     13.607270240784     -0.299948304892     
180.000000000000     13.600392341614     -0.299813270569     
182.000000000000     13.593512535095     -0.299813270569     
184.000000000000     13.588354110718     -0.299948304892     
186.000000000000     13.581476211548     -0.299948304892     
188.000000000000     13.574597358704     -0.299813270569     
190.000000000000     13.567719459534     -0.299948304892     
192.000000000000     13.562560081482     -0.299948304892     
194.000000000000     13.555682182312     -0.299948304892     
196.000000000000     13.548803329468     -0.299948304892     
198.000000000000     13.543643951416     -0.299813270569     
200.000000000000     13.536766052246     -0.299813270569     
202.000000000000     13.529888153076     -0.299948304892     
204.000000000000     13.523009300232     -0.299948304892     
206.000000000000     13.516131401062     -0.299813270569     
208.000000000000     13.510972023010     -0.299948304892     
210.000000000000     13.504093170166     -0.299948304892     
212.000000000000     13.497215270996     -0.299948304892     
214.000000000000     13.490337371826     -0.299813270569     
216.000000000000     13.483457565308     -0.299813270569     
218.000000000000     13.478299140930     -0.299948304892     
220.000000000000     13.471421241760     -0.299948304892     
222.000000000000     13.464542388916     -0.299813270569     
224.000000000000     13.457663536072     -0.299813270569     
226.000000000000     13.450785636902     -0.299948304892     
228.000000000000     13.443906784058     -0.299948304892     
230.000000000000     13.437028884888     -0.299813270569     
232.000000000000     13.430150032043     -0.299813270569     
234.000000000000     13.424990653992     -0.299813270569     
236.000000000000     13.418112754822     -0.299948304892     
238.000000000000     13.411233901978     -0.299813270569     
240.000000000000     13.404356002808     -0.299813270569     
242.000000000000     13.397478103638     -0.299813270569     
244.000000000000     13.390599250793     -0.299813270569     
246.000000000000     13.383721351624     -0.299813270569     
248.000000000000     13.376841545105     -0.299813270569     
250.000000000000     13.369963645935     -0.299813270569     
252.000000000000     13.363084793091     -0.299948304892     
254.000000000000     13.356206893921     -0.299948304892     
256.000000000000     13.351048469543     -0.299813270569     
258.000000000000     13.342450141907     -0.299813270569     
260.000000000000     13.335572242737     -0.299948304892     
262.000000000000     13.328693389893     -0.299948304892     
264.000000000000     13.321814537048     -0.299813270569     
266.000000000000     13.314935684204     -0.299813270569     
268.000000000000     13.308057785034     -0.299948304892     
270.000000000000     13.301178932190     -0.299948304892     
272.000000000000     13.294301033020     -0.299948304892     
274.000000000000     13.287423133850     -0.299948304892     
276.000000000000     13.280544281006     -0.299948304892     
278.000000000000     13.271945953369     -0.299948304892     
280.000000000000     13.265068054199     -0.299813270569     
282.000000000000     13.258189201355     -0.299948304892     
284.000000000000     13.251311302185     -0.299948304892     
286.000000000000     13.244432449341     -0.299948304892     
288.000000000000     13.237553596497     -0.299948304892     
290.000000000000     13.230674743652     -0.299948304892     
292.000000000000     13.222077369690     -0.299948304892     
294.000000000000     13.215199470520     -0.299948304892     
296.000000000000     13.208320617676     -0.299948304892     
298.000000000000     13.199723243713     -0.299948304892     
300.000000000000     13.192844390869     -0.299948304892     
302.000000000000     13.184246063232     -0.299948304892     
304.000000000000     13.177368164063     -0.299948304892     
306.000000000000     13.170489311218     -0.299948304892     
308.000000000000     13.161890983582     -0.299813270569     
310.000000000000     13.155013084412     -0.299813270569     
312.000000000000     13.148134231567     -0.299813270569     
314.000000000000     13.139535903931     -0.299948304892     
316.000000000000     13.132658004761     -0.299813270569     
318.000000000000     13.124059677124     -0.299813270569     
320.000000000000     13.117180824280     -0.299813270569     
322.000000000000     13.108583450317     -0.299813270569     
324.000000000000     13.099985122681     -0.299813270569     
326.000000000000     13.093107223511     -0.299813270569     
328.000000000000     13.084508895874     -0.299948304892     
330.000000000000     13.077630043030     -0.299813270569     
332.000000000000     13.069031715393     -0.299813270569     
334.000000000000     13.060434341431     -0.299813270569     
336.000000000000     13.051836013794     -0.299813270569     
338.000000000000     13.043237686157     -0.299813270569     
340.000000000000     13.036359786987     -0.299813270569     
342.000000000000     13.027762413025     -0.299813270569     
344.000000000000     13.019164085388     -0.299813270569     
346.000000000000     13.010564804077     -0.299813270569     
348.000000000000     13.001967430115     -0.299813270569     
350.000000000000     12.993369102478     -0.299813270569     
352.000000000000     12.984770774841     -0.299813270569     
354.000000000000     12.976173400879     -0.299948304892     
356.000000000000     12.967575073242     -0.299813270569     
358.000000000000     12.958976745605     -0.299813270569     
360.000000000000     12.950379371643     -0.299948304892     
362.000000000000     12.940060615540     -0.299948304892     
364.000000000000     12.931463241577     -0.299813270569     
366.000000000000     12.922864913940     -0.299813270569     
368.000000000000     12.914266586304     -0.299813270569     
370.000000000000     12.903949737549     -0.299813270569     
372.000000000000     12.895352363586     -0.299813270569     
374.000000000000     12.885033607483     -0.299813270569     
376.000000000000     12.876436233521     -0.299813270569     
378.000000000000     12.866118431091     -0.299813270569     
380.000000000000     12.857520103455     -0.299813270569     
382.000000000000     12.847203254700     -0.299813270569     
384.000000000000     12.836885452271     -0.299813270569     
386.000000000000     12.828287124634     -0.299813270569     
388.000000000000     12.817969322205     -0.299813270569     
390.000000000000     12.807652473450     -0.299948304892     
392.000000000000     12.797333717346     -0.299813270569     
394.000000000000     12.787015914917     -0.299813270569     
396.000000000000     12.776699066162     -0.299813270569     
398.000000000000     12.766381263733     -0.299813270569     
400.000000000000     12.756063461304     -0.299813270569     
402.000000000000     12.744026184082     -0.299813270569     
404.000000000000     12.733708381653     -0.299813270569     
406.000000000000     12.723390579224     -0.299813270569     
408.000000000000     12.713072776794     -0.299813270569     
410.000000000000     12.701036453247     -0.299813270569     
412.000000000000     12.688999176025     -0.299813270569     
414.000000000000     12.678681373596     -0.299813270569     
416.000000000000     12.666644096375     -0.299813270569     
418.000000000000     12.654605865479     -0.299813270569     
420.000000000000     12.642568588257     -0.299813270569     
422.000000000000     12.632250785828     -0.299813270569     
424.000000000000     12.620214462280     -0.299813270569     
426.000000000000     12.606456756592     -0.299813270569     
428.000000000000     12.594420433044     -0.299813270569     
430.000000000000     12.582383155823     -0.299813270569     
432.000000000000     12.568626403809     -0.299813270569     
434.000000000000     12.556589126587     -0.299813270569     
436.000000000000     12.542832374573     -0.299813270569     
438.000000000000     12.530794143677     -0.299813270569     
440.000000000000     12.515317916870     -0.299813270569     
442.000000000000     12.501561164856     -0.299813270569     
444.000000000000     12.489523887634     -0.299813270569     
446.000000000000     12.474046707153     -0.299813270569     
448.000000000000     12.460289955139     -0.299813270569     
450.000000000000     12.444813728333     -0.299813270569     
452.000000000000     12.431056976318     -0.299813270569     
454.000000000000     12.415580749512     -0.299813270569     
456.000000000000     12.400103569031     -0.299813270569     
458.000000000000     12.384628295898     -0.299813270569     
460.000000000000     12.369151115417     -0.299813270569     
462.000000000000     12.353674888611     -0.299813270569     
464.000000000000     12.336479187012     -0.299813270569     
466.000000000000     12.319281578064     -0.299813270569     
468.000000000000     12.302085876465     -0.299813270569     
470.000000000000     12.284890174866     -0.299813270569     
472.000000000000     12.267694473267     -0.299813270569     
474.000000000000     12.248778343201     -0.299813270569     
476.000000000000     12.229863166809     -0.299813270569     
478.000000000000     12.210947036743     -0.299813270569     
480.000000000000     12.192030906677     -0.299813270569     
482.000000000000     12.173115730286     -0.299813270569     
484.000000000000     12.152480125427     -0.299813270569     
486.000000000000     12.131845474243     -0.299813270569     
488.000000000000     12.111209869385     -0.299813270569     
490.000000000000     12.088854789734     -0.299813270569     
492.000000000000     12.068219184875     -0.299813270569     
494.000000000000     12.044144630432     -0.299813270569     
496.000000000000     12.021789550781     -0.299813270569     
498.000000000000     11.997714996338     -0.299813270569     
500.000000000000     11.971920967102     -0.299813270569     
502.000000000000     11.947847366333     -0.299813270569     
504.000000000000     11.922053337097     -0.299813270569     
506.000000000000     11.894538879395     -0.299813270569     
508.000000000000     11.867025375366     -0.299813270569     
510.000000000000     11.837792396545     -0.299813270569     
512.000000000000     11.808558464050     -0.299813270569     
514.000000000000     11.777605056763     -0.299813270569     
516.000000000000     11.746651649475     -0.299813270569     
518.000000000000     11.713979721069     -0.299813270569     
520.000000000000     11.681306838989     -0.299813270569     
522.000000000000     11.645195960999     -0.299813270569     
524.000000000000     11.609084129333     -0.299813270569     
526.000000000000     11.571251869202     -0.299813270569     
528.000000000000     11.531701087952     -0.299813270569     
530.000000000000     11.490430831909     -0.299813270569     
532.000000000000     11.447440147400     -0.299813270569     
534.000000000000     11.402730941772     -0.299813270569     
536.000000000000     11.358020782471     -0.299813270569     
538.000000000000     11.308152198792     -0.299813270569     
540.000000000000     11.256564140320     -0.299813270569     
542.000000000000     11.201536178589     -0.299813270569     
544.000000000000     11.146509170532     -0.299813270569     
546.000000000000     11.084603309631     -0.299813270569     
548.000000000000     11.022697448730     -0.299813270569     
550.000000000000     10.953912734985     -0.299813270569     
552.000000000000     10.881689071655     -0.299813270569     
554.000000000000     10.806026458740     -0.299813270569     
556.000000000000     10.725204467773     -0.299813270569     
558.000000000000     10.640943527222     -0.299813270569     
560.000000000000     10.542925834656     -0.299813270569     
562.000000000000     10.439748764038     -0.299813270569     
564.000000000000     10.329693794250     -0.299813270569     
566.000000000000     10.211041450500     -0.299813270569     
568.000000000000     10.073472023010     -0.299813270569     
570.000000000000     9.930745124817     -0.299813270569     
572.000000000000     9.762223243713     -0.299813270569     
574.000000000000     9.571346282959     -0.299813270569     
576.000000000000     9.354676246643     -0.299813270569     
578.000000000000     9.089856147766     -0.299813270569     
580.000000000000     8.778606414795     -0.299813270569     
582.000000000000     8.384816169739     -0.299813270569     
584.000000000000     8.083884239197     -0.299813270569     


Cycle 7
Physical Cycle 7
Step 1

Time (s),          Potential (V),         Current (A)
2.000000000000     13.550522804260     0.299543172121     
4.000000000000     13.741399765015     0.299678206444     
6.000000000000     13.774071693420     0.299543172121     
8.000000000000     13.791268348694     0.299678206444     
10.000000000000     13.803304672241     0.299543172121     
12.000000000000     13.813623428345     0.299678206444     
14.000000000000     13.822220802307     0.299678206444     
16.000000000000     13.832538604736     0.299543172121     
18.000000000000     13.841136932373     0.299678206444     
20.000000000000     13.848014831543     0.299678206444     
22.000000000000     13.856613159180     0.299543172121     
24.000000000000     13.865210533142     0.299543172121     
26.000000000000     13.872090339661     0.299678206444     
28.000000000000     13.878968238831     0.299543172121     
30.000000000000     13.887565612793     0.299678206444     
32.000000000000     13.894445419312     0.299678206444     
34.000000000000     13.903042793274     0.299678206444     
36.000000000000     13.909920692444     0.299543172121     
38.000000000000     13.916799545288     0.299678206444     
40.000000000000     13.923678398132     0.299678206444     
42.000000000000     13.930557250977     0.299678206444     
44.000000000000     13.937435150146     0.299678206444     
46.000000000000     13.944313049316     0.299678206444     
48.000000000000     13.951191902161     0.299678206444     
50.000000000000     13.958069801331     0.299678206444     
52.000000000000     13.964948654175     0.299678206444     
54.000000000000     13.971826553345     0.299678206444     
56.000000000000     13.978706359863     0.299678206444     
58.000000000000     13.985584259033     0.299678206444     
60.000000000000     13.992463111877     0.299678206444     
62.000000000000     13.999341011047     0.299678206444     
64.000000000000     14.006218910217     0.299678206444     
66.000000000000     14.013097763062     0.299678206444     
68.000000000000     14.018257141113     0.299543172121     
70.000000000000     14.025135040283     0.299543172121     
72.000000000000     14.032013893127     0.299678206444     
74.000000000000     14.037172317505     0.299678206444     
76.000000000000     14.044051170349     0.299678206444     
78.000000000000     14.050929069519     0.299678206444     
80.000000000000     14.057807922363     0.299678206444     
82.000000000000     14.064685821533     0.299678206444     
84.000000000000     14.069845199585     0.299678206444     
86.000000000000     14.076723098755     0.299678206444     
88.000000000000     14.081882476807     0.299678206444     
90.000000000000     14.088761329651     0.299678206444     
92.000000000000     14.093918800354     0.299678206444     
94.000000000000     14.100797653198     0.299678206444     
96.000000000000     14.107675552368     0.299678206444     
98.000000000000     14.112834930420     0.299678206444     
100.000000000000     14.119713783264     0.299678206444     
102.000000000000     14.124872207642     0.299678206444     
104.000000000000     14.131751060486     0.299678206444     
106.000000000000     14.136910438538     0.299678206444     
108.000000000000     14.143788337708     0.299678206444     
110.000000000000     14.148946762085     0.299678206444     
112.000000000000     14.154106140137     0.299678206444     
114.000000000000     14.160984039307     0.299678206444     
116.000000000000     14.166143417358     0.299678206444     
118.000000000000     14.173021316528     0.299678206444     
120.000000000000     14.178179740906     0.299678206444     
122.000000000000     14.183339118958     0.299678206444     
124.000000000000     14.190217971802     0.299678206444     
126.000000000000     14.195376396179     0.299678206444     
128.000000000000     14.200534820557     0.299678206444     
130.000000000000     14.207413673401     0.299678206444     
132.000000000000     14.212573051453     0.299678206444     
134.000000000000     14.217731475830     0.299678206444     
136.000000000000     14.224610328674     0.299678206444     
138.000000000000     14.229768753052     0.299678206444     
140.000000000000     14.234927177429     0.299678206444     
142.000000000000     14.240085601807     0.299678206444     
144.000000000000     14.245244979858     0.299678206444     
146.000000000000     14.252123832703     0.299678206444     
148.000000000000     14.257282257080     0.299678206444     
150.000000000000     14.262440681458     0.299678206444     
152.000000000000     14.267600059509     0.299678206444     
154.000000000000     14.272759437561     0.299678206444     
156.000000000000     14.279637336731     0.299678206444     
158.000000000000     14.284795761108     0.299678206444     
160.000000000000     14.289955139160     0.299678206444     
162.000000000000     14.295113563538     0.299678206444     
164.000000000000     14.300272941589     0.299678206444     
166.000000000000     14.305431365967     0.299678206444     
168.000000000000     14.310589790344     0.299678206444     
170.000000000000     14.317468643188     0.299678206444     
172.000000000000     14.322628021240     0.299678206444     
174.000000000000     14.327786445618     0.299678206444     
176.000000000000     14.332944869995     0.299678206444     
178.000000000000     14.338104248047     0.299678206444     
180.000000000000     14.343262672424     0.299678206444     
182.000000000000     14.348422050476     0.299678206444     
184.000000000000     14.353580474854     0.299678206444     
186.000000000000     14.360459327698     0.299678206444     
188.000000000000     14.365617752075     0.299678206444     
190.000000000000     14.370777130127     0.299678206444     
192.000000000000     14.375934600830     0.299678206444     
194.000000000000     14.381093978882     0.299678206444     
196.000000000000     14.386253356934     0.299678206444     
198.000000000000     14.391411781311     0.299678206444     
200.000000000000     14.396571159363     0.299678206444     
202.000000000000     14.401729583740     0.299678206444     
204.000000000000     14.406888008118     0.299678206444     
206.000000000000     14.412047386169     0.299678206444     
208.000000000000     14.417205810547     0.299678206444     
210.000000000000     14.422365188599     0.299678206444     
212.000000000000     14.427523612976     0.299678206444     
214.000000000000     14.432682991028     0.299678206444     
216.000000000000     14.437841415405     0.299678206444     
218.000000000000     14.442999839783     0.299678206444     
220.000000000000     14.448159217834     0.299678206444     
222.000000000000     14.453317642212     0.299678206444     
224.000000000000     14.458477020264     0.299678206444     
226.000000000000     14.463636398315     0.299678206444     
228.000000000000     14.468793869019     0.299678206444     
230.000000000000     14.473953247070     0.299678206444     
232.000000000000     14.479111671448     0.299678206444     
234.000000000000     14.484271049500     0.299678206444     
236.000000000000     14.489430427551     0.299678206444     
238.000000000000     14.494587898254     0.299678206444     
240.000000000000     14.499747276306     0.299678206444     
242.000000000000     14.504905700684     0.299678206444     
244.000000000000     14.510065078735     0.299678206444     
246.000000000000     14.515224456787     0.299678206444     
248.000000000000     14.518663406372     0.299678206444     
250.000000000000     14.523821830750     0.299678206444     
252.000000000000     14.528981208801     0.299678206444     
254.000000000000     14.534138679504     0.299678206444     
256.000000000000     14.539298057556     0.299678206444     
258.000000000000     14.544457435608     0.299678206444     
260.000000000000     14.549615859985     0.299678206444     
262.000000000000     14.554775238037     0.299678206444     
264.000000000000     14.559933662415     0.299678206444     
266.000000000000     14.565092086792     0.299678206444     
268.000000000000     14.570251464844     0.299678206444     
270.000000000000     14.575409889221     0.299678206444     
272.000000000000     14.580569267273     0.299678206444     
274.000000000000     14.584008216858     0.299678206444     
276.000000000000     14.589166641235     0.299678206444     
278.000000000000     14.594326019287     0.299678206444     
280.000000000000     14.599485397339     0.299678206444     
282.000000000000     14.604642868042     0.299678206444     
284.000000000000     14.609802246094     0.299678206444     
286.000000000000     14.614960670471     0.299678206444     
288.000000000000     14.620120048523     0.299678206444     
290.000000000000     14.625279426575     0.299678206444     
292.000000000000     14.630437850952     0.299678206444     
294.000000000000     14.635596275330     0.299678206444     
296.000000000000     14.640754699707     0.299678206444     
298.000000000000     14.645914077759     0.299678206444     
300.000000000000     14.649353027344     0.299678206444     
302.000000000000     14.654512405396     0.299678206444     
304.000000000000     14.661391258240     0.299678206444     
306.000000000000     14.664830207825     0.299678206444     
308.000000000000     14.669988632202     0.299678206444     
310.000000000000     14.675147056580     0.299678206444     
312.000000000000     14.680306434631     0.299678206444     
314.000000000000     14.685464859009     0.299678206444     
316.000000000000     14.690624237061     0.299678206444     
318.000000000000     14.695782661438     0.299678206444     
320.000000000000     14.700942039490     0.299678206444     
322.000000000000     14.706100463867     0.299678206444     
324.000000000000     14.711258888245     0.299678206444     
326.000000000000     14.716418266296     0.299678206444     
328.000000000000     14.721576690674     0.299678206444     
330.000000000000     14.726736068726     0.299678206444     
332.000000000000     14.730175018311     0.299678206444     
334.000000000000     14.735334396362     0.299678206444     
336.000000000000     14.740492820740     0.299678206444     
338.000000000000     14.745651245117     0.299678206444     
340.000000000000     14.750809669495     0.299678206444     
342.000000000000     14.755969047546     0.299678206444     
344.000000000000     14.761128425598     0.299678206444     
346.000000000000     14.766286849976     0.299678206444     
348.000000000000     14.771446228027     0.299678206444     
350.000000000000     14.776603698730     0.299678206444     
352.000000000000     14.781763076782     0.299678206444     
354.000000000000     14.786922454834     0.299678206444     
356.000000000000     14.792080879211     0.299678206444     
358.000000000000     14.797240257263     0.299678206444     
360.000000000000     14.802398681641     0.299678206444     
362.000000000000     14.807557106018     0.299678206444     
364.000000000000     14.812715530396     0.299678206444     
366.000000000000     14.817874908447     0.299678206444     
368.000000000000     14.823034286499     0.299678206444     
370.000000000000     14.828192710876     0.299678206444     
372.000000000000     14.833352088928     0.299678206444     
374.000000000000     14.838509559631     0.299678206444     
376.000000000000     14.843668937683     0.299678206444     
378.000000000000     14.848828315735     0.299678206444     
380.000000000000     14.853986740112     0.299678206444     
382.000000000000     14.859146118164     0.299678206444     
384.000000000000     14.864304542542     0.299678206444     
386.000000000000     14.869462966919     0.299678206444     
388.000000000000     14.874622344971     0.299678206444     
390.000000000000     14.879780769348     0.299678206444     
392.000000000000     14.884940147400     0.299678206444     
394.000000000000     14.890098571777     0.299678206444     
396.000000000000     14.895256996155     0.299678206444     
398.000000000000     14.900416374207     0.299678206444     
400.000000000000     14.905574798584     0.299678206444     
402.000000000000     14.910734176636     0.299678206444     
404.000000000000     14.915892601013     0.299678206444     
406.000000000000     14.921051979065     0.299678206444     
408.000000000000     14.926210403442     0.299678206444     
410.000000000000     14.931368827820     0.299678206444     
412.000000000000     14.936528205872     0.299678206444     
414.000000000000     14.941686630249     0.299678206444     
416.000000000000     14.948564529419     0.299678206444     
418.000000000000     14.953723907471     0.299678206444     
420.000000000000     14.958883285522     0.299678206444     
422.000000000000     14.964041709900     0.299678206444     
424.000000000000     14.969201087952     0.299678206444     
426.000000000000     14.974360466003     0.299678206444     
428.000000000000     14.979517936707     0.299678206444     
430.000000000000     14.984677314758     0.299678206444     
432.000000000000     14.989835739136     0.299678206444     
434.000000000000     14.996713638306     0.299678206444     
436.000000000000     15.001873016357     0.299678206444     
438.000000000000     15.007032394409     0.299678206444     
440.000000000000     15.012190818787     0.299678206444     
442.000000000000     15.017350196838     0.299678206444     
444.000000000000     15.022508621216     0.299678206444     
446.000000000000     15.029387474060     0.299678206444     
448.000000000000     15.034545898438     0.299678206444     
450.000000000000     15.039705276489     0.299678206444     
452.000000000000     15.044863700867     0.299678206444     
454.000000000000     15.051741600037     0.299678206444     
456.000000000000     15.056900978088     0.299678206444     
458.000000000000     15.062060356140     0.299678206444     
460.000000000000     15.067217826843     0.299678206444     
462.000000000000     15.074096679688     0.299678206444     
464.000000000000     15.079256057739     0.299678206444     
466.000000000000     15.084415435791     0.299678206444     
468.000000000000     15.089572906494     0.299678206444     
470.000000000000     15.096451759338     0.299678206444     
472.000000000000     15.101611137390     0.299678206444     
474.000000000000     15.108489036560     0.299678206444     
476.000000000000     15.113648414612     0.299678206444     
478.000000000000     15.118806838989     0.299678206444     
480.000000000000     15.125684738159     0.299678206444     
482.000000000000     15.130844116211     0.299678206444     
484.000000000000     15.136002540588     0.299678206444     
486.000000000000     15.142881393433     0.299678206444     
488.000000000000     15.148039817810     0.299678206444     
490.000000000000     15.154918670654     0.299678206444     
492.000000000000     15.160077095032     0.299678206444     
494.000000000000     15.165236473083     0.299678206444     
496.000000000000     15.172115325928     0.299678206444     
498.000000000000     15.177272796631     0.299678206444     
500.000000000000     15.184151649475     0.299678206444     
502.000000000000     15.189311027527     0.299678206444     
504.000000000000     15.196188926697     0.299678206444     
506.000000000000     15.203067779541     0.299678206444     
508.000000000000     15.208226203918     0.299678206444     
510.000000000000     15.215105056763     0.299678206444     
512.000000000000     15.220264434814     0.299678206444     
514.000000000000     15.227142333984     0.299678206444     
516.000000000000     15.232300758362     0.299678206444     
518.000000000000     15.239178657532     0.299678206444     
520.000000000000     15.246058464050     0.299678206444     
522.000000000000     15.251216888428     0.299678206444     
524.000000000000     15.258094787598     0.299678206444     
526.000000000000     15.263254165649     0.299678206444     
528.000000000000     15.270132064819     0.299678206444     
530.000000000000     15.277010917664     0.299678206444     
532.000000000000     15.283888816833     0.299678206444     
534.000000000000     15.289048194885     0.299678206444     
536.000000000000     15.295927047729     0.299678206444     
538.000000000000     15.302804946899     0.299678206444     
540.000000000000     15.309682846069     0.299678206444     
542.000000000000     15.316561698914     0.299678206444     
544.000000000000     15.323439598083     0.299678206444     
546.000000000000     15.328598976135     0.299678206444     
548.000000000000     15.335477828979     0.299678206444     
550.000000000000     15.342355728149     0.299678206444     
552.000000000000     15.349233627319     0.299678206444     
554.000000000000     15.356113433838     0.299678206444     
556.000000000000     15.362991333008     0.299678206444     
558.000000000000     15.369870185852     0.299678206444     
560.000000000000     15.376748085022     0.299678206444     
562.000000000000     15.383626937866     0.299678206444     
564.000000000000     15.390504837036     0.299678206444     
566.000000000000     15.397382736206     0.299678206444     
568.000000000000     15.404261589050     0.299678206444     
570.000000000000     15.411140441895     0.299678206444     
572.000000000000     15.418019294739     0.299678206444     
574.000000000000     15.426616668701     0.299678206444     
576.000000000000     15.433494567871     0.299678206444     
578.000000000000     15.440374374390     0.299678206444     
580.000000000000     15.448971748352     0.299678206444     
582.000000000000     15.455849647522     0.299678206444     
584.000000000000     15.462729454041     0.299678206444     
586.000000000000     15.469607353210     0.299678206444     
588.000000000000     15.478204727173     0.299678206444     
590.000000000000     15.485083580017     0.299678206444     
592.000000000000     15.493681907654     0.299678206444     
594.000000000000     15.500559806824     0.299678206444     
596.000000000000     15.509158134460     0.299678206444     
598.000000000000     15.516036987305     0.299678206444     
600.000000000000     15.524635314941     0.299678206444     
602.000000000000     15.531513214111     0.299678206444     
604.000000000000     15.540110588074     0.299678206444     
606.000000000000     15.548708915710     0.299678206444     
608.000000000000     15.555587768555     0.299678206444     
610.000000000000     15.564186096191     0.299678206444     
612.000000000000     15.572784423828     0.299678206444     
614.000000000000     15.581381797791     0.299678206444     
616.000000000000     15.589980125427     0.299678206444     
618.000000000000     15.598578453064     0.299678206444     
620.000000000000     15.607175827026     0.299678206444     
622.000000000000     15.615774154663     0.299678206444     
624.000000000000     15.624371528625     0.299678206444     
626.000000000000     15.632969856262     0.299678206444     
628.000000000000     15.641568183899     0.299678206444     
630.000000000000     15.650165557861     0.299678206444     
632.000000000000     15.658763885498     0.299678206444     
634.000000000000     15.669081687927     0.299678206444     
636.000000000000     15.677680015564     0.299678206444     
638.000000000000     15.686278343201     0.299678206444     
640.000000000000     15.696596145630     0.299678206444     
642.000000000000     15.705194473267     0.299678206444     
644.000000000000     15.715511322021     0.299678206444     
646.000000000000     15.724108695984     0.299678206444     
648.000000000000     15.734427452087     0.299678206444     
650.000000000000     15.743024826050     0.299678206444     
652.000000000000     15.753342628479     0.299678206444     
654.000000000000     15.763660430908     0.299678206444     
656.000000000000     15.773978233337     0.299678206444     
658.000000000000     15.784296035767     0.299678206444     
660.000000000000     15.794612884521     0.299678206444     
662.000000000000     15.804930686951     0.299678206444     
664.000000000000     15.815249443054     0.299678206444     
666.000000000000     15.827285766602     0.299678206444     
668.000000000000     15.837602615356     0.299678206444     
670.000000000000     15.847921371460     0.299678206444     
672.000000000000     15.859957695007     0.299678206444     
674.000000000000     15.870276451111     0.299678206444     
676.000000000000     15.882312774658     0.299678206444     
678.000000000000     15.894351005554     0.299678206444     
680.000000000000     15.904667854309     0.299678206444     
682.000000000000     15.916706085205     0.299678206444     
684.000000000000     15.928743362427     0.299678206444     
686.000000000000     15.940779685974     0.299678206444     
688.000000000000     15.954537391663     0.299678206444     
690.000000000000     15.966573715210     0.299678206444     
692.000000000000     15.978610992432     0.299678206444     
694.000000000000     15.992367744446     0.299678206444     


Cycle 7
Physical Cycle 7
Step 2

Time (s),          Potential (V),         Current (A)
2.000000000000     14.310589790344     -0.299813270569     
4.000000000000     14.203973770142     -0.299813270569     
6.000000000000     14.183339118958     -0.299813270569     
8.000000000000     14.171301841736     -0.299813270569     
10.000000000000     14.159264564514     -0.299813270569     
12.000000000000     14.150667190552     -0.299813270569     
14.000000000000     14.142068862915     -0.299813270569     
16.000000000000     14.133469581604     -0.299813270569     
18.000000000000     14.126591682434     -0.299813270569     
20.000000000000     14.117994308472     -0.299813270569     
22.000000000000     14.109395980835     -0.299813270569     
24.000000000000     14.102518081665     -0.299813270569     
26.000000000000     14.093918800354     -0.299813270569     
28.000000000000     14.087040901184     -0.299813270569     
30.000000000000     14.080163002014     -0.299813270569     
32.000000000000     14.071564674377     -0.299813270569     
34.000000000000     14.064685821533     -0.299813270569     
36.000000000000     14.056088447571     -0.299813270569     
38.000000000000     14.049209594727     -0.299813270569     
40.000000000000     14.040612220764     -0.299813270569     
42.000000000000     14.033733367920     -0.299813270569     
44.000000000000     14.026855468750     -0.299813270569     
46.000000000000     14.019975662231     -0.299813270569     
48.000000000000     14.013097763062     -0.299813270569     
50.000000000000     14.006218910217     -0.299813270569     
52.000000000000     13.999341011047     -0.299813270569     
54.000000000000     13.992463111877     -0.299813270569     
56.000000000000     13.985584259033     -0.299813270569     
58.000000000000     13.978706359863     -0.299813270569     
60.000000000000     13.971826553345     -0.299813270569     
62.000000000000     13.964948654175     -0.299813270569     
64.000000000000     13.958069801331     -0.299813270569     
66.000000000000     13.951191902161     -0.299813270569     
68.000000000000     13.944313049316     -0.299813270569     
70.000000000000     13.937435150146     -0.299813270569     
72.000000000000     13.930557250977     -0.299813270569     
74.000000000000     13.923678398132     -0.299813270569     
76.000000000000     13.916799545288     -0.299813270569     
78.000000000000     13.911641120911     -0.299813270569     
80.000000000000     13.904762268066     -0.299813270569     
82.000000000000     13.897884368896     -0.299813270569     
84.000000000000     13.891006469727     -0.299813270569     
86.000000000000     13.884126663208     -0.299813270569     
88.000000000000     13.877248764038     -0.299813270569     
90.000000000000     13.872090339661     -0.299813270569     
92.000000000000     13.865210533142     -0.299813270569     
94.000000000000     13.858332633972     -0.299948304892     
96.000000000000     13.851454734802     -0.299813270569     
98.000000000000     13.846296310425     -0.299813270569     
100.000000000000     13.839417457581     -0.299813270569     
102.000000000000     13.832538604736     -0.299813270569     
104.000000000000     13.825659751892     -0.299813270569     
106.000000000000     13.820502281189     -0.299813270569     
108.000000000000     13.813623428345     -0.299813270569     
110.000000000000     13.806744575500     -0.299813270569     
112.000000000000     13.801586151123     -0.299813270569     
114.000000000000     13.794707298279     -0.299813270569     
116.000000000000     13.787829399109     -0.299813270569     
118.000000000000     13.780950546265     -0.299813270569     
120.000000000000     13.775792121887     -0.299813270569     
122.000000000000     13.768913269043     -0.299813270569     
124.000000000000     13.762035369873     -0.299813270569     
126.000000000000     13.756875991821     -0.299813270569     
128.000000000000     13.749998092651     -0.299813270569     
130.000000000000     13.743119239807     -0.299813270569     
132.000000000000     13.737959861755     -0.299813270569     
134.000000000000     13.731081962585     -0.299813270569     
136.000000000000     13.724203109741     -0.299948304892     
138.000000000000     13.717325210571     -0.299813270569     
140.000000000000     13.712165832520     -0.299813270569     
142.000000000000     13.705287933350     -0.299813270569     
144.000000000000     13.698409080505     -0.299813270569     
146.000000000000     13.693249702454     -0.299813270569     
148.000000000000     13.686371803284     -0.299813270569     
150.000000000000     13.681213378906     -0.299813270569     
152.000000000000     13.674334526062     -0.299813270569     
154.000000000000     13.667455673218     -0.299813270569     
156.000000000000     13.660577774048     -0.299813270569     
158.000000000000     13.655419349670     -0.299813270569     
160.000000000000     13.648541450500     -0.299813270569     
162.000000000000     13.641661643982     -0.299813270569     
164.000000000000     13.636503219604     -0.299813270569     
166.000000000000     13.629625320435     -0.299813270569     
168.000000000000     13.622746467590     -0.299813270569     
170.000000000000     13.615867614746     -0.299813270569     
172.000000000000     13.610709190369     -0.299948304892     
174.000000000000     13.603831291199     -0.299813270569     
176.000000000000     13.596952438354     -0.299813270569     
178.000000000000     13.591793060303     -0.299813270569     
180.000000000000     13.584915161133     -0.299813270569     
182.000000000000     13.578037261963     -0.299813270569     
184.000000000000     13.572877883911     -0.299813270569     
186.000000000000     13.565999031067     -0.299813270569     
188.000000000000     13.559121131897     -0.299813270569     
190.000000000000     13.552242279053     -0.299813270569     
192.000000000000     13.547083854675     -0.299813270569     
194.000000000000     13.540205001831     -0.299813270569     
196.000000000000     13.533327102661     -0.299813270569     
198.000000000000     13.528167724609     -0.299813270569     
200.000000000000     13.521288871765     -0.299813270569     
202.000000000000     13.514410972595     -0.299813270569     
204.000000000000     13.507533073425     -0.299813270569     
206.000000000000     13.502373695374     -0.299813270569     
208.000000000000     13.495494842529     -0.299813270569     
210.000000000000     13.488616943359     -0.299813270569     
212.000000000000     13.481738090515     -0.299813270569     
214.000000000000     13.476579666138     -0.299813270569     
216.000000000000     13.469700813293     -0.299813270569     
218.000000000000     13.462822914124     -0.299813270569     
220.000000000000     13.455944061279     -0.299813270569     
222.000000000000     13.449066162109     -0.299813270569     
224.000000000000     13.442187309265     -0.299813270569     
226.000000000000     13.435309410095     -0.299813270569     
228.000000000000     13.430150032043     -0.299813270569     
230.000000000000     13.423272132874     -0.299813270569     
232.000000000000     13.416393280029     -0.299813270569     
234.000000000000     13.409515380859     -0.299813270569     
236.000000000000     13.402635574341     -0.299813270569     
238.000000000000     13.395757675171     -0.299813270569     
240.000000000000     13.388879776001     -0.299813270569     
242.000000000000     13.382000923157     -0.299813270569     
244.000000000000     13.375123023987     -0.299813270569     
246.000000000000     13.368244171143     -0.299813270569     
248.000000000000     13.363084793091     -0.299813270569     
250.000000000000     13.356206893921     -0.299813270569     
252.000000000000     13.349328994751     -0.299813270569     
254.000000000000     13.342450141907     -0.299813270569     
256.000000000000     13.335572242737     -0.299813270569     
258.000000000000     13.328693389893     -0.299813270569     
260.000000000000     13.321814537048     -0.299813270569     
262.000000000000     13.314935684204     -0.299813270569     
264.000000000000     13.308057785034     -0.299813270569     
266.000000000000     13.301178932190     -0.299813270569     
268.000000000000     13.294301033020     -0.299813270569     
270.000000000000     13.287423133850     -0.299813270569     
272.000000000000     13.278824806213     -0.299813270569     
274.000000000000     13.271945953369     -0.299813270569     
276.000000000000     13.265068054199     -0.299813270569     
278.000000000000     13.258189201355     -0.299813270569     
280.000000000000     13.251311302185     -0.299813270569     
282.000000000000     13.244432449341     -0.299813270569     
284.000000000000     13.237553596497     -0.299813270569     
286.000000000000     13.228956222534     -0.299813270569     
288.000000000000     13.222077369690     -0.299813270569     
290.000000000000     13.215199470520     -0.299813270569     
292.000000000000     13.208320617676     -0.299813270569     
294.000000000000     13.199723243713     -0.299813270569     
296.000000000000     13.192844390869     -0.299813270569     
298.000000000000     13.185965538025     -0.299813270569     
300.000000000000     13.177368164063     -0.299813270569     
302.000000000000     13.170489311218     -0.299813270569     
304.000000000000     13.163611412048     -0.299813270569     
306.000000000000     13.155013084412     -0.299813270569     
308.000000000000     13.148134231567     -0.299813270569     
310.000000000000     13.139535903931     -0.299813270569     
312.000000000000     13.132658004761     -0.299813270569     
314.000000000000     13.124059677124     -0.299813270569     
316.000000000000     13.117180824280     -0.299813270569     
318.000000000000     13.108583450317     -0.299813270569     
320.000000000000     13.101704597473     -0.299813270569     
322.000000000000     13.093107223511     -0.299813270569     
324.000000000000     13.086228370667     -0.299813270569     
326.000000000000     13.077630043030     -0.299813270569     
328.000000000000     13.069031715393     -0.299813270569     
330.000000000000     13.062153816223     -0.299813270569     
332.000000000000     13.053556442261     -0.299813270569     
334.000000000000     13.044958114624     -0.299813270569     
336.000000000000     13.036359786987     -0.299813270569     
338.000000000000     13.029480934143     -0.299813270569     
340.000000000000     13.020882606506     -0.299813270569     
342.000000000000     13.012285232544     -0.299813270569     
344.000000000000     13.003686904907     -0.299813270569     
346.000000000000     12.995088577271     -0.299813270569     
348.000000000000     12.986491203308     -0.299813270569     
350.000000000000     12.977892875671     -0.299813270569     
352.000000000000     12.969294548035     -0.299813270569     
354.000000000000     12.960697174072     -0.299813270569     
356.000000000000     12.952098846436     -0.299813270569     
358.000000000000     12.943501472473     -0.299813270569     
360.000000000000     12.934903144836     -0.299813270569     
362.000000000000     12.924585342407     -0.299813270569     
364.000000000000     12.915987014771     -0.299813270569     
366.000000000000     12.907388687134     -0.299813270569     
368.000000000000     12.897070884705     -0.299813270569     
370.000000000000     12.888472557068     -0.299813270569     
372.000000000000     12.879875183105     -0.299813270569     
374.000000000000     12.869557380676     -0.299813270569     
376.000000000000     12.860959053040     -0.299813270569     
378.000000000000     12.850642204285     -0.299813270569     
380.000000000000     12.840324401855     -0.299813270569     
382.000000000000     12.831726074219     -0.299813270569     
384.000000000000     12.821408271790     -0.299813270569     
386.000000000000     12.811091423035     -0.299813270569     
388.000000000000     12.802493095398     -0.299813270569     
390.000000000000     12.792175292969     -0.299813270569     
392.000000000000     12.781856536865     -0.299813270569     
394.000000000000     12.771539688110     -0.299813270569     
396.000000000000     12.761221885681     -0.299813270569     
398.000000000000     12.749184608459     -0.299813270569     
400.000000000000     12.738866806030     -0.299813270569     
402.000000000000     12.728549957275     -0.299813270569     
404.000000000000     12.718232154846     -0.299813270569     
406.000000000000     12.706194877625     -0.299813270569     
408.000000000000     12.695877075195     -0.299813270569     
410.000000000000     12.685559272766     -0.299813270569     
412.000000000000     12.673521995544     -0.299813270569     
414.000000000000     12.661484718323     -0.299813270569     
416.000000000000     12.649447441101     -0.299813270569     
418.000000000000     12.637410163879     -0.299813270569     
420.000000000000     12.627093315125     -0.299813270569     
422.000000000000     12.615055084229     -0.299813270569     
424.000000000000     12.601298332214     -0.299813270569     
426.000000000000     12.589261054993     -0.299813270569     
428.000000000000     12.577223777771     -0.299813270569     
430.000000000000     12.563467025757     -0.299813270569     
432.000000000000     12.551429748535     -0.299813270569     
434.000000000000     12.537672996521     -0.299813270569     
436.000000000000     12.525635719299     -0.299813270569     
438.000000000000     12.511878967285     -0.299813270569     
440.000000000000     12.498122215271     -0.299813270569     
442.000000000000     12.484365463257     -0.299813270569     
444.000000000000     12.470607757568     -0.299813270569     
446.000000000000     12.455131530762     -0.299813270569     
448.000000000000     12.441374778748     -0.299813270569     
450.000000000000     12.427618026733     -0.299813270569     
452.000000000000     12.412140846252     -0.299813270569     
454.000000000000     12.396664619446     -0.299813270569     
456.000000000000     12.381188392639     -0.299813270569     
458.000000000000     12.365712165833     -0.299813270569     
460.000000000000     12.350234985352     -0.299813270569     
462.000000000000     12.333039283752     -0.299813270569     
464.000000000000     12.315842628479     -0.299813270569     
466.000000000000     12.298646926880     -0.299813270569     
468.000000000000     12.283170700073     -0.299813270569     
470.000000000000     12.264254570007     -0.299813270569     
472.000000000000     12.247058868408     -0.299813270569     
474.000000000000     12.228142738342     -0.299813270569     
476.000000000000     12.209226608276     -0.299813270569     
478.000000000000     12.190312385559     -0.299813270569     
480.000000000000     12.169675827026     -0.299813270569     
482.000000000000     12.150760650635     -0.299813270569     
484.000000000000     12.130125045776     -0.299813270569     
486.000000000000     12.109490394592     -0.299813270569     
488.000000000000     12.088854789734     -0.299813270569     
490.000000000000     12.066499710083     -0.299813270569     
492.000000000000     12.044144630432     -0.299813270569     
494.000000000000     12.020070075989     -0.299813270569     
496.000000000000     11.995996475220     -0.299813270569     
498.000000000000     11.971920967102     -0.299813270569     
500.000000000000     11.946126937866     -0.299813270569     
502.000000000000     11.920332908630     -0.299813270569     
504.000000000000     11.892819404602     -0.299813270569     
506.000000000000     11.867025375366     -0.299813270569     
508.000000000000     11.837792396545     -0.299813270569     
510.000000000000     11.808558464050     -0.299813270569     
512.000000000000     11.777605056763     -0.299813270569     
514.000000000000     11.746651649475     -0.299813270569     
516.000000000000     11.713979721069     -0.299813270569     
518.000000000000     11.681306838989     -0.299813270569     
520.000000000000     11.645195960999     -0.299813270569     
522.000000000000     11.610802650452     -0.299813270569     
524.000000000000     11.572972297668     -0.299813270569     
526.000000000000     11.533420562744     -0.299813270569     
528.000000000000     11.492150306702     -0.299813270569     
530.000000000000     11.449159622192     -0.299813270569     
532.000000000000     11.406169891357     -0.299813270569     
534.000000000000     11.358020782471     -0.299813270569     
536.000000000000     11.309871673584     -0.299813270569     
538.000000000000     11.256564140320     -0.299813270569     
540.000000000000     11.203255653381     -0.299813270569     
542.000000000000     11.146509170532     -0.299813270569     
544.000000000000     11.086321830750     -0.299813270569     
546.000000000000     11.024416923523     -0.299813270569     
548.000000000000     10.955632209778     -0.299813270569     
550.000000000000     10.883408546448     -0.299813270569     
552.000000000000     10.806026458740     -0.299813270569     
554.000000000000     10.730362892151     -0.299813270569     
556.000000000000     10.640943527222     -0.299813270569     
558.000000000000     10.544645309448     -0.299813270569     
560.000000000000     10.441469192505     -0.299813270569     
562.000000000000     10.331414222717     -0.299813270569     
564.000000000000     10.211041450500     -0.299813270569     
566.000000000000     10.073472023010     -0.299813270569     
568.000000000000     9.923866271973     -0.299813270569     
570.000000000000     9.757063865662     -0.299813270569     
572.000000000000     9.566187858582     -0.299813270569     
574.000000000000     9.340918540955     -0.299813270569     
576.000000000000     9.074378967285     -0.299813270569     
578.000000000000     8.761409759521     -0.299813270569     
580.000000000000     8.353862762451     -0.299813270569     
582.000000000000     8.061529159546     -0.299813270569     


Cycle 8
Physical Cycle 8
Step 1

Time (s),          Potential (V),         Current (A)
2.000000000000     13.516131401062     0.299678206444     
4.000000000000     13.707007408142     0.299678206444     
6.000000000000     13.741399765015     0.299678206444     
8.000000000000     13.756875991821     0.299678206444     
10.000000000000     13.768913269043     0.299678206444     
12.000000000000     13.779231071472     0.299543172121     
14.000000000000     13.789548873901     0.299678206444     
16.000000000000     13.798147201538     0.299678206444     
18.000000000000     13.806744575500     0.299678206444     
20.000000000000     13.815342903137     0.299678206444     
22.000000000000     13.822220802307     0.299678206444     
24.000000000000     13.830819129944     0.299678206444     
26.000000000000     13.839417457581     0.299678206444     
28.000000000000     13.846296310425     0.299678206444     
30.000000000000     13.854893684387     0.299678206444     
32.000000000000     13.861771583557     0.299543172121     
34.000000000000     13.868651390076     0.299678206444     
36.000000000000     13.877248764038     0.299678206444     
38.000000000000     13.884126663208     0.299543172121     
40.000000000000     13.891006469727     0.299678206444     
42.000000000000     13.897884368896     0.299678206444     
44.000000000000     13.906481742859     0.299678206444     
46.000000000000     13.913359642029     0.299543172121     
48.000000000000     13.920239448547     0.299678206444     
50.000000000000     13.927117347717     0.299678206444     
52.000000000000     13.933996200562     0.299678206444     
54.000000000000     13.940874099731     0.299543172121     
56.000000000000     13.947752952576     0.299678206444     
58.000000000000     13.952911376953     0.299678206444     
60.000000000000     13.959790229797     0.299678206444     
62.000000000000     13.966668128967     0.299678206444     
64.000000000000     13.973546981812     0.299678206444     
66.000000000000     13.980424880981     0.299678206444     
68.000000000000     13.987303733826     0.299678206444     
70.000000000000     13.992463111877     0.299678206444     
72.000000000000     13.999341011047     0.299678206444     
74.000000000000     14.006218910217     0.299678206444     
76.000000000000     14.013097763062     0.299678206444     
78.000000000000     14.018257141113     0.299543172121     
80.000000000000     14.025135040283     0.299543172121     
82.000000000000     14.032013893127     0.299678206444     
84.000000000000     14.037172317505     0.299678206444     
86.000000000000     14.044051170349     0.299678206444     
88.000000000000     14.050929069519     0.299678206444     
90.000000000000     14.057807922363     0.299678206444     
92.000000000000     14.062966346741     0.299678206444     
94.000000000000     14.069845199585     0.299678206444     
96.000000000000     14.076723098755     0.299543172121     
98.000000000000     14.081882476807     0.299678206444     
100.000000000000     14.088761329651     0.299678206444     
102.000000000000     14.093918800354     0.299678206444     
104.000000000000     14.100797653198     0.299543172121     
106.000000000000     14.105957031250     0.299543172121     
108.000000000000     14.112834930420     0.299543172121     
110.000000000000     14.117994308472     0.299543172121     
112.000000000000     14.124872207642     0.299543172121     
114.000000000000     14.130030632019     0.299543172121     
116.000000000000     14.135190010071     0.299543172121     
118.000000000000     14.142068862915     0.299543172121     
120.000000000000     14.147227287292     0.299543172121     
122.000000000000     14.152385711670     0.299543172121     
124.000000000000     14.159264564514     0.299543172121     
126.000000000000     14.164422988892     0.299543172121     
128.000000000000     14.169582366943     0.299543172121     
130.000000000000     14.176461219788     0.299678206444     
132.000000000000     14.181619644165     0.299543172121     
134.000000000000     14.186778068542     0.299543172121     
136.000000000000     14.193656921387     0.299543172121     
138.000000000000     14.198816299438     0.299678206444     
140.000000000000     14.203973770142     0.299543172121     
142.000000000000     14.209133148193     0.299543172121     
144.000000000000     14.216012001038     0.299543172121     
146.000000000000     14.221171379089     0.299543172121     
148.000000000000     14.226328849792     0.299678206444     
150.000000000000     14.231488227844     0.299678206444     
152.000000000000     14.238367080688     0.299543172121     
154.000000000000     14.243524551392     0.299543172121     
156.000000000000     14.248683929443     0.299543172121     
158.000000000000     14.253843307495     0.299678206444     
160.000000000000     14.259001731873     0.299678206444     
162.000000000000     14.264161109924     0.299543172121     
164.000000000000     14.271039009094     0.299543172121     
166.000000000000     14.276198387146     0.299543172121     
168.000000000000     14.281356811523     0.299543172121     
170.000000000000     14.286516189575     0.299543172121     
172.000000000000     14.291674613953     0.299543172121     
174.000000000000     14.296833038330     0.299543172121     
176.000000000000     14.301992416382     0.299543172121     
178.000000000000     14.308871269226     0.299543172121     
180.000000000000     14.314028739929     0.299543172121     
182.000000000000     14.319188117981     0.299543172121     
184.000000000000     14.324346542358     0.299543172121     
186.000000000000     14.329505920410     0.299543172121     
188.000000000000     14.334665298462     0.299543172121     
190.000000000000     14.339823722839     0.299678206444     
192.000000000000     14.344982147217     0.299543172121     
194.000000000000     14.350140571594     0.299543172121     
196.000000000000     14.355299949646     0.299543172121     
198.000000000000     14.360459327698     0.299543172121     
200.000000000000     14.365617752075     0.299678206444     
202.000000000000     14.370777130127     0.299543172121     
204.000000000000     14.377655029297     0.299543172121     
206.000000000000     14.382814407349     0.299543172121     
208.000000000000     14.387972831726     0.299543172121     
210.000000000000     14.393132209778     0.299678206444     
212.000000000000     14.398289680481     0.299678206444     
214.000000000000     14.403449058533     0.299678206444     
216.000000000000     14.408608436584     0.299678206444     
218.000000000000     14.413766860962     0.299678206444     
220.000000000000     14.418926239014     0.299678206444     
222.000000000000     14.424083709717     0.299678206444     
224.000000000000     14.429243087769     0.299678206444     
226.000000000000     14.434402465820     0.299678206444     
228.000000000000     14.439560890198     0.299678206444     
230.000000000000     14.444720268250     0.299678206444     
232.000000000000     14.449878692627     0.299678206444     
234.000000000000     14.455037117004     0.299678206444     
236.000000000000     14.460195541382     0.299543172121     
238.000000000000     14.465354919434     0.299678206444     
240.000000000000     14.470514297485     0.299678206444     
242.000000000000     14.475672721863     0.299678206444     
244.000000000000     14.480832099915     0.299678206444     
246.000000000000     14.485989570618     0.299678206444     
248.000000000000     14.491148948669     0.299543172121     
250.000000000000     14.494587898254     0.299543172121     
252.000000000000     14.499747276306     0.299678206444     
254.000000000000     14.506626129150     0.299678206444     
256.000000000000     14.510065078735     0.299678206444     
258.000000000000     14.515224456787     0.299678206444     
260.000000000000     14.520382881165     0.299678206444     
262.000000000000     14.525541305542     0.299678206444     
264.000000000000     14.530699729919     0.299678206444     
266.000000000000     14.535859107971     0.299678206444     
268.000000000000     14.541017532349     0.299678206444     
270.000000000000     14.546176910400     0.299678206444     
272.000000000000     14.551336288452     0.299678206444     
274.000000000000     14.556493759155     0.299678206444     
276.000000000000     14.561653137207     0.299678206444     
278.000000000000     14.566811561584     0.299678206444     
280.000000000000     14.571970939636     0.299678206444     
282.000000000000     14.577130317688     0.299678206444     
284.000000000000     14.582288742065     0.299678206444     
286.000000000000     14.585727691650     0.299678206444     
288.000000000000     14.590887069702     0.299678206444     
290.000000000000     14.596044540405     0.299678206444     
292.000000000000     14.601203918457     0.299678206444     
294.000000000000     14.606363296509     0.299678206444     
296.000000000000     14.611521720886     0.299678206444     
298.000000000000     14.616681098938     0.299678206444     
300.000000000000     14.621839523315     0.299678206444     
302.000000000000     14.626997947693     0.299678206444     
304.000000000000     14.632157325745     0.299678206444     
306.000000000000     14.637315750122     0.299678206444     
308.000000000000     14.642475128174     0.299678206444     
310.000000000000     14.647633552551     0.299678206444     
312.000000000000     14.652792930603     0.299678206444     
314.000000000000     14.657951354980     0.299678206444     
316.000000000000     14.663109779358     0.299678206444     
318.000000000000     14.668269157410     0.299678206444     
320.000000000000     14.673427581787     0.299678206444     
322.000000000000     14.676866531372     0.299678206444     
324.000000000000     14.682025909424     0.299678206444     
326.000000000000     14.687185287476     0.299678206444     
328.000000000000     14.692343711853     0.299678206444     
330.000000000000     14.697502136230     0.299678206444     
332.000000000000     14.702660560608     0.299678206444     
334.000000000000     14.707819938660     0.299678206444     
336.000000000000     14.712979316711     0.299543172121     
338.000000000000     14.718137741089     0.299678206444     
340.000000000000     14.723297119141     0.299678206444     
342.000000000000     14.728454589844     0.299678206444     
344.000000000000     14.733613967896     0.299678206444     
346.000000000000     14.738773345947     0.299678206444     
348.000000000000     14.743931770325     0.299678206444     
350.000000000000     14.749091148376     0.299678206444     
352.000000000000     14.754249572754     0.299678206444     
354.000000000000     14.759407997131     0.299678206444     
356.000000000000     14.762847900391     0.299543172121     
358.000000000000     14.768006324768     0.299543172121     
360.000000000000     14.774885177612     0.299678206444     
362.000000000000     14.778324127197     0.299678206444     
364.000000000000     14.783482551575     0.299678206444     
366.000000000000     14.788641929626     0.299543172121     
368.000000000000     14.795519828796     0.299678206444     
370.000000000000     14.798958778381     0.299543172121     
372.000000000000     14.804118156433     0.299678206444     
374.000000000000     14.809276580811     0.299678206444     
376.000000000000     14.814435958862     0.299543172121     
378.000000000000     14.819595336914     0.299543172121     
380.000000000000     14.824752807617     0.299543172121     
382.000000000000     14.829912185669     0.299543172121     
384.000000000000     14.835070610046     0.299543172121     
386.000000000000     14.841950416565     0.299543172121     
388.000000000000     14.847107887268     0.299678206444     
390.000000000000     14.850547790527     0.299678206444     
392.000000000000     14.855706214905     0.299678206444     
394.000000000000     14.860864639282     0.299678206444     
396.000000000000     14.867744445801     0.299678206444     
398.000000000000     14.872902870178     0.299543172121     
400.000000000000     14.878061294556     0.299678206444     
402.000000000000     14.883219718933     0.299678206444     
404.000000000000     14.888379096985     0.299543172121     
406.000000000000     14.893538475037     0.299543172121     
408.000000000000     14.898696899414     0.299543172121     
410.000000000000     14.903856277466     0.299543172121     
412.000000000000     14.909013748169     0.299543172121     
414.000000000000     14.914173126221     0.299678206444     
416.000000000000     14.919331550598     0.299678206444     
418.000000000000     14.924490928650     0.299543172121     
420.000000000000     14.931368827820     0.299543172121     
422.000000000000     14.936528205872     0.299543172121     
424.000000000000     14.941686630249     0.299678206444     
426.000000000000     14.946846008301     0.299678206444     
428.000000000000     14.952005386353     0.299678206444     
430.000000000000     14.957162857056     0.299543172121     
432.000000000000     14.962322235107     0.299678206444     
434.000000000000     14.969201087952     0.299678206444     
436.000000000000     14.974360466003     0.299678206444     
438.000000000000     14.979517936707     0.299678206444     
440.000000000000     14.984677314758     0.299543172121     
442.000000000000     14.989835739136     0.299678206444     
444.000000000000     14.996713638306     0.299678206444     
446.000000000000     15.001873016357     0.299678206444     
448.000000000000     15.007032394409     0.299678206444     
450.000000000000     15.012190818787     0.299678206444     
452.000000000000     15.017350196838     0.299678206444     
454.000000000000     15.024228096008     0.299678206444     
456.000000000000     15.029387474060     0.299678206444     
458.000000000000     15.034545898438     0.299543172121     
460.000000000000     15.039705276489     0.299543172121     
462.000000000000     15.046583175659     0.299543172121     
464.000000000000     15.051741600037     0.299543172121     
466.000000000000     15.056900978088     0.299543172121     
468.000000000000     15.062060356140     0.299543172121     
470.000000000000     15.068938255310     0.299543172121     
472.000000000000     15.074096679688     0.299543172121     
474.000000000000     15.079256057739     0.299543172121     
476.000000000000     15.086133956909     0.299543172121     
478.000000000000     15.091293334961     0.299543172121     
480.000000000000     15.098171234131     0.299678206444     
482.000000000000     15.103329658508     0.299678206444     
484.000000000000     15.108489036560     0.299678206444     
486.000000000000     15.115367889404     0.299543172121     
488.000000000000     15.120526313782     0.299543172121     
490.000000000000     15.127405166626     0.299543172121     
492.000000000000     15.132563591003     0.299543172121     
494.000000000000     15.137722015381     0.299678206444     
496.000000000000     15.144600868225     0.299678206444     
498.000000000000     15.149760246277     0.299678206444     
500.000000000000     15.156638145447     0.299678206444     
502.000000000000     15.161796569824     0.299678206444     
504.000000000000     15.168675422668     0.299678206444     
506.000000000000     15.173833847046     0.299678206444     
508.000000000000     15.180712699890     0.299678206444     
510.000000000000     15.185871124268     0.299678206444     
512.000000000000     15.192749977112     0.299678206444     
514.000000000000     15.197909355164     0.299678206444     
516.000000000000     15.204787254333     0.299543172121     
518.000000000000     15.211666107178     0.299543172121     
520.000000000000     15.216823577881     0.299678206444     
522.000000000000     15.223703384399     0.299678206444     
524.000000000000     15.228861808777     0.299678206444     
526.000000000000     15.235739707947     0.299678206444     
528.000000000000     15.242618560791     0.299678206444     
530.000000000000     15.249497413635     0.299678206444     
532.000000000000     15.254655838013     0.299678206444     
534.000000000000     15.261533737183     0.299543172121     
536.000000000000     15.268412590027     0.299543172121     
538.000000000000     15.275291442871     0.299678206444     
540.000000000000     15.280449867249     0.299678206444     
542.000000000000     15.287327766418     0.299543172121     
544.000000000000     15.294206619263     0.299678206444     
546.000000000000     15.301085472107     0.299678206444     
548.000000000000     15.307964324951     0.299678206444     
550.000000000000     15.314842224121     0.299678206444     
552.000000000000     15.321721076965     0.299678206444     
554.000000000000     15.326878547668     0.299678206444     
556.000000000000     15.333758354187     0.299678206444     
558.000000000000     15.340636253357     0.299543172121     
560.000000000000     15.347515106201     0.299543172121     
562.000000000000     15.354393005371     0.299678206444     
564.000000000000     15.362991333008     0.299678206444     
566.000000000000     15.369870185852     0.299543172121     
568.000000000000     15.376748085022     0.299543172121     
570.000000000000     15.383626937866     0.299678206444     
572.000000000000     15.390504837036     0.299543172121     
574.000000000000     15.397382736206     0.299543172121     
576.000000000000     15.404261589050     0.299678206444     
578.000000000000     15.412859916687     0.299678206444     
580.000000000000     15.419737815857     0.299678206444     
582.000000000000     15.426616668701     0.299678206444     
584.000000000000     15.433494567871     0.299678206444     
586.000000000000     15.442092895508     0.299678206444     
588.000000000000     15.448971748352     0.299543172121     
590.000000000000     15.455849647522     0.299543172121     
592.000000000000     15.464447975159     0.299678206444     
594.000000000000     15.471326828003     0.299543172121     
596.000000000000     15.479925155640     0.299543172121     
598.000000000000     15.486803054810     0.299543172121     
600.000000000000     15.495401382446     0.299678206444     
602.000000000000     15.503998756409     0.299678206444     
604.000000000000     15.510877609253     0.299543172121     
606.000000000000     15.519475936890     0.299678206444     
608.000000000000     15.526353836060     0.299543172121     
610.000000000000     15.534952163696     0.299543172121     
612.000000000000     15.543549537659     0.299678206444     
614.000000000000     15.552147865295     0.299678206444     
616.000000000000     15.560746192932     0.299678206444     
618.000000000000     15.567625045776     0.299678206444     
620.000000000000     15.576223373413     0.299678206444     
622.000000000000     15.584820747375     0.299678206444     
624.000000000000     15.593419075012     0.299678206444     
626.000000000000     15.602017402649     0.299678206444     
628.000000000000     15.612335205078     0.299678206444     
630.000000000000     15.620932579041     0.299678206444     
632.000000000000     15.629530906677     0.299678206444     
634.000000000000     15.638129234314     0.299678206444     
636.000000000000     15.646726608276     0.299678206444     
638.000000000000     15.657044410706     0.299678206444     
640.000000000000     15.665642738342     0.299678206444     
642.000000000000     15.675959587097     0.299678206444     
644.000000000000     15.684557914734     0.299678206444     
646.000000000000     15.694875717163     0.299678206444     
648.000000000000     15.703474044800     0.299678206444     
650.000000000000     15.713791847229     0.299678206444     
652.000000000000     15.724108695984     0.299678206444     
654.000000000000     15.732707023621     0.299678206444     
656.000000000000     15.743024826050     0.299678206444     
658.000000000000     15.753342628479     0.299678206444     
660.000000000000     15.763660430908     0.299678206444     
662.000000000000     15.773978233337     0.299678206444     
664.000000000000     15.784296035767     0.299678206444     
666.000000000000     15.794612884521     0.299678206444     
668.000000000000     15.806651115417     0.299678206444     
670.000000000000     15.816967964172     0.299678206444     
672.000000000000     15.829005241394     0.299678206444     
674.000000000000     15.839323043823     0.299678206444     
676.000000000000     15.851360321045     0.299678206444     
678.000000000000     15.861678123474     0.299678206444     
680.000000000000     15.873715400696     0.299678206444     
682.000000000000     15.885752677917     0.299678206444     
684.000000000000     15.897789955139     0.299678206444     
686.000000000000     15.909827232361     0.299678206444     
688.000000000000     15.921863555908     0.299678206444     
690.000000000000     15.933901786804     0.299678206444     
692.000000000000     15.947658538818     0.299678206444     
694.000000000000     15.959695816040     0.299678206444     
696.000000000000     15.973452568054     0.299543172121     
698.000000000000     15.987210273743     0.299678206444     
700.000000000000     15.995807647705     0.299678206444     


Cycle 8
Physical Cycle 8
Step 2

Time (s),          Potential (V),         Current (A)
2.000000000000     14.320907592773     -0.299948304892     
4.000000000000     14.214291572571     -0.299948304892     
6.000000000000     14.195376396179     -0.299948304892     
8.000000000000     14.183339118958     -0.299948304892     
10.000000000000     14.171301841736     -0.299948304892     
12.000000000000     14.162704467773     -0.299948304892     
14.000000000000     14.154106140137     -0.299948304892     
16.000000000000     14.145507812500     -0.299948304892     
18.000000000000     14.136910438538     -0.299948304892     
20.000000000000     14.130030632019     -0.299948304892     
22.000000000000     14.121433258057     -0.299948304892     
24.000000000000     14.114555358887     -0.299948304892     
26.000000000000     14.105957031250     -0.299948304892     
28.000000000000     14.097358703613     -0.299948304892     
30.000000000000     14.090479850769     -0.299948304892     
32.000000000000     14.083601951599     -0.299948304892     
34.000000000000     14.075003623962     -0.299948304892     
36.000000000000     14.068124771118     -0.299948304892     
38.000000000000     14.061246871948     -0.299948304892     
40.000000000000     14.052648544312     -0.299948304892     
42.000000000000     14.045769691467     -0.299948304892     
44.000000000000     14.037172317505     -0.299948304892     
46.000000000000     14.030294418335     -0.299948304892     
48.000000000000     14.023414611816     -0.299948304892     
50.000000000000     14.016536712646     -0.299948304892     
52.000000000000     14.009658813477     -0.299813270569     
54.000000000000     14.002779960632     -0.299948304892     
56.000000000000     13.995902061462     -0.299948304892     
58.000000000000     13.989023208618     -0.299948304892     
60.000000000000     13.982145309448     -0.299948304892     
62.000000000000     13.975266456604     -0.299948304892     
64.000000000000     13.968387603760     -0.299948304892     
66.000000000000     13.961509704590     -0.299948304892     
68.000000000000     13.954630851746     -0.299948304892     
70.000000000000     13.947752952576     -0.299948304892     
72.000000000000     13.940874099731     -0.299948304892     
74.000000000000     13.933996200562     -0.299948304892     
76.000000000000     13.927117347717     -0.299948304892     
78.000000000000     13.920239448547     -0.299948304892     
80.000000000000     13.913359642029     -0.299948304892     
82.000000000000     13.908202171326     -0.299948304892     
84.000000000000     13.901323318481     -0.299948304892     
86.000000000000     13.894445419312     -0.299948304892     
88.000000000000     13.887565612793     -0.299948304892     
90.000000000000     13.880687713623     -0.299948304892     
92.000000000000     13.875529289246     -0.299948304892     
94.000000000000     13.868651390076     -0.299948304892     
96.000000000000     13.861771583557     -0.299948304892     
98.000000000000     13.856613159180     -0.299948304892     
100.000000000000     13.849735260010     -0.299948304892     
102.000000000000     13.842856407166     -0.299948304892     
104.000000000000     13.835977554321     -0.299948304892     
106.000000000000     13.829099655151     -0.299948304892     
108.000000000000     13.823941230774     -0.299948304892     
110.000000000000     13.817062377930     -0.299948304892     
112.000000000000     13.810183525085     -0.299948304892     
114.000000000000     13.803304672241     -0.299948304892     
116.000000000000     13.798147201538     -0.299948304892     
118.000000000000     13.791268348694     -0.299948304892     
120.000000000000     13.784390449524     -0.299948304892     
122.000000000000     13.779231071472     -0.299948304892     
124.000000000000     13.772352218628     -0.299948304892     
126.000000000000     13.765474319458     -0.299948304892     
128.000000000000     13.758596420288     -0.299948304892     
130.000000000000     13.753437042236     -0.299948304892     
132.000000000000     13.746558189392     -0.299948304892     
134.000000000000     13.739680290222     -0.299948304892     
136.000000000000     13.734520912170     -0.299948304892     
138.000000000000     13.727643013000     -0.299948304892     
140.000000000000     13.720764160156     -0.299948304892     
142.000000000000     13.713886260986     -0.299948304892     
144.000000000000     13.708726882935     -0.299948304892     
146.000000000000     13.701848030090     -0.299948304892     
148.000000000000     13.696689605713     -0.299948304892     
150.000000000000     13.689810752869     -0.299948304892     
152.000000000000     13.682932853699     -0.299948304892     
154.000000000000     13.676054000854     -0.299948304892     
156.000000000000     13.670895576477     -0.299948304892     
158.000000000000     13.664016723633     -0.299948304892     
160.000000000000     13.657138824463     -0.299948304892     
162.000000000000     13.651980400085     -0.299813270569     
164.000000000000     13.645100593567     -0.299948304892     
166.000000000000     13.638222694397     -0.299948304892     
168.000000000000     13.633064270020     -0.299948304892     
170.000000000000     13.626186370850     -0.299948304892     
172.000000000000     13.619306564331     -0.299948304892     
174.000000000000     13.614148139954     -0.299948304892     
176.000000000000     13.607270240784     -0.299948304892     
178.000000000000     13.600392341614     -0.299948304892     
180.000000000000     13.595232963562     -0.299948304892     
182.000000000000     13.588354110718     -0.299948304892     
184.000000000000     13.581476211548     -0.299948304892     
186.000000000000     13.574597358704     -0.299948304892     
188.000000000000     13.569438934326     -0.299948304892     
190.000000000000     13.562560081482     -0.299948304892     
192.000000000000     13.555682182312     -0.299948304892     
194.000000000000     13.548803329468     -0.299948304892     
196.000000000000     13.543643951416     -0.299948304892     
198.000000000000     13.536766052246     -0.299948304892     
200.000000000000     13.529888153076     -0.299948304892     
202.000000000000     13.523009300232     -0.299948304892     
204.000000000000     13.517849922180     -0.299948304892     
206.000000000000     13.510972023010     -0.299948304892     
208.000000000000     13.504093170166     -0.299948304892     
210.000000000000     13.497215270996     -0.299948304892     
212.000000000000     13.490337371826     -0.299948304892     
214.000000000000     13.483457565308     -0.299948304892     
216.000000000000     13.478299140930     -0.299948304892     
218.000000000000     13.471421241760     -0.299948304892     
220.000000000000     13.464542388916     -0.299948304892     
222.000000000000     13.457663536072     -0.299948304892     
224.000000000000     13.452505111694     -0.299948304892     
226.000000000000     13.445627212524     -0.299948304892     
228.000000000000     13.438748359680     -0.299948304892     
230.000000000000     13.431870460510     -0.299948304892     
232.000000000000     13.424990653992     -0.299948304892     
234.000000000000     13.418112754822     -0.299948304892     
236.000000000000     13.411233901978     -0.299948304892     
238.000000000000     13.404356002808     -0.299813270569     
240.000000000000     13.397478103638     -0.299948304892     
242.000000000000     13.392318725586     -0.299948304892     
244.000000000000     13.383721351624     -0.299948304892     
246.000000000000     13.376841545105     -0.299813270569     
248.000000000000     13.371683120728     -0.299948304892     
250.000000000000     13.364805221558     -0.299948304892     
252.000000000000     13.357927322388     -0.299948304892     
254.000000000000     13.351048469543     -0.299948304892     
256.000000000000     13.344169616699     -0.299948304892     
258.000000000000     13.337290763855     -0.299948304892     
260.000000000000     13.330412864685     -0.299948304892     
262.000000000000     13.323534011841     -0.299948304892     
264.000000000000     13.316656112671     -0.299813270569     
266.000000000000     13.309778213501     -0.299948304892     
268.000000000000     13.302899360657     -0.299948304892     
270.000000000000     13.296021461487     -0.299948304892     
272.000000000000     13.289141654968     -0.299948304892     
274.000000000000     13.282263755798     -0.299948304892     
276.000000000000     13.275384902954     -0.299948304892     
278.000000000000     13.266786575317     -0.299948304892     
280.000000000000     13.259908676147     -0.299948304892     
282.000000000000     13.253029823303     -0.299948304892     
284.000000000000     13.246151924133     -0.299948304892     
286.000000000000     13.239274024963     -0.299948304892     
288.000000000000     13.232395172119     -0.299948304892     
290.000000000000     13.223796844482     -0.299948304892     
292.000000000000     13.216918945313     -0.299813270569     
294.000000000000     13.210040092468     -0.299813270569     
296.000000000000     13.203162193298     -0.299813270569     
298.000000000000     13.194563865662     -0.299948304892     
300.000000000000     13.187685012817     -0.299813270569     
302.000000000000     13.180807113647     -0.299813270569     
304.000000000000     13.173928260803     -0.299948304892     
306.000000000000     13.165329933167     -0.299813270569     
308.000000000000     13.158452033997     -0.299813270569     
310.000000000000     13.149853706360     -0.299948304892     
312.000000000000     13.142974853516     -0.299948304892     
314.000000000000     13.136096954346     -0.299813270569     
316.000000000000     13.127498626709     -0.299813270569     
318.000000000000     13.120619773865     -0.299813270569     
320.000000000000     13.112022399902     -0.299813270569     
322.000000000000     13.105143547058     -0.299813270569     
324.000000000000     13.096546173096     -0.299813270569     
326.000000000000     13.087947845459     -0.299948304892     
328.000000000000     13.081068992615     -0.299948304892     
330.000000000000     13.072470664978     -0.299948304892     
332.000000000000     13.063873291016     -0.299948304892     
334.000000000000     13.055274963379     -0.299948304892     
336.000000000000     13.048397064209     -0.299948304892     
338.000000000000     13.039798736572     -0.299948304892     
340.000000000000     13.031201362610     -0.299948304892     
342.000000000000     13.022603034973     -0.299948304892     
344.000000000000     13.015724182129     -0.299948304892     
346.000000000000     13.005407333374     -0.299948304892     
348.000000000000     12.998527526855     -0.299948304892     
350.000000000000     12.989930152893     -0.299948304892     
352.000000000000     12.981331825256     -0.299948304892     
354.000000000000     12.972734451294     -0.299948304892     
356.000000000000     12.964136123657     -0.299948304892     
358.000000000000     12.955537796021     -0.299948304892     
360.000000000000     12.946940422058     -0.299948304892     
362.000000000000     12.936621665955     -0.299948304892     
364.000000000000     12.928024291992     -0.299948304892     
366.000000000000     12.919425964355     -0.299948304892     
368.000000000000     12.910827636719     -0.299948304892     
370.000000000000     12.900509834290     -0.299948304892     
372.000000000000     12.891912460327     -0.299948304892     
374.000000000000     12.881594657898     -0.299948304892     
376.000000000000     12.872997283936     -0.299948304892     
378.000000000000     12.864398956299     -0.299948304892     
380.000000000000     12.854081153870     -0.299948304892     
382.000000000000     12.845482826233     -0.299948304892     
384.000000000000     12.835165023804     -0.299948304892     
386.000000000000     12.824848175049     -0.299948304892     
388.000000000000     12.816249847412     -0.299948304892     
390.000000000000     12.805932044983     -0.299948304892     
392.000000000000     12.795614242554     -0.299948304892     
394.000000000000     12.785297393799     -0.299948304892     
396.000000000000     12.774978637695     -0.299948304892     
398.000000000000     12.764660835266     -0.299948304892     
400.000000000000     12.754343986511     -0.299948304892     
402.000000000000     12.744026184082     -0.299948304892     
404.000000000000     12.733708381653     -0.299948304892     
406.000000000000     12.721671104431     -0.299813270569     
408.000000000000     12.711353302002     -0.299813270569     
410.000000000000     12.701036453247     -0.299948304892     
412.000000000000     12.688999176025     -0.299813270569     
414.000000000000     12.678681373596     -0.299813270569     
416.000000000000     12.666644096375     -0.299813270569     
418.000000000000     12.654605865479     -0.299948304892     
420.000000000000     12.644289016724     -0.299948304892     
422.000000000000     12.632250785828     -0.299813270569     
424.000000000000     12.618494987488     -0.299948304892     
426.000000000000     12.606456756592     -0.299813270569     
428.000000000000     12.594420433044     -0.299948304892     
430.000000000000     12.582383155823     -0.299813270569     
432.000000000000     12.570344924927     -0.299948304892     
434.000000000000     12.556589126587     -0.299813270569     
436.000000000000     12.544550895691     -0.299948304892     
438.000000000000     12.530794143677     -0.299948304892     
440.000000000000     12.517038345337     -0.299948304892     
442.000000000000     12.505000114441     -0.299813270569     
444.000000000000     12.491243362427     -0.299813270569     
446.000000000000     12.475767135620     -0.299948304892     
448.000000000000     12.462010383606     -0.299813270569     
450.000000000000     12.448252677917     -0.299948304892     
452.000000000000     12.432777404785     -0.299813270569     
454.000000000000     12.419019699097     -0.299813270569     
456.000000000000     12.403543472290     -0.299948304892     
458.000000000000     12.388067245483     -0.299948304892     
460.000000000000     12.372590065002     -0.299813270569     
462.000000000000     12.357113838196     -0.299813270569     
464.000000000000     12.339918136597     -0.299948304892     
466.000000000000     12.324440956116     -0.299948304892     
468.000000000000     12.307245254517     -0.299813270569     
470.000000000000     12.290048599243     -0.299948304892     
472.000000000000     12.272852897644     -0.299813270569     
474.000000000000     12.255657196045     -0.299813270569     
476.000000000000     12.236741065979     -0.299813270569     
478.000000000000     12.219545364380     -0.299813270569     
480.000000000000     12.198909759521     -0.299813270569     
482.000000000000     12.179993629456     -0.299813270569     
484.000000000000     12.161078453064     -0.299813270569     
486.000000000000     12.140442848206     -0.299813270569     
488.000000000000     12.119808197021     -0.299813270569     
490.000000000000     12.097453117371     -0.299813270569     
492.000000000000     12.076818466187     -0.299813270569     
494.000000000000     12.054463386536     -0.299813270569     
496.000000000000     12.030387878418     -0.299813270569     
498.000000000000     12.008032798767     -0.299813270569     
500.000000000000     11.983959197998     -0.299813270569     
502.000000000000     11.958164215088     -0.299813270569     
504.000000000000     11.932370185852     -0.299948304892     
506.000000000000     11.906576156616     -0.299813270569     
508.000000000000     11.879061698914     -0.299813270569     
510.000000000000     11.851549148560     -0.299813270569     
512.000000000000     11.822315216064     -0.299813270569     
514.000000000000     11.793082237244     -0.299813270569     
516.000000000000     11.762128829956     -0.299813270569     
518.000000000000     11.729455947876     -0.299813270569     
520.000000000000     11.696784019470     -0.299813270569     
522.000000000000     11.662391662598     -0.299948304892     
524.000000000000     11.626279830933     -0.299948304892     
526.000000000000     11.590167999268     -0.299813270569     
528.000000000000     11.550617218018     -0.299813270569     
530.000000000000     11.511066436768     -0.299813270569     
532.000000000000     11.468075752258     -0.299813270569     
534.000000000000     11.425086021423     -0.299813270569     
536.000000000000     11.380375862122     -0.299813270569     
538.000000000000     11.332226753235     -0.299813270569     
540.000000000000     11.282358169556     -0.299813270569     
542.000000000000     11.229049682617     -0.299813270569     
544.000000000000     11.174022674561     -0.299813270569     
546.000000000000     11.113836288452     -0.299813270569     
548.000000000000     11.051930427551     -0.299813270569     
550.000000000000     10.984865188599     -0.299813270569     
552.000000000000     10.914361000061     -0.299813270569     
554.000000000000     10.840417861938     -0.299813270569     
556.000000000000     10.759596824646     -0.299813270569     
558.000000000000     10.673616409302     -0.299813270569     
560.000000000000     10.584196090698     -0.299813270569     
562.000000000000     10.482740402222     -0.299813270569     
564.000000000000     10.374403953552     -0.299813270569     
566.000000000000     10.257471084595     -0.299813270569     
568.000000000000     10.126779556274     -0.299813270569     
570.000000000000     9.977173805237     -0.299813270569     
572.000000000000     9.817251205444     -0.299813270569     
574.000000000000     9.634971618652     -0.299813270569     
576.000000000000     9.413142204285     -0.299813270569     
578.000000000000     9.172396659851     -0.299813270569     
580.000000000000     8.874904632568     -0.299813270569     
582.000000000000     8.494871139526     -0.299813270569     
584.000000000000     8.156107902527     -0.299813270569     


Cycle 9
Physical Cycle 9
Step 1

Time (s),          Potential (V),         Current (A)
2.000000000000     13.485177993774     0.299543172121     
4.000000000000     13.677774429321     0.299543172121     
6.000000000000     13.710447311401     0.299543172121     
8.000000000000     13.725922584534     0.299543172121     
10.000000000000     13.737959861755     0.299543172121     
12.000000000000     13.748277664185     0.299543172121     
14.000000000000     13.758596420288     0.299678206444     
16.000000000000     13.767193794250     0.299678206444     
18.000000000000     13.775792121887     0.299543172121     
20.000000000000     13.784390449524     0.299678206444     
22.000000000000     13.792987823486     0.299678206444     
24.000000000000     13.801586151123     0.299543172121     
26.000000000000     13.808464050293     0.299543172121     
28.000000000000     13.817062377930     0.299678206444     
30.000000000000     13.823941230774     0.299543172121     
32.000000000000     13.832538604736     0.299543172121     
34.000000000000     13.839417457581     0.299543172121     
36.000000000000     13.848014831543     0.299543172121     
38.000000000000     13.854893684387     0.299678206444     
40.000000000000     13.861771583557     0.299678206444     
42.000000000000     13.868651390076     0.299678206444     
44.000000000000     13.877248764038     0.299678206444     
46.000000000000     13.884126663208     0.299543172121     
48.000000000000     13.891006469727     0.299678206444     
50.000000000000     13.897884368896     0.299678206444     
52.000000000000     13.904762268066     0.299678206444     
54.000000000000     13.911641120911     0.299543172121     
56.000000000000     13.918519020081     0.299678206444     
58.000000000000     13.925397872925     0.299678206444     
60.000000000000     13.932275772095     0.299543172121     
62.000000000000     13.939154624939     0.299543172121     
64.000000000000     13.946032524109     0.299678206444     
66.000000000000     13.952911376953     0.299678206444     
68.000000000000     13.959790229797     0.299543172121     
70.000000000000     13.966668128967     0.299543172121     
72.000000000000     13.973546981812     0.299678206444     
74.000000000000     13.978706359863     0.299678206444     
76.000000000000     13.985584259033     0.299678206444     
78.000000000000     13.992463111877     0.299678206444     
80.000000000000     13.999341011047     0.299678206444     
82.000000000000     14.004500389099     0.299678206444     
84.000000000000     14.011378288269     0.299678206444     
86.000000000000     14.018257141113     0.299678206444     
88.000000000000     14.025135040283     0.299678206444     
90.000000000000     14.030294418335     0.299678206444     
92.000000000000     14.037172317505     0.299543172121     
94.000000000000     14.042330741882     0.299543172121     
96.000000000000     14.049209594727     0.299543172121     
98.000000000000     14.056088447571     0.299543172121     
100.000000000000     14.062966346741     0.299543172121     
102.000000000000     14.068124771118     0.299543172121     
104.000000000000     14.075003623962     0.299543172121     
106.000000000000     14.080163002014     0.299543172121     
108.000000000000     14.087040901184     0.299543172121     
110.000000000000     14.092200279236     0.299678206444     
112.000000000000     14.099078178406     0.299678206444     
114.000000000000     14.104236602783     0.299543172121     
116.000000000000     14.111116409302     0.299543172121     
118.000000000000     14.116273880005     0.299678206444     
120.000000000000     14.123152732849     0.299678206444     
122.000000000000     14.128312110901     0.299543172121     
124.000000000000     14.133469581604     0.299543172121     
126.000000000000     14.140349388123     0.299678206444     
128.000000000000     14.145507812500     0.299678206444     
130.000000000000     14.152385711670     0.299678206444     
132.000000000000     14.157545089722     0.299543172121     
134.000000000000     14.162704467773     0.299543172121     
136.000000000000     14.169582366943     0.299678206444     
138.000000000000     14.174740791321     0.299543172121     
140.000000000000     14.181619644165     0.299543172121     
142.000000000000     14.186778068542     0.299543172121     
144.000000000000     14.191937446594     0.299543172121     
146.000000000000     14.197095870972     0.299678206444     
148.000000000000     14.203973770142     0.299678206444     
150.000000000000     14.209133148193     0.299543172121     
152.000000000000     14.214291572571     0.299543172121     
154.000000000000     14.219450950623     0.299543172121     
156.000000000000     14.226328849792     0.299678206444     
158.000000000000     14.231488227844     0.299678206444     
160.000000000000     14.236646652222     0.299678206444     
162.000000000000     14.241806030273     0.299543172121     
164.000000000000     14.248683929443     0.299543172121     
166.000000000000     14.253843307495     0.299678206444     
168.000000000000     14.259001731873     0.299678206444     
170.000000000000     14.264161109924     0.299543172121     
172.000000000000     14.269319534302     0.299543172121     
174.000000000000     14.276198387146     0.299543172121     
176.000000000000     14.281356811523     0.299543172121     
178.000000000000     14.286516189575     0.299678206444     
180.000000000000     14.291674613953     0.299678206444     
182.000000000000     14.298553466797     0.299543172121     
184.000000000000     14.303711891174     0.299543172121     
186.000000000000     14.308871269226     0.299678206444     
188.000000000000     14.314028739929     0.299543172121     
190.000000000000     14.319188117981     0.299543172121     
192.000000000000     14.324346542358     0.299543172121     
194.000000000000     14.331226348877     0.299678206444     
196.000000000000     14.336383819580     0.299678206444     
198.000000000000     14.341543197632     0.299678206444     
200.000000000000     14.346701622009     0.299678206444     
202.000000000000     14.351861000061     0.299543172121     
204.000000000000     14.357020378113     0.299678206444     
206.000000000000     14.362178802490     0.299678206444     
208.000000000000     14.369056701660     0.299678206444     
210.000000000000     14.374216079712     0.299543172121     
212.000000000000     14.379375457764     0.299543172121     
214.000000000000     14.384532928467     0.299543172121     
216.000000000000     14.389692306519     0.299678206444     
218.000000000000     14.394850730896     0.299678206444     
220.000000000000     14.400010108948     0.299543172121     
222.000000000000     14.405168533325     0.299543172121     
224.000000000000     14.410327911377     0.299543172121     
226.000000000000     14.415486335754     0.299543172121     
228.000000000000     14.422365188599     0.299543172121     
230.000000000000     14.427523612976     0.299543172121     
232.000000000000     14.432682991028     0.299543172121     
234.000000000000     14.437841415405     0.299543172121     
236.000000000000     14.442999839783     0.299543172121     
238.000000000000     14.448159217834     0.299543172121     
240.000000000000     14.453317642212     0.299543172121     
242.000000000000     14.458477020264     0.299543172121     
244.000000000000     14.463636398315     0.299543172121     
246.000000000000     14.470514297485     0.299543172121     
248.000000000000     14.475672721863     0.299678206444     
250.000000000000     14.480832099915     0.299678206444     
252.000000000000     14.485989570618     0.299543172121     
254.000000000000     14.491148948669     0.299543172121     
256.000000000000     14.496308326721     0.299543172121     
258.000000000000     14.499747276306     0.299543172121     
260.000000000000     14.506626129150     0.299543172121     
262.000000000000     14.511784553528     0.299543172121     
264.000000000000     14.516942977905     0.299543172121     
266.000000000000     14.522102355957     0.299543172121     
268.000000000000     14.527260780334     0.299678206444     
270.000000000000     14.532420158386     0.299678206444     
272.000000000000     14.537578582764     0.299678206444     
274.000000000000     14.542737960815     0.299543172121     
276.000000000000     14.547896385193     0.299543172121     
278.000000000000     14.553054809570     0.299543172121     
280.000000000000     14.558214187622     0.299678206444     
282.000000000000     14.563372612000     0.299543172121     
284.000000000000     14.568531990051     0.299543172121     
286.000000000000     14.573691368103     0.299543172121     
288.000000000000     14.578848838806     0.299543172121     
290.000000000000     14.584008216858     0.299543172121     
292.000000000000     14.589166641235     0.299543172121     
294.000000000000     14.594326019287     0.299543172121     
296.000000000000     14.599485397339     0.299543172121     
298.000000000000     14.604642868042     0.299543172121     
300.000000000000     14.609802246094     0.299543172121     
302.000000000000     14.614960670471     0.299543172121     
304.000000000000     14.620120048523     0.299543172121     
306.000000000000     14.625279426575     0.299543172121     
308.000000000000     14.630437850952     0.299543172121     
310.000000000000     14.635596275330     0.299678206444     
312.000000000000     14.640754699707     0.299678206444     
314.000000000000     14.645914077759     0.299543172121     
316.000000000000     14.651073455811     0.299543172121     
318.000000000000     14.656231880188     0.299543172121     
320.000000000000     14.661391258240     0.299543172121     
322.000000000000     14.668269157410     0.299543172121     
324.000000000000     14.673427581787     0.299543172121     
326.000000000000     14.678586959839     0.299543172121     
328.000000000000     14.683746337891     0.299543172121     
330.000000000000     14.688903808594     0.299543172121     
332.000000000000     14.694063186646     0.299543172121     
334.000000000000     14.699221611023     0.299543172121     
336.000000000000     14.704380989075     0.299543172121     
338.000000000000     14.709540367126     0.299543172121     
340.000000000000     14.714697837830     0.299543172121     
342.000000000000     14.719857215881     0.299543172121     
344.000000000000     14.725015640259     0.299543172121     
346.000000000000     14.730175018311     0.299543172121     
348.000000000000     14.735334396362     0.299543172121     
350.000000000000     14.740492820740     0.299543172121     
352.000000000000     14.745651245117     0.299543172121     
354.000000000000     14.750809669495     0.299543172121     
356.000000000000     14.755969047546     0.299543172121     
358.000000000000     14.761128425598     0.299543172121     
360.000000000000     14.768006324768     0.299543172121     
362.000000000000     14.773164749146     0.299543172121     
364.000000000000     14.778324127197     0.299678206444     
366.000000000000     14.783482551575     0.299678206444     
368.000000000000     14.788641929626     0.299543172121     
370.000000000000     14.793801307678     0.299543172121     
372.000000000000     14.798958778381     0.299543172121     
374.000000000000     14.804118156433     0.299543172121     
376.000000000000     14.809276580811     0.299543172121     
378.000000000000     14.814435958862     0.299543172121     
380.000000000000     14.819595336914     0.299543172121     
382.000000000000     14.824752807617     0.299543172121     
384.000000000000     14.831631660461     0.299543172121     
386.000000000000     14.836791038513     0.299543172121     
388.000000000000     14.841950416565     0.299678206444     
390.000000000000     14.847107887268     0.299543172121     
392.000000000000     14.852267265320     0.299678206444     
394.000000000000     14.857425689697     0.299543172121     
396.000000000000     14.862585067749     0.299678206444     
398.000000000000     14.867744445801     0.299543172121     
400.000000000000     14.874622344971     0.299543172121     
402.000000000000     14.879780769348     0.299543172121     
404.000000000000     14.884940147400     0.299543172121     
406.000000000000     14.890098571777     0.299543172121     
408.000000000000     14.895256996155     0.299543172121     
410.000000000000     14.902135848999     0.299543172121     
412.000000000000     14.907295227051     0.299543172121     
414.000000000000     14.912453651428     0.299678206444     
416.000000000000     14.917612075806     0.299543172121     
418.000000000000     14.922771453857     0.299543172121     
420.000000000000     14.927929878235     0.299543172121     
422.000000000000     14.934808731079     0.299543172121     
424.000000000000     14.939967155457     0.299543172121     
426.000000000000     14.945125579834     0.299543172121     
428.000000000000     14.950284957886     0.299543172121     
430.000000000000     14.957162857056     0.299543172121     
432.000000000000     14.962322235107     0.299543172121     
434.000000000000     14.967480659485     0.299678206444     
436.000000000000     14.972640037537     0.299543172121     
438.000000000000     14.979517936707     0.299543172121     
440.000000000000     14.984677314758     0.299543172121     
442.000000000000     14.989835739136     0.299543172121     
444.000000000000     14.996713638306     0.299543172121     
446.000000000000     15.001873016357     0.299678206444     
448.000000000000     15.007032394409     0.299543172121     
450.000000000000     15.013911247253     0.299543172121     
452.000000000000     15.019068717957     0.299543172121     
454.000000000000     15.024228096008     0.299543172121     
456.000000000000     15.029387474060     0.299678206444     
458.000000000000     15.036265373230     0.299543172121     
460.000000000000     15.041423797607     0.299543172121     
462.000000000000     15.048302650452     0.299543172121     
464.000000000000     15.053462028503     0.299678206444     
466.000000000000     15.058620452881     0.299678206444     
468.000000000000     15.065499305725     0.299543172121     
470.000000000000     15.070657730103     0.299543172121     
472.000000000000     15.075816154480     0.299678206444     
474.000000000000     15.082695007324     0.299678206444     
476.000000000000     15.087854385376     0.299678206444     
478.000000000000     15.094732284546     0.299543172121     
480.000000000000     15.099890708923     0.299678206444     
482.000000000000     15.106768608093     0.299678206444     
484.000000000000     15.111927986145     0.299678206444     
486.000000000000     15.118806838989     0.299678206444     
488.000000000000     15.123966217041     0.299543172121     
490.000000000000     15.130844116211     0.299543172121     
492.000000000000     15.137722015381     0.299678206444     
494.000000000000     15.142881393433     0.299678206444     
496.000000000000     15.148039817810     0.299543172121     
498.000000000000     15.154918670654     0.299678206444     
500.000000000000     15.161796569824     0.299678206444     
502.000000000000     15.166955947876     0.299678206444     
504.000000000000     15.173833847046     0.299678206444     
506.000000000000     15.180712699890     0.299678206444     
508.000000000000     15.185871124268     0.299678206444     
510.000000000000     15.192749977112     0.299678206444     
512.000000000000     15.197909355164     0.299678206444     
514.000000000000     15.204787254333     0.299543172121     
516.000000000000     15.211666107178     0.299543172121     
518.000000000000     15.218544006348     0.299678206444     
520.000000000000     15.223703384399     0.299678206444     
522.000000000000     15.230581283569     0.299678206444     
524.000000000000     15.237460136414     0.299543172121     
526.000000000000     15.242618560791     0.299678206444     
528.000000000000     15.249497413635     0.299678206444     
530.000000000000     15.256375312805     0.299678206444     
532.000000000000     15.263254165649     0.299543172121     
534.000000000000     15.270132064819     0.299678206444     
536.000000000000     15.277010917664     0.299678206444     
538.000000000000     15.283888816833     0.299678206444     
540.000000000000     15.289048194885     0.299678206444     
542.000000000000     15.295927047729     0.299678206444     
544.000000000000     15.302804946899     0.299678206444     
546.000000000000     15.309682846069     0.299678206444     
548.000000000000     15.316561698914     0.299543172121     
550.000000000000     15.323439598083     0.299678206444     
552.000000000000     15.330319404602     0.299678206444     
554.000000000000     15.337197303772     0.299678206444     
556.000000000000     15.344076156616     0.299678206444     
558.000000000000     15.350954055786     0.299678206444     
560.000000000000     15.359552383423     0.299678206444     
562.000000000000     15.366430282593     0.299543172121     
564.000000000000     15.373309135437     0.299543172121     
566.000000000000     15.380187034607     0.299678206444     
568.000000000000     15.387065887451     0.299678206444     
570.000000000000     15.393943786621     0.299543172121     
572.000000000000     15.400822639465     0.299543172121     
574.000000000000     15.409420967102     0.299678206444     
576.000000000000     15.416298866272     0.299678206444     
578.000000000000     15.423177719116     0.299543172121     
580.000000000000     15.431776046753     0.299543172121     
582.000000000000     15.438653945923     0.299678206444     
584.000000000000     15.447252273560     0.299543172121     
586.000000000000     15.454131126404     0.299543172121     
588.000000000000     15.462729454041     0.299543172121     
590.000000000000     15.469607353210     0.299678206444     
592.000000000000     15.478204727173     0.299543172121     
594.000000000000     15.485083580017     0.299543172121     
596.000000000000     15.493681907654     0.299543172121     
598.000000000000     15.502280235291     0.299543172121     
600.000000000000     15.509158134460     0.299543172121     
602.000000000000     15.517756462097     0.299678206444     
604.000000000000     15.526353836060     0.299678206444     
606.000000000000     15.533232688904     0.299543172121     
608.000000000000     15.541831016541     0.299543172121     
610.000000000000     15.550429344177     0.299678206444     
612.000000000000     15.559026718140     0.299543172121     
614.000000000000     15.567625045776     0.299678206444     
616.000000000000     15.576223373413     0.299678206444     
618.000000000000     15.584820747375     0.299678206444     
620.000000000000     15.593419075012     0.299678206444     
622.000000000000     15.602017402649     0.299678206444     
624.000000000000     15.610614776611     0.299678206444     
626.000000000000     15.620932579041     0.299543172121     
628.000000000000     15.629530906677     0.299678206444     
630.000000000000     15.638129234314     0.299678206444     
632.000000000000     15.646726608276     0.299543172121     
634.000000000000     15.657044410706     0.299678206444     
636.000000000000     15.665642738342     0.299678206444     
638.000000000000     15.675959587097     0.299543172121     
640.000000000000     15.684557914734     0.299678206444     
642.000000000000     15.694875717163     0.299678206444     
644.000000000000     15.703474044800     0.299678206444     
646.000000000000     15.713791847229     0.299678206444     
648.000000000000     15.724108695984     0.299678206444     
650.000000000000     15.734427452087     0.299678206444     
652.000000000000     15.744745254517     0.299678206444     
654.000000000000     15.755062103271     0.299678206444     
656.000000000000     15.765379905701     0.299678206444     
658.000000000000     15.775697708130     0.299678206444     
660.000000000000     15.786014556885     0.299678206444     
662.000000000000     15.796333312988     0.299678206444     
664.000000000000     15.808369636536     0.299543172121     
666.000000000000     15.818688392639     0.299543172121     
668.000000000000     15.829005241394     0.299678206444     
670.000000000000     15.841043472290     0.299543172121     
672.000000000000     15.853079795837     0.299678206444     
674.000000000000     15.863397598267     0.299543172121     
676.000000000000     15.875434875488     0.299678206444     
678.000000000000     15.887472152710     0.299678206444     
680.000000000000     15.899509429932     0.299678206444     
682.000000000000     15.911546707153     0.299678206444     
684.000000000000     15.925304412842     0.299678206444     
686.000000000000     15.937340736389     0.299678206444     
688.000000000000     15.949378013611     0.299543172121     
690.000000000000     15.963134765625     0.299678206444     
692.000000000000     15.975172042847     0.299543172121     
694.000000000000     15.988928794861     0.299678206444     
696.000000000000     15.997527122498     0.299678206444     


Cycle 9
Physical Cycle 9
Step 2

Time (s),          Potential (V),         Current (A)
2.000000000000     14.295113563538     -0.299813270569     
4.000000000000     14.188497543335     -0.299813270569     
6.000000000000     14.167862892151     -0.299813270569     
8.000000000000     14.155824661255     -0.299813270569     
10.000000000000     14.145507812500     -0.299813270569     
12.000000000000     14.136910438538     -0.299948304892     
14.000000000000     14.128312110901     -0.299813270569     
16.000000000000     14.119713783264     -0.299813270569     
18.000000000000     14.111116409302     -0.299948304892     
20.000000000000     14.102518081665     -0.299948304892     
22.000000000000     14.095639228821     -0.299948304892     
24.000000000000     14.087040901184     -0.299813270569     
26.000000000000     14.080163002014     -0.299948304892     
28.000000000000     14.073284149170     -0.299813270569     
30.000000000000     14.064685821533     -0.299813270569     
32.000000000000     14.057807922363     -0.299813270569     
34.000000000000     14.049209594727     -0.299948304892     
36.000000000000     14.042330741882     -0.299948304892     
38.000000000000     14.035452842712     -0.299813270569     
40.000000000000     14.026855468750     -0.299948304892     
42.000000000000     14.019975662231     -0.299948304892     
44.000000000000     14.013097763062     -0.299813270569     
46.000000000000     14.006218910217     -0.299813270569     
48.000000000000     13.999341011047     -0.299948304892     
50.000000000000     13.992463111877     -0.299948304892     
52.000000000000     13.985584259033     -0.299813270569     
54.000000000000     13.978706359863     -0.299813270569     
56.000000000000     13.971826553345     -0.299813270569     
58.000000000000     13.964948654175     -0.299813270569     
60.000000000000     13.958069801331     -0.299813270569     
62.000000000000     13.951191902161     -0.299813270569     
64.000000000000     13.944313049316     -0.299813270569     
66.000000000000     13.937435150146     -0.299813270569     
68.000000000000     13.930557250977     -0.299813270569     
70.000000000000     13.923678398132     -0.299813270569     
72.000000000000     13.916799545288     -0.299813270569     
74.000000000000     13.909920692444     -0.299813270569     
76.000000000000     13.904762268066     -0.299813270569     
78.000000000000     13.897884368896     -0.299813270569     
80.000000000000     13.891006469727     -0.299948304892     
82.000000000000     13.884126663208     -0.299948304892     
84.000000000000     13.877248764038     -0.299813270569     
86.000000000000     13.870369911194     -0.299813270569     
88.000000000000     13.865210533142     -0.299813270569     
90.000000000000     13.858332633972     -0.299948304892     
92.000000000000     13.851454734802     -0.299813270569     
94.000000000000     13.844575881958     -0.299813270569     
96.000000000000     13.839417457581     -0.299813270569     
98.000000000000     13.832538604736     -0.299948304892     
100.000000000000     13.825659751892     -0.299813270569     
102.000000000000     13.818781852722     -0.299813270569     
104.000000000000     13.813623428345     -0.299813270569     
106.000000000000     13.806744575500     -0.299813270569     
108.000000000000     13.799865722656     -0.299813270569     
110.000000000000     13.794707298279     -0.299813270569     
112.000000000000     13.787829399109     -0.299813270569     
114.000000000000     13.780950546265     -0.299813270569     
116.000000000000     13.774071693420     -0.299813270569     
118.000000000000     13.768913269043     -0.299813270569     
120.000000000000     13.762035369873     -0.299813270569     
122.000000000000     13.755155563354     -0.299813270569     
124.000000000000     13.749998092651     -0.299813270569     
126.000000000000     13.743119239807     -0.299813270569     
128.000000000000     13.736241340637     -0.299813270569     
130.000000000000     13.731081962585     -0.299813270569     
132.000000000000     13.724203109741     -0.299813270569     
134.000000000000     13.717325210571     -0.299813270569     
136.000000000000     13.710447311401     -0.299813270569     
138.000000000000     13.705287933350     -0.299813270569     
140.000000000000     13.698409080505     -0.299813270569     
142.000000000000     13.693249702454     -0.299813270569     
144.000000000000     13.686371803284     -0.299813270569     
146.000000000000     13.679493904114     -0.299813270569     
148.000000000000     13.672615051270     -0.299813270569     
150.000000000000     13.667455673218     -0.299813270569     
152.000000000000     13.660577774048     -0.299948304892     
154.000000000000     13.653698921204     -0.299813270569     
156.000000000000     13.646821022034     -0.299813270569     
158.000000000000     13.641661643982     -0.299813270569     
160.000000000000     13.634783744812     -0.299813270569     
162.000000000000     13.629625320435     -0.299813270569     
164.000000000000     13.622746467590     -0.299813270569     
166.000000000000     13.615867614746     -0.299813270569     
168.000000000000     13.610709190369     -0.299948304892     
170.000000000000     13.603831291199     -0.299813270569     
172.000000000000     13.596952438354     -0.299813270569     
174.000000000000     13.591793060303     -0.299813270569     
176.000000000000     13.584915161133     -0.299813270569     
178.000000000000     13.578037261963     -0.299813270569     
180.000000000000     13.572877883911     -0.299813270569     
182.000000000000     13.565999031067     -0.299813270569     
184.000000000000     13.559121131897     -0.299813270569     
186.000000000000     13.552242279053     -0.299813270569     
188.000000000000     13.545364379883     -0.299813270569     
190.000000000000     13.540205001831     -0.299813270569     
192.000000000000     13.533327102661     -0.299813270569     
194.000000000000     13.526448249817     -0.299813270569     
196.000000000000     13.521288871765     -0.299813270569     
198.000000000000     13.514410972595     -0.299813270569     
200.000000000000     13.507533073425     -0.299813270569     
202.000000000000     13.500654220581     -0.299813270569     
204.000000000000     13.493776321411     -0.299813270569     
206.000000000000     13.488616943359     -0.299813270569     
208.000000000000     13.481738090515     -0.299813270569     
210.000000000000     13.474860191345     -0.299813270569     
212.000000000000     13.467982292175     -0.299813270569     
214.000000000000     13.461103439331     -0.299813270569     
216.000000000000     13.455944061279     -0.299813270569     
218.000000000000     13.449066162109     -0.299813270569     
220.000000000000     13.442187309265     -0.299813270569     
222.000000000000     13.435309410095     -0.299813270569     
224.000000000000     13.428430557251     -0.299813270569     
226.000000000000     13.421551704407     -0.299813270569     
228.000000000000     13.414673805237     -0.299813270569     
230.000000000000     13.407794952393     -0.299813270569     
232.000000000000     13.402635574341     -0.299813270569     
234.000000000000     13.395757675171     -0.299813270569     
236.000000000000     13.388879776001     -0.299813270569     
238.000000000000     13.382000923157     -0.299813270569     
240.000000000000     13.375123023987     -0.299813270569     
242.000000000000     13.368244171143     -0.299813270569     
244.000000000000     13.361366271973     -0.299813270569     
246.000000000000     13.354487419128     -0.299813270569     
248.000000000000     13.347608566284     -0.299813270569     
250.000000000000     13.340730667114     -0.299813270569     
252.000000000000     13.333851814270     -0.299813270569     
254.000000000000     13.326973915100     -0.299813270569     
256.000000000000     13.320095062256     -0.299813270569     
258.000000000000     13.313217163086     -0.299813270569     
260.000000000000     13.306338310242     -0.299813270569     
262.000000000000     13.299460411072     -0.299813270569     
264.000000000000     13.292580604553     -0.299813270569     
266.000000000000     13.285702705383     -0.299813270569     
268.000000000000     13.278824806213     -0.299813270569     
270.000000000000     13.270227432251     -0.299813270569     
272.000000000000     13.263347625732     -0.299813270569     
274.000000000000     13.256469726563     -0.299813270569     
276.000000000000     13.249590873718     -0.299813270569     
278.000000000000     13.242712974548     -0.299813270569     
280.000000000000     13.235834121704     -0.299813270569     
282.000000000000     13.228956222534     -0.299813270569     
284.000000000000     13.220357894897     -0.299813270569     
286.000000000000     13.213479042053     -0.299813270569     
288.000000000000     13.206601142883     -0.299813270569     
290.000000000000     13.198002815247     -0.299813270569     
292.000000000000     13.191123962402     -0.299813270569     
294.000000000000     13.184246063232     -0.299813270569     
296.000000000000     13.177368164063     -0.299813270569     
298.000000000000     13.168769836426     -0.299813270569     
300.000000000000     13.161890983582     -0.299813270569     
302.000000000000     13.153292655945     -0.299813270569     
304.000000000000     13.146414756775     -0.299813270569     
306.000000000000     13.139535903931     -0.299813270569     
308.000000000000     13.130937576294     -0.299813270569     
310.000000000000     13.124059677124     -0.299813270569     
312.000000000000     13.115462303162     -0.299813270569     
314.000000000000     13.108583450317     -0.299813270569     
316.000000000000     13.099985122681     -0.299813270569     
318.000000000000     13.091386795044     -0.299813270569     
320.000000000000     13.084508895874     -0.299813270569     
322.000000000000     13.075910568237     -0.299813270569     
324.000000000000     13.069031715393     -0.299813270569     
326.000000000000     13.060434341431     -0.299813270569     
328.000000000000     13.051836013794     -0.299813270569     
330.000000000000     13.043237686157     -0.299813270569     
332.000000000000     13.034640312195     -0.299813270569     
334.000000000000     13.027762413025     -0.299813270569     
336.000000000000     13.019164085388     -0.299813270569     
338.000000000000     13.010564804077     -0.299813270569     
340.000000000000     13.001967430115     -0.299813270569     
342.000000000000     12.993369102478     -0.299813270569     
344.000000000000     12.984770774841     -0.299813270569     
346.000000000000     12.976173400879     -0.299813270569     
348.000000000000     12.967575073242     -0.299813270569     
350.000000000000     12.958976745605     -0.299813270569     
352.000000000000     12.950379371643     -0.299813270569     
354.000000000000     12.941781044006     -0.299813270569     
356.000000000000     12.931463241577     -0.299813270569     
358.000000000000     12.922864913940     -0.299813270569     
360.000000000000     12.914266586304     -0.299813270569     
362.000000000000     12.905669212341     -0.299813270569     
364.000000000000     12.895352363586     -0.299813270569     
366.000000000000     12.886754035950     -0.299813270569     
368.000000000000     12.876436233521     -0.299813270569     
370.000000000000     12.867837905884     -0.299813270569     
372.000000000000     12.857520103455     -0.299813270569     
374.000000000000     12.848921775818     -0.299813270569     
376.000000000000     12.838604927063     -0.299813270569     
378.000000000000     12.828287124634     -0.299813270569     
380.000000000000     12.819688796997     -0.299813270569     
382.000000000000     12.809370994568     -0.299813270569     
384.000000000000     12.799054145813     -0.299813270569     
386.000000000000     12.788736343384     -0.299813270569     
388.000000000000     12.778417587280     -0.299813270569     
390.000000000000     12.768100738525     -0.299813270569     
392.000000000000     12.757782936096     -0.299813270569     
394.000000000000     12.747465133667     -0.299813270569     
396.000000000000     12.737148284912     -0.299813270569     
398.000000000000     12.726829528809     -0.299813270569     
400.000000000000     12.714793205261     -0.299813270569     
402.000000000000     12.704475402832     -0.299813270569     
404.000000000000     12.694156646729     -0.299813270569     
406.000000000000     12.682120323181     -0.299813270569     
408.000000000000     12.670083045959     -0.299813270569     
410.000000000000     12.659765243530     -0.299678206444     
412.000000000000     12.647727966309     -0.299813270569     
414.000000000000     12.635690689087     -0.299678206444     
416.000000000000     12.623653411865     -0.299813270569     
418.000000000000     12.611616134644     -0.299813270569     
420.000000000000     12.599578857422     -0.299813270569     
422.000000000000     12.587541580200     -0.299813270569     
424.000000000000     12.575504302979     -0.299813270569     
426.000000000000     12.561746597290     -0.299813270569     
428.000000000000     12.549710273743     -0.299678206444     
430.000000000000     12.535952568054     -0.299813270569     
432.000000000000     12.523916244507     -0.299813270569     
434.000000000000     12.510158538818     -0.299813270569     
436.000000000000     12.496401786804     -0.299678206444     
438.000000000000     12.482645034790     -0.299813270569     
440.000000000000     12.468888282776     -0.299678206444     
442.000000000000     12.453412055969     -0.299813270569     
444.000000000000     12.439655303955     -0.299813270569     
446.000000000000     12.425897598267     -0.299813270569     
448.000000000000     12.410422325134     -0.299678206444     
450.000000000000     12.394945144653     -0.299678206444     
452.000000000000     12.379468917847     -0.299678206444     
454.000000000000     12.363991737366     -0.299678206444     
456.000000000000     12.348516464233     -0.299678206444     
458.000000000000     12.331319808960     -0.299678206444     
460.000000000000     12.315842628479     -0.299678206444     
462.000000000000     12.298646926880     -0.299813270569     
464.000000000000     12.281451225281     -0.299813270569     
466.000000000000     12.262535095215     -0.299813270569     
468.000000000000     12.245339393616     -0.299813270569     
470.000000000000     12.226424217224     -0.299813270569     
472.000000000000     12.209226608276     -0.299813270569     
474.000000000000     12.188591957092     -0.299813270569     
476.000000000000     12.169675827026     -0.299813270569     
478.000000000000     12.149041175842     -0.299813270569     
480.000000000000     12.130125045776     -0.299813270569     
482.000000000000     12.107769966125     -0.299813270569     
484.000000000000     12.087135314941     -0.299813270569     
486.000000000000     12.064780235291     -0.299813270569     
488.000000000000     12.042425155640     -0.299813270569     
490.000000000000     12.020070075989     -0.299813270569     
492.000000000000     11.995996475220     -0.299813270569     
494.000000000000     11.971920967102     -0.299813270569     
496.000000000000     11.947847366333     -0.299813270569     
498.000000000000     11.922053337097     -0.299813270569     
500.000000000000     11.894538879395     -0.299813270569     
502.000000000000     11.868744850159     -0.299813270569     
504.000000000000     11.841231346130     -0.299813270569     
506.000000000000     11.811998367310     -0.299813270569     
508.000000000000     11.782764434814     -0.299813270569     
510.000000000000     11.751811027527     -0.299813270569     
512.000000000000     11.720857620239     -0.299813270569     
514.000000000000     11.688185691833     -0.299813270569     
516.000000000000     11.653794288635     -0.299813270569     
518.000000000000     11.617682456970     -0.299813270569     
520.000000000000     11.581569671631     -0.299813270569     
522.000000000000     11.543739318848     -0.299813270569     
524.000000000000     11.504187583923     -0.299813270569     
526.000000000000     11.462917327881     -0.299813270569     
528.000000000000     11.419926643372     -0.299813270569     
530.000000000000     11.375217437744     -0.299813270569     
532.000000000000     11.328786849976     -0.299813270569     
534.000000000000     11.280637741089     -0.299813270569     
536.000000000000     11.229049682617     -0.299813270569     
538.000000000000     11.174022674561     -0.299813270569     
540.000000000000     11.117275238037     -0.299813270569     
542.000000000000     11.058809280396     -0.299813270569     
544.000000000000     10.995182991028     -0.299678206444     
546.000000000000     10.928117752075     -0.299678206444     
548.000000000000     10.857613563538     -0.299678206444     
550.000000000000     10.781951904297     -0.299678206444     
552.000000000000     10.701129913330     -0.299813270569     
554.000000000000     10.616868972778     -0.299813270569     
556.000000000000     10.524009704590     -0.299813270569     
558.000000000000     10.424272537231     -0.299813270569     
560.000000000000     10.317657470703     -0.299813270569     
562.000000000000     10.199004173279     -0.299678206444     
564.000000000000     10.070033073425     -0.299678206444     
566.000000000000     9.930745124817     -0.299813270569     
568.000000000000     9.769102096558     -0.299813270569     
570.000000000000     9.593701362610     -0.299813270569     
572.000000000000     9.395945549011     -0.299813270569     
574.000000000000     9.156921386719     -0.299813270569     
576.000000000000     8.878343582153     -0.299813270569     
578.000000000000     8.541299819946     -0.299813270569     
580.000000000000     8.180182456970     -0.299813270569     


Cycle 10
Physical Cycle 10
Step 1

Time (s),          Potential (V),         Current (A)
2.000000000000     13.574597358704     0.299678206444     
4.000000000000     13.762035369873     0.299678206444     
6.000000000000     13.796426773071     0.299678206444     
8.000000000000     13.813623428345     0.299678206444     
10.000000000000     13.825659751892     0.299678206444     
12.000000000000     13.835977554321     0.299678206444     
14.000000000000     13.844575881958     0.299678206444     
16.000000000000     13.853174209595     0.299678206444     
18.000000000000     13.861771583557     0.299678206444     
20.000000000000     13.870369911194     0.299678206444     
22.000000000000     13.877248764038     0.299678206444     
24.000000000000     13.885847091675     0.299678206444     
26.000000000000     13.892724990845     0.299678206444     
28.000000000000     13.901323318481     0.299678206444     
30.000000000000     13.908202171326     0.299678206444     
32.000000000000     13.916799545288     0.299678206444     
34.000000000000     13.923678398132     0.299678206444     
36.000000000000     13.930557250977     0.299678206444     
38.000000000000     13.937435150146     0.299678206444     
40.000000000000     13.944313049316     0.299678206444     
42.000000000000     13.952911376953     0.299678206444     
44.000000000000     13.959790229797     0.299678206444     
46.000000000000     13.966668128967     0.299678206444     
48.000000000000     13.973546981812     0.299678206444     
50.000000000000     13.980424880981     0.299678206444     
52.000000000000     13.987303733826     0.299678206444     
54.000000000000     13.994181632996     0.299678206444     
56.000000000000     14.001061439514     0.299678206444     
58.000000000000     14.007939338684     0.299678206444     
60.000000000000     14.013097763062     0.299678206444     
62.000000000000     14.019975662231     0.299678206444     
64.000000000000     14.026855468750     0.299678206444     
66.000000000000     14.033733367920     0.299678206444     
68.000000000000     14.040612220764     0.299678206444     
70.000000000000     14.045769691467     0.299678206444     
72.000000000000     14.052648544312     0.299678206444     
74.000000000000     14.059527397156     0.299678206444     
76.000000000000     14.066406250000     0.299678206444     
78.000000000000     14.073284149170     0.299678206444     
80.000000000000     14.080163002014     0.299678206444     
82.000000000000     14.085321426392     0.299678206444     
84.000000000000     14.092200279236     0.299678206444     
86.000000000000     14.097358703613     0.299678206444     
88.000000000000     14.104236602783     0.299678206444     
90.000000000000     14.111116409302     0.299678206444     
92.000000000000     14.116273880005     0.299678206444     
94.000000000000     14.123152732849     0.299678206444     
96.000000000000     14.128312110901     0.299678206444     
98.000000000000     14.135190010071     0.299678206444     
100.000000000000     14.140349388123     0.299678206444     
102.000000000000     14.147227287292     0.299678206444     
104.000000000000     14.152385711670     0.299678206444     
106.000000000000     14.159264564514     0.299678206444     
108.000000000000     14.164422988892     0.299678206444     
110.000000000000     14.171301841736     0.299678206444     
112.000000000000     14.176461219788     0.299678206444     
114.000000000000     14.181619644165     0.299678206444     
116.000000000000     14.188497543335     0.299678206444     
118.000000000000     14.193656921387     0.299678206444     
120.000000000000     14.198816299438     0.299678206444     
122.000000000000     14.205694198608     0.299678206444     
124.000000000000     14.210852622986     0.299678206444     
126.000000000000     14.216012001038     0.299678206444     
128.000000000000     14.222889900208     0.299678206444     
130.000000000000     14.228049278259     0.299678206444     
132.000000000000     14.234927177429     0.299678206444     
134.000000000000     14.240085601807     0.299678206444     
136.000000000000     14.245244979858     0.299678206444     
138.000000000000     14.250404357910     0.299678206444     
140.000000000000     14.257282257080     0.299678206444     
142.000000000000     14.262440681458     0.299678206444     
144.000000000000     14.267600059509     0.299678206444     
146.000000000000     14.274477958679     0.299678206444     
148.000000000000     14.279637336731     0.299813270569     
150.000000000000     14.284795761108     0.299678206444     
152.000000000000     14.289955139160     0.299678206444     
154.000000000000     14.296833038330     0.299678206444     
156.000000000000     14.301992416382     0.299678206444     
158.000000000000     14.307150840759     0.299678206444     
160.000000000000     14.312310218811     0.299678206444     
162.000000000000     14.317468643188     0.299678206444     
164.000000000000     14.322628021240     0.299678206444     
166.000000000000     14.329505920410     0.299678206444     
168.000000000000     14.334665298462     0.299678206444     
170.000000000000     14.339823722839     0.299678206444     
172.000000000000     14.344982147217     0.299678206444     
174.000000000000     14.350140571594     0.299678206444     
176.000000000000     14.355299949646     0.299678206444     
178.000000000000     14.362178802490     0.299678206444     
180.000000000000     14.367337226868     0.299678206444     
182.000000000000     14.372495651245     0.299678206444     
184.000000000000     14.377655029297     0.299678206444     
186.000000000000     14.382814407349     0.299678206444     
188.000000000000     14.387972831726     0.299678206444     
190.000000000000     14.393132209778     0.299678206444     
192.000000000000     14.400010108948     0.299678206444     
194.000000000000     14.405168533325     0.299678206444     
196.000000000000     14.410327911377     0.299678206444     
198.000000000000     14.415486335754     0.299678206444     
200.000000000000     14.420644760132     0.299678206444     
202.000000000000     14.425804138184     0.299678206444     
204.000000000000     14.430962562561     0.299678206444     
206.000000000000     14.436121940613     0.299678206444     
208.000000000000     14.441281318665     0.299678206444     
210.000000000000     14.446438789368     0.299678206444     
212.000000000000     14.451598167419     0.299678206444     
214.000000000000     14.456756591797     0.299678206444     
216.000000000000     14.461915969849     0.299678206444     
218.000000000000     14.467075347900     0.299678206444     
220.000000000000     14.472233772278     0.299678206444     
222.000000000000     14.477392196655     0.299678206444     
224.000000000000     14.484271049500     0.299678206444     
226.000000000000     14.489430427551     0.299678206444     
228.000000000000     14.494587898254     0.299678206444     
230.000000000000     14.499747276306     0.299678206444     
232.000000000000     14.504905700684     0.299678206444     
234.000000000000     14.510065078735     0.299678206444     
236.000000000000     14.515224456787     0.299678206444     
238.000000000000     14.520382881165     0.299678206444     
240.000000000000     14.525541305542     0.299678206444     
242.000000000000     14.528981208801     0.299678206444     
244.000000000000     14.534138679504     0.299678206444     
246.000000000000     14.539298057556     0.299678206444     
248.000000000000     14.544457435608     0.299678206444     
250.000000000000     14.551336288452     0.299678206444     
252.000000000000     14.556493759155     0.299678206444     
254.000000000000     14.561653137207     0.299678206444     
256.000000000000     14.566811561584     0.299678206444     
258.000000000000     14.571970939636     0.299678206444     
260.000000000000     14.577130317688     0.299678206444     
262.000000000000     14.580569267273     0.299678206444     
264.000000000000     14.585727691650     0.299678206444     
266.000000000000     14.590887069702     0.299678206444     
268.000000000000     14.597764968872     0.299678206444     
270.000000000000     14.601203918457     0.299678206444     
272.000000000000     14.606363296509     0.299678206444     
274.000000000000     14.611521720886     0.299678206444     
276.000000000000     14.618399620056     0.299678206444     
278.000000000000     14.621839523315     0.299678206444     
280.000000000000     14.628718376160     0.299678206444     
282.000000000000     14.632157325745     0.299678206444     
284.000000000000     14.637315750122     0.299678206444     
286.000000000000     14.642475128174     0.299678206444     
288.000000000000     14.647633552551     0.299678206444     
290.000000000000     14.652792930603     0.299678206444     
292.000000000000     14.657951354980     0.299678206444     
294.000000000000     14.663109779358     0.299678206444     
296.000000000000     14.668269157410     0.299678206444     
298.000000000000     14.673427581787     0.299678206444     
300.000000000000     14.678586959839     0.299678206444     
302.000000000000     14.683746337891     0.299678206444     
304.000000000000     14.688903808594     0.299678206444     
306.000000000000     14.694063186646     0.299678206444     
308.000000000000     14.699221611023     0.299678206444     
310.000000000000     14.704380989075     0.299678206444     
312.000000000000     14.709540367126     0.299678206444     
314.000000000000     14.714697837830     0.299678206444     
316.000000000000     14.719857215881     0.299678206444     
318.000000000000     14.725015640259     0.299678206444     
320.000000000000     14.730175018311     0.299678206444     
322.000000000000     14.735334396362     0.299678206444     
324.000000000000     14.740492820740     0.299678206444     
326.000000000000     14.745651245117     0.299678206444     
328.000000000000     14.750809669495     0.299678206444     
330.000000000000     14.755969047546     0.299678206444     
332.000000000000     14.761128425598     0.299678206444     
334.000000000000     14.766286849976     0.299678206444     
336.000000000000     14.771446228027     0.299678206444     
338.000000000000     14.776603698730     0.299678206444     
340.000000000000     14.781763076782     0.299678206444     
342.000000000000     14.786922454834     0.299678206444     
344.000000000000     14.793801307678     0.299678206444     
346.000000000000     14.797240257263     0.299678206444     
348.000000000000     14.802398681641     0.299678206444     
350.000000000000     14.807557106018     0.299678206444     
352.000000000000     14.812715530396     0.299678206444     
354.000000000000     14.817874908447     0.299678206444     
356.000000000000     14.823034286499     0.299678206444     
358.000000000000     14.828192710876     0.299678206444     
360.000000000000     14.835070610046     0.299678206444     
362.000000000000     14.840229988098     0.299678206444     
364.000000000000     14.845389366150     0.299678206444     
366.000000000000     14.850547790527     0.299678206444     
368.000000000000     14.855706214905     0.299678206444     
370.000000000000     14.860864639282     0.299678206444     
372.000000000000     14.866024017334     0.299678206444     
374.000000000000     14.871183395386     0.299678206444     
376.000000000000     14.876341819763     0.299678206444     
378.000000000000     14.881501197815     0.299678206444     
380.000000000000     14.886658668518     0.299678206444     
382.000000000000     14.891818046570     0.299678206444     
384.000000000000     14.896977424622     0.299678206444     
386.000000000000     14.902135848999     0.299678206444     
388.000000000000     14.909013748169     0.299678206444     
390.000000000000     14.914173126221     0.299678206444     
392.000000000000     14.919331550598     0.299813270569     
394.000000000000     14.924490928650     0.299813270569     
396.000000000000     14.929650306702     0.299678206444     
398.000000000000     14.934808731079     0.299678206444     
400.000000000000     14.939967155457     0.299678206444     
402.000000000000     14.945125579834     0.299678206444     
404.000000000000     14.950284957886     0.299678206444     
406.000000000000     14.957162857056     0.299678206444     
408.000000000000     14.962322235107     0.299678206444     
410.000000000000     14.967480659485     0.299813270569     
412.000000000000     14.972640037537     0.299813270569     
414.000000000000     14.977799415588     0.299813270569     
416.000000000000     14.982957839966     0.299678206444     
418.000000000000     14.989835739136     0.299678206444     
420.000000000000     14.994995117188     0.299678206444     
422.000000000000     15.000153541565     0.299813270569     
424.000000000000     15.005311965942     0.299678206444     
426.000000000000     15.010471343994     0.299813270569     
428.000000000000     15.017350196838     0.299678206444     
430.000000000000     15.022508621216     0.299813270569     
432.000000000000     15.027667045593     0.299678206444     
434.000000000000     15.032826423645     0.299813270569     
436.000000000000     15.039705276489     0.299678206444     
438.000000000000     15.044863700867     0.299678206444     
440.000000000000     15.050022125244     0.299813270569     
442.000000000000     15.055180549622     0.299813270569     
444.000000000000     15.062060356140     0.299813270569     
446.000000000000     15.067217826843     0.299678206444     
448.000000000000     15.072377204895     0.299678206444     
450.000000000000     15.077535629272     0.299813270569     
452.000000000000     15.084415435791     0.299813270569     
454.000000000000     15.089572906494     0.299678206444     
456.000000000000     15.094732284546     0.299678206444     
458.000000000000     15.101611137390     0.299678206444     
460.000000000000     15.106768608093     0.299813270569     
462.000000000000     15.113648414612     0.299813270569     
464.000000000000     15.118806838989     0.299678206444     
466.000000000000     15.123966217041     0.299678206444     
468.000000000000     15.130844116211     0.299678206444     
470.000000000000     15.136002540588     0.299813270569     
472.000000000000     15.142881393433     0.299813270569     
474.000000000000     15.148039817810     0.299813270569     
476.000000000000     15.153199195862     0.299813270569     
478.000000000000     15.160077095032     0.299813270569     
480.000000000000     15.165236473083     0.299813270569     
482.000000000000     15.172115325928     0.299813270569     
484.000000000000     15.177272796631     0.299678206444     
486.000000000000     15.184151649475     0.299813270569     
488.000000000000     15.189311027527     0.299813270569     
490.000000000000     15.196188926697     0.299813270569     
492.000000000000     15.201348304749     0.299678206444     
494.000000000000     15.208226203918     0.299678206444     
496.000000000000     15.213384628296     0.299813270569     
498.000000000000     15.220264434814     0.299813270569     
500.000000000000     15.227142333984     0.299813270569     
502.000000000000     15.232300758362     0.299813270569     
504.000000000000     15.239178657532     0.299813270569     
506.000000000000     15.246058464050     0.299813270569     
508.000000000000     15.251216888428     0.299813270569     
510.000000000000     15.258094787598     0.299678206444     
512.000000000000     15.264973640442     0.299813270569     
514.000000000000     15.271851539612     0.299813270569     
516.000000000000     15.277010917664     0.299813270569     
518.000000000000     15.283888816833     0.299813270569     
520.000000000000     15.290767669678     0.299678206444     
522.000000000000     15.297645568848     0.299813270569     
524.000000000000     15.302804946899     0.299813270569     
526.000000000000     15.309682846069     0.299813270569     
528.000000000000     15.316561698914     0.299813270569     
530.000000000000     15.323439598083     0.299813270569     
532.000000000000     15.330319404602     0.299813270569     
534.000000000000     15.337197303772     0.299813270569     
536.000000000000     15.342355728149     0.299813270569     
538.000000000000     15.349233627319     0.299678206444     
540.000000000000     15.356113433838     0.299813270569     
542.000000000000     15.362991333008     0.299813270569     
544.000000000000     15.369870185852     0.299678206444     
546.000000000000     15.376748085022     0.299813270569     
548.000000000000     15.383626937866     0.299813270569     
550.000000000000     15.390504837036     0.299813270569     
552.000000000000     15.397382736206     0.299813270569     
554.000000000000     15.404261589050     0.299678206444     
556.000000000000     15.411140441895     0.299813270569     
558.000000000000     15.419737815857     0.299678206444     
560.000000000000     15.426616668701     0.299678206444     
562.000000000000     15.433494567871     0.299813270569     
564.000000000000     15.442092895508     0.299813270569     
566.000000000000     15.448971748352     0.299678206444     
568.000000000000     15.455849647522     0.299678206444     
570.000000000000     15.462729454041     0.299813270569     
572.000000000000     15.471326828003     0.299678206444     
574.000000000000     15.478204727173     0.299678206444     
576.000000000000     15.485083580017     0.299678206444     
578.000000000000     15.493681907654     0.299678206444     
580.000000000000     15.500559806824     0.299678206444     
582.000000000000     15.509158134460     0.299678206444     
584.000000000000     15.516036987305     0.299813270569     
586.000000000000     15.524635314941     0.299813270569     
588.000000000000     15.531513214111     0.299678206444     
590.000000000000     15.540110588074     0.299678206444     
592.000000000000     15.548708915710     0.299813270569     
594.000000000000     15.555587768555     0.299678206444     
596.000000000000     15.564186096191     0.299678206444     
598.000000000000     15.572784423828     0.299678206444     
600.000000000000     15.581381797791     0.299678206444     
602.000000000000     15.588259696960     0.299678206444     
604.000000000000     15.596858024597     0.299678206444     
606.000000000000     15.605456352234     0.299678206444     
608.000000000000     15.614053726196     0.299678206444     
610.000000000000     15.622652053833     0.299678206444     
612.000000000000     15.631250381470     0.299678206444     
614.000000000000     15.639847755432     0.299678206444     
616.000000000000     15.650165557861     0.299678206444     
618.000000000000     15.658763885498     0.299678206444     
620.000000000000     15.667362213135     0.299678206444     
622.000000000000     15.675959587097     0.299678206444     
624.000000000000     15.684557914734     0.299813270569     
626.000000000000     15.694875717163     0.299678206444     
628.000000000000     15.703474044800     0.299678206444     
630.000000000000     15.713791847229     0.299678206444     
632.000000000000     15.722390174866     0.299678206444     
634.000000000000     15.732707023621     0.299678206444     
636.000000000000     15.741305351257     0.299678206444     
638.000000000000     15.751623153687     0.299678206444     
640.000000000000     15.761940956116     0.299678206444     
642.000000000000     15.772257804871     0.299678206444     
644.000000000000     15.782575607300     0.299678206444     
646.000000000000     15.792894363403     0.299678206444     
648.000000000000     15.803211212158     0.299678206444     
650.000000000000     15.811808586121     0.299678206444     
652.000000000000     15.823846817017     0.299678206444     
654.000000000000     15.834163665771     0.299678206444     
656.000000000000     15.844482421875     0.299678206444     
658.000000000000     15.854800224304     0.299678206444     
660.000000000000     15.866836547852     0.299678206444     
662.000000000000     15.877155303955     0.299813270569     
664.000000000000     15.889191627502     0.299813270569     
666.000000000000     15.901228904724     0.299678206444     
668.000000000000     15.911546707153     0.299813270569     
670.000000000000     15.923583984375     0.299678206444     
672.000000000000     15.935621261597     0.299813270569     
674.000000000000     15.947658538818     0.299678206444     
676.000000000000     15.959695816040     0.299813270569     
678.000000000000     15.973452568054     0.299678206444     
680.000000000000     15.985489845276     0.299678206444     
682.000000000000     15.994088172913     0.299678206444     


Cycle 10
Physical Cycle 10
Step 2

Time (s),          Potential (V),         Current (A)
2.000000000000     14.245244979858     -0.299813270569     
4.000000000000     14.138628959656     -0.299813270569     
6.000000000000     14.116273880005     -0.299678206444     
8.000000000000     14.104236602783     -0.299813270569     
10.000000000000     14.093918800354     -0.299678206444     
12.000000000000     14.085321426392     -0.299813270569     
14.000000000000     14.076723098755     -0.299813270569     
16.000000000000     14.068124771118     -0.299678206444     
18.000000000000     14.059527397156     -0.299678206444     
20.000000000000     14.050929069519     -0.299813270569     
22.000000000000     14.044051170349     -0.299678206444     
24.000000000000     14.037172317505     -0.299678206444     
26.000000000000     14.028573989868     -0.299813270569     
28.000000000000     14.021696090698     -0.299813270569     
30.000000000000     14.014817237854     -0.299813270569     
32.000000000000     14.007939338684     -0.299678206444     
34.000000000000     13.999341011047     -0.299813270569     
36.000000000000     13.992463111877     -0.299813270569     
38.000000000000     13.985584259033     -0.299678206444     
40.000000000000     13.978706359863     -0.299678206444     
42.000000000000     13.971826553345     -0.299678206444     
44.000000000000     13.964948654175     -0.299678206444     
46.000000000000     13.958069801331     -0.299678206444     
48.000000000000     13.951191902161     -0.299678206444     
50.000000000000     13.944313049316     -0.299813270569     
52.000000000000     13.937435150146     -0.299678206444     
54.000000000000     13.930557250977     -0.299678206444     
56.000000000000     13.925397872925     -0.299678206444     
58.000000000000     13.918519020081     -0.299678206444     
60.000000000000     13.911641120911     -0.299678206444     
62.000000000000     13.904762268066     -0.299678206444     
64.000000000000     13.897884368896     -0.299678206444     
66.000000000000     13.891006469727     -0.299678206444     
68.000000000000     13.884126663208     -0.299678206444     
70.000000000000     13.878968238831     -0.299678206444     
72.000000000000     13.872090339661     -0.299678206444     
74.000000000000     13.865210533142     -0.299678206444     
76.000000000000     13.858332633972     -0.299678206444     
78.000000000000     13.853174209595     -0.299678206444     
80.000000000000     13.846296310425     -0.299678206444     
82.000000000000     13.839417457581     -0.299678206444     
84.000000000000     13.832538604736     -0.299813270569     
86.000000000000     13.827380180359     -0.299678206444     
88.000000000000     13.820502281189     -0.299678206444     
90.000000000000     13.813623428345     -0.299678206444     
92.000000000000     13.808464050293     -0.299678206444     
94.000000000000     13.801586151123     -0.299678206444     
96.000000000000     13.794707298279     -0.299678206444     
98.000000000000     13.789548873901     -0.299678206444     
100.000000000000     13.782670021057     -0.299678206444     
102.000000000000     13.775792121887     -0.299813270569     
104.000000000000     13.770632743835     -0.299678206444     
106.000000000000     13.763753890991     -0.299678206444     
108.000000000000     13.756875991821     -0.299678206444     
110.000000000000     13.751716613770     -0.299678206444     
112.000000000000     13.744838714600     -0.299678206444     
114.000000000000     13.739680290222     -0.299678206444     
116.000000000000     13.732801437378     -0.299678206444     
118.000000000000     13.725922584534     -0.299678206444     
120.000000000000     13.720764160156     -0.299813270569     
122.000000000000     13.713886260986     -0.299678206444     
124.000000000000     13.707007408142     -0.299678206444     
126.000000000000     13.701848030090     -0.299678206444     
128.000000000000     13.694970130920     -0.299678206444     
130.000000000000     13.688092231750     -0.299678206444     
132.000000000000     13.682932853699     -0.299678206444     
134.000000000000     13.676054000854     -0.299678206444     
136.000000000000     13.669176101685     -0.299678206444     
138.000000000000     13.664016723633     -0.299678206444     
140.000000000000     13.657138824463     -0.299678206444     
142.000000000000     13.650259971619     -0.299678206444     
144.000000000000     13.645100593567     -0.299678206444     
146.000000000000     13.638222694397     -0.299813270569     
148.000000000000     13.633064270020     -0.299678206444     
150.000000000000     13.626186370850     -0.299678206444     
152.000000000000     13.619306564331     -0.299678206444     
154.000000000000     13.612428665161     -0.299678206444     
156.000000000000     13.607270240784     -0.299678206444     
158.000000000000     13.600392341614     -0.299678206444     
160.000000000000     13.593512535095     -0.299678206444     
162.000000000000     13.588354110718     -0.299678206444     
164.000000000000     13.581476211548     -0.299678206444     
166.000000000000     13.576316833496     -0.299678206444     
168.000000000000     13.569438934326     -0.299678206444     
170.000000000000     13.562560081482     -0.299678206444     
172.000000000000     13.557400703430     -0.299678206444     
174.000000000000     13.550522804260     -0.299678206444     
176.000000000000     13.543643951416     -0.299678206444     
178.000000000000     13.536766052246     -0.299678206444     
180.000000000000     13.531606674194     -0.299678206444     
182.000000000000     13.524728775024     -0.299678206444     
184.000000000000     13.517849922180     -0.299678206444     
186.000000000000     13.512690544128     -0.299678206444     
188.000000000000     13.505812644958     -0.299678206444     
190.000000000000     13.498934745789     -0.299678206444     
192.000000000000     13.492055892944     -0.299678206444     
194.000000000000     13.485177993774     -0.299678206444     
196.000000000000     13.480018615723     -0.299678206444     
198.000000000000     13.473139762878     -0.299678206444     
200.000000000000     13.466261863708     -0.299678206444     
202.000000000000     13.459383964539     -0.299678206444     
204.000000000000     13.454224586487     -0.299678206444     
206.000000000000     13.447345733643     -0.299678206444     
208.000000000000     13.440467834473     -0.299678206444     
210.000000000000     13.433588981628     -0.299678206444     
212.000000000000     13.426711082458     -0.299678206444     
214.000000000000     13.421551704407     -0.299678206444     
216.000000000000     13.414673805237     -0.299678206444     
218.000000000000     13.407794952393     -0.299678206444     
220.000000000000     13.400917053223     -0.299678206444     
222.000000000000     13.394038200378     -0.299678206444     
224.000000000000     13.387160301208     -0.299678206444     
226.000000000000     13.380282402039     -0.299678206444     
228.000000000000     13.373402595520     -0.299678206444     
230.000000000000     13.366524696350     -0.299678206444     
232.000000000000     13.361366271973     -0.299678206444     
234.000000000000     13.354487419128     -0.299678206444     
236.000000000000     13.347608566284     -0.299678206444     
238.000000000000     13.340730667114     -0.299678206444     
240.000000000000     13.333851814270     -0.299678206444     
242.000000000000     13.326973915100     -0.299678206444     
244.000000000000     13.320095062256     -0.299678206444     
246.000000000000     13.313217163086     -0.299678206444     
248.000000000000     13.306338310242     -0.299678206444     
250.000000000000     13.299460411072     -0.299678206444     
252.000000000000     13.292580604553     -0.299678206444     
254.000000000000     13.285702705383     -0.299678206444     
256.000000000000     13.277105331421     -0.299678206444     
258.000000000000     13.270227432251     -0.299678206444     
260.000000000000     13.263347625732     -0.299678206444     
262.000000000000     13.256469726563     -0.299678206444     
264.000000000000     13.249590873718     -0.299678206444     
266.000000000000     13.242712974548     -0.299678206444     
268.000000000000     13.235834121704     -0.299678206444     
270.000000000000     13.228956222534     -0.299813270569     
272.000000000000     13.222077369690     -0.299813270569     
274.000000000000     13.213479042053     -0.299678206444     
276.000000000000     13.206601142883     -0.299678206444     
278.000000000000     13.199723243713     -0.299678206444     
280.000000000000     13.192844390869     -0.299678206444     
282.000000000000     13.184246063232     -0.299678206444     
284.000000000000     13.177368164063     -0.299678206444     
286.000000000000     13.168769836426     -0.299678206444     
288.000000000000     13.161890983582     -0.299678206444     
290.000000000000     13.155013084412     -0.299678206444     
292.000000000000     13.148134231567     -0.299678206444     
294.000000000000     13.139535903931     -0.299678206444     
296.000000000000     13.132658004761     -0.299678206444     
298.000000000000     13.124059677124     -0.299678206444     
300.000000000000     13.117180824280     -0.299678206444     
302.000000000000     13.108583450317     -0.299678206444     
304.000000000000     13.099985122681     -0.299678206444     
306.000000000000     13.093107223511     -0.299678206444     
308.000000000000     13.086228370667     -0.299678206444     
310.000000000000     13.077630043030     -0.299678206444     
312.000000000000     13.069031715393     -0.299678206444     
314.000000000000     13.060434341431     -0.299678206444     
316.000000000000     13.053556442261     -0.299678206444     
318.000000000000     13.044958114624     -0.299678206444     
320.000000000000     13.036359786987     -0.299678206444     
322.000000000000     13.029480934143     -0.299678206444     
324.000000000000     13.020882606506     -0.299678206444     
326.000000000000     13.012285232544     -0.299678206444     
328.000000000000     13.003686904907     -0.299678206444     
330.000000000000     12.995088577271     -0.299678206444     
332.000000000000     12.986491203308     -0.299678206444     
334.000000000000     12.977892875671     -0.299678206444     
336.000000000000     12.971014022827     -0.299678206444     
338.000000000000     12.962415695190     -0.299678206444     
340.000000000000     12.952098846436     -0.299678206444     
342.000000000000     12.943501472473     -0.299678206444     
344.000000000000     12.934903144836     -0.299678206444     
346.000000000000     12.926304817200     -0.299678206444     
348.000000000000     12.917707443237     -0.299678206444     
350.000000000000     12.907388687134     -0.299678206444     
352.000000000000     12.898791313171     -0.299678206444     
354.000000000000     12.890192985535     -0.299678206444     
356.000000000000     12.879875183105     -0.299678206444     
358.000000000000     12.871276855469     -0.299678206444     
360.000000000000     12.860959053040     -0.299678206444     
362.000000000000     12.852360725403     -0.299678206444     
364.000000000000     12.842043876648     -0.299678206444     
366.000000000000     12.831726074219     -0.299678206444     
368.000000000000     12.823127746582     -0.299678206444     
370.000000000000     12.812809944153     -0.299678206444     
372.000000000000     12.804211616516     -0.299678206444     
374.000000000000     12.793894767761     -0.299678206444     
376.000000000000     12.783576965332     -0.299678206444     
378.000000000000     12.773259162903     -0.299678206444     
380.000000000000     12.762942314148     -0.299678206444     
382.000000000000     12.752623558044     -0.299678206444     
384.000000000000     12.742305755615     -0.299678206444     
386.000000000000     12.730269432068     -0.299678206444     
388.000000000000     12.719950675964     -0.299678206444     
390.000000000000     12.709633827209     -0.299678206444     
392.000000000000     12.699316024780     -0.299678206444     
394.000000000000     12.687278747559     -0.299678206444     
396.000000000000     12.675242424011     -0.299678206444     
398.000000000000     12.664923667908     -0.299678206444     
400.000000000000     12.652887344360     -0.299678206444     
402.000000000000     12.640849113464     -0.299678206444     
404.000000000000     12.628811836243     -0.299678206444     
406.000000000000     12.616774559021     -0.299678206444     
408.000000000000     12.604738235474     -0.299678206444     
410.000000000000     12.592700004578     -0.299678206444     
412.000000000000     12.580662727356     -0.299678206444     
414.000000000000     12.568626403809     -0.299678206444     
416.000000000000     12.554868698120     -0.299678206444     
418.000000000000     12.542832374573     -0.299678206444     
420.000000000000     12.529074668884     -0.299678206444     
422.000000000000     12.517038345337     -0.299678206444     
424.000000000000     12.503280639648     -0.299678206444     
426.000000000000     12.489523887634     -0.299678206444     
428.000000000000     12.475767135620     -0.299678206444     
430.000000000000     12.462010383606     -0.299678206444     
432.000000000000     12.446534156799     -0.299678206444     
434.000000000000     12.432777404785     -0.299678206444     
436.000000000000     12.417300224304     -0.299678206444     
438.000000000000     12.403543472290     -0.299678206444     
440.000000000000     12.388067245483     -0.299678206444     
442.000000000000     12.372590065002     -0.299678206444     
444.000000000000     12.357113838196     -0.299678206444     
446.000000000000     12.341636657715     -0.299678206444     
448.000000000000     12.324440956116     -0.299678206444     
450.000000000000     12.308964729309     -0.299678206444     
452.000000000000     12.291769027710     -0.299678206444     
454.000000000000     12.274573326111     -0.299678206444     
456.000000000000     12.257376670837     -0.299678206444     
458.000000000000     12.238460540771     -0.299678206444     
460.000000000000     12.221264839172     -0.299678206444     
462.000000000000     12.202348709106     -0.299678206444     
464.000000000000     12.183432579041     -0.299678206444     
466.000000000000     12.164518356323     -0.299678206444     
468.000000000000     12.143881797791     -0.299678206444     
470.000000000000     12.123247146606     -0.299678206444     
472.000000000000     12.102611541748     -0.299678206444     
474.000000000000     12.081975936890     -0.299678206444     
476.000000000000     12.059620857239     -0.299678206444     
478.000000000000     12.038986206055     -0.299678206444     
480.000000000000     12.014911651611     -0.299678206444     
482.000000000000     11.992556571960     -0.299678206444     
484.000000000000     11.968482017517     -0.299678206444     
486.000000000000     11.942687988281     -0.299678206444     
488.000000000000     11.916893959045     -0.299678206444     
490.000000000000     11.891099929810     -0.299678206444     
492.000000000000     11.865305900574     -0.299678206444     
494.000000000000     11.837792396545     -0.299678206444     
496.000000000000     11.810277938843     -0.299678206444     
498.000000000000     11.781044960022     -0.299678206444     
500.000000000000     11.750091552734     -0.299678206444     
502.000000000000     11.719139099121     -0.299678206444     
504.000000000000     11.686466217041     -0.299678206444     
506.000000000000     11.652073860168     -0.299678206444     
508.000000000000     11.617682456970     -0.299678206444     
510.000000000000     11.581569671631     -0.299678206444     
512.000000000000     11.545457839966     -0.299678206444     
514.000000000000     11.507626533508     -0.299678206444     
516.000000000000     11.468075752258     -0.299678206444     
518.000000000000     11.426804542542     -0.299678206444     
520.000000000000     11.383814811707     -0.299678206444     
522.000000000000     11.337385177612     -0.299678206444     
524.000000000000     11.290955543518     -0.299678206444     
526.000000000000     11.241086959839     -0.299678206444     
528.000000000000     11.191219329834     -0.299678206444     
530.000000000000     11.136191368103     -0.299678206444     
532.000000000000     11.079443931580     -0.299678206444     
534.000000000000     11.019257545471     -0.299678206444     
536.000000000000     10.957351684570     -0.299678206444     
538.000000000000     10.890287399292     -0.299678206444     
540.000000000000     10.818062782288     -0.299678206444     
542.000000000000     10.742401123047     -0.299678206444     
544.000000000000     10.663298606873     -0.299678206444     
546.000000000000     10.575597763062     -0.299678206444     
548.000000000000     10.484458923340     -0.299678206444     
550.000000000000     10.386441230774     -0.299678206444     
552.000000000000     10.281544685364     -0.299678206444     
554.000000000000     10.168050765991     -0.299678206444     
556.000000000000     10.040800094604     -0.299678206444     
558.000000000000     9.901512145996     -0.299678206444     
560.000000000000     9.750185966492     -0.299678206444     
562.000000000000     9.578225135803     -0.299678206444     
564.000000000000     9.380470275879     -0.299678206444     
566.000000000000     9.163799285889     -0.299678206444     
568.000000000000     8.902418136597     -0.299678206444     
570.000000000000     8.591169357300     -0.299678206444     
572.000000000000     8.221452713013     -0.299678206444     


Cycle 11
Physical Cycle 11
Step 1

Time (s),          Potential (V),         Current (A)
2.000000000000     13.633064270020     0.299678206444     
4.000000000000     13.818781852722     0.299678206444     
6.000000000000     13.854893684387     0.299678206444     
8.000000000000     13.870369911194     0.299678206444     
10.000000000000     13.882407188416     0.299678206444     
12.000000000000     13.892724990845     0.299678206444     
14.000000000000     13.901323318481     0.299813270569     
16.000000000000     13.909920692444     0.299678206444     
18.000000000000     13.918519020081     0.299678206444     
20.000000000000     13.925397872925     0.299813270569     
22.000000000000     13.932275772095     0.299678206444     
24.000000000000     13.940874099731     0.299678206444     
26.000000000000     13.947752952576     0.299678206444     
28.000000000000     13.954630851746     0.299678206444     
30.000000000000     13.961509704590     0.299678206444     
32.000000000000     13.970108032227     0.299678206444     
34.000000000000     13.976985931396     0.299813270569     
36.000000000000     13.983863830566     0.299813270569     
38.000000000000     13.990742683411     0.299678206444     
40.000000000000     13.997620582581     0.299678206444     
42.000000000000     14.004500389099     0.299813270569     
44.000000000000     14.011378288269     0.299813270569     
46.000000000000     14.016536712646     0.299813270569     
48.000000000000     14.023414611816     0.299678206444     
50.000000000000     14.030294418335     0.299813270569     
52.000000000000     14.037172317505     0.299813270569     
54.000000000000     14.044051170349     0.299813270569     
56.000000000000     14.049209594727     0.299813270569     
58.000000000000     14.056088447571     0.299813270569     
60.000000000000     14.064685821533     0.299813270569     
62.000000000000     14.069845199585     0.299813270569     
64.000000000000     14.076723098755     0.299678206444     
66.000000000000     14.083601951599     0.299678206444     
68.000000000000     14.088761329651     0.299813270569     
70.000000000000     14.095639228821     0.299813270569     
72.000000000000     14.100797653198     0.299813270569     
74.000000000000     14.107675552368     0.299678206444     
76.000000000000     14.114555358887     0.299813270569     
78.000000000000     14.119713783264     0.299813270569     
80.000000000000     14.126591682434     0.299813270569     
82.000000000000     14.131751060486     0.299813270569     
84.000000000000     14.138628959656     0.299813270569     
86.000000000000     14.143788337708     0.299813270569     
88.000000000000     14.150667190552     0.299813270569     
90.000000000000     14.155824661255     0.299678206444     
92.000000000000     14.160984039307     0.299678206444     
94.000000000000     14.167862892151     0.299813270569     
96.000000000000     14.173021316528     0.299813270569     
98.000000000000     14.179900169373     0.299813270569     
100.000000000000     14.185058593750     0.299678206444     
102.000000000000     14.191937446594     0.299813270569     
104.000000000000     14.197095870972     0.299813270569     
106.000000000000     14.202255249023     0.299813270569     
108.000000000000     14.209133148193     0.299813270569     
110.000000000000     14.214291572571     0.299678206444     
112.000000000000     14.219450950623     0.299678206444     
114.000000000000     14.226328849792     0.299813270569     
116.000000000000     14.231488227844     0.299813270569     
118.000000000000     14.238367080688     0.299813270569     
120.000000000000     14.243524551392     0.299678206444     
122.000000000000     14.248683929443     0.299813270569     
124.000000000000     14.253843307495     0.299813270569     
126.000000000000     14.260722160339     0.299813270569     
128.000000000000     14.265879631042     0.299678206444     
130.000000000000     14.271039009094     0.299678206444     
132.000000000000     14.276198387146     0.299678206444     
134.000000000000     14.281356811523     0.299813270569     
136.000000000000     14.288234710693     0.299813270569     
138.000000000000     14.293394088745     0.299678206444     
140.000000000000     14.298553466797     0.299678206444     
142.000000000000     14.303711891174     0.299813270569     
144.000000000000     14.310589790344     0.299813270569     
146.000000000000     14.315749168396     0.299813270569     
148.000000000000     14.320907592773     0.299678206444     
150.000000000000     14.326066970825     0.299678206444     
152.000000000000     14.331226348877     0.299813270569     
154.000000000000     14.336383819580     0.299813270569     
156.000000000000     14.343262672424     0.299813270569     
158.000000000000     14.348422050476     0.299813270569     
160.000000000000     14.353580474854     0.299813270569     
162.000000000000     14.358738899231     0.299813270569     
164.000000000000     14.363898277283     0.299813270569     
166.000000000000     14.369056701660     0.299813270569     
168.000000000000     14.374216079712     0.299678206444     
170.000000000000     14.379375457764     0.299678206444     
172.000000000000     14.386253356934     0.299813270569     
174.000000000000     14.391411781311     0.299813270569     
176.000000000000     14.396571159363     0.299813270569     
178.000000000000     14.401729583740     0.299813270569     
180.000000000000     14.406888008118     0.299813270569     
182.000000000000     14.412047386169     0.299813270569     
184.000000000000     14.417205810547     0.299813270569     
186.000000000000     14.422365188599     0.299813270569     
188.000000000000     14.427523612976     0.299813270569     
190.000000000000     14.432682991028     0.299813270569     
192.000000000000     14.437841415405     0.299813270569     
194.000000000000     14.444720268250     0.299813270569     
196.000000000000     14.449878692627     0.299813270569     
198.000000000000     14.455037117004     0.299813270569     
200.000000000000     14.460195541382     0.299813270569     
202.000000000000     14.465354919434     0.299813270569     
204.000000000000     14.470514297485     0.299813270569     
206.000000000000     14.475672721863     0.299813270569     
208.000000000000     14.480832099915     0.299813270569     
210.000000000000     14.485989570618     0.299813270569     
212.000000000000     14.491148948669     0.299813270569     
214.000000000000     14.496308326721     0.299813270569     
216.000000000000     14.501466751099     0.299813270569     
218.000000000000     14.506626129150     0.299813270569     
220.000000000000     14.511784553528     0.299813270569     
222.000000000000     14.516942977905     0.299678206444     
224.000000000000     14.522102355957     0.299813270569     
226.000000000000     14.527260780334     0.299813270569     
228.000000000000     14.532420158386     0.299813270569     
230.000000000000     14.537578582764     0.299813270569     
232.000000000000     14.542737960815     0.299813270569     
234.000000000000     14.547896385193     0.299813270569     
236.000000000000     14.553054809570     0.299813270569     
238.000000000000     14.558214187622     0.299813270569     
240.000000000000     14.563372612000     0.299813270569     
242.000000000000     14.568531990051     0.299813270569     
244.000000000000     14.573691368103     0.299813270569     
246.000000000000     14.578848838806     0.299813270569     
248.000000000000     14.582288742065     0.299813270569     
250.000000000000     14.587447166443     0.299813270569     
252.000000000000     14.592605590820     0.299813270569     
254.000000000000     14.597764968872     0.299678206444     
256.000000000000     14.602924346924     0.299678206444     
258.000000000000     14.608082771301     0.299813270569     
260.000000000000     14.613242149353     0.299813270569     
262.000000000000     14.618399620056     0.299813270569     
264.000000000000     14.623558998108     0.299678206444     
266.000000000000     14.628718376160     0.299678206444     
268.000000000000     14.633876800537     0.299813270569     
270.000000000000     14.639036178589     0.299813270569     
272.000000000000     14.644194602966     0.299813270569     
274.000000000000     14.649353027344     0.299813270569     
276.000000000000     14.654512405396     0.299813270569     
278.000000000000     14.659670829773     0.299813270569     
280.000000000000     14.664830207825     0.299813270569     
282.000000000000     14.669988632202     0.299813270569     
284.000000000000     14.675147056580     0.299678206444     
286.000000000000     14.680306434631     0.299678206444     
288.000000000000     14.685464859009     0.299813270569     
290.000000000000     14.690624237061     0.299813270569     
292.000000000000     14.694063186646     0.299813270569     
294.000000000000     14.699221611023     0.299813270569     
296.000000000000     14.704380989075     0.299813270569     
298.000000000000     14.709540367126     0.299813270569     
300.000000000000     14.714697837830     0.299813270569     
302.000000000000     14.719857215881     0.299813270569     
304.000000000000     14.725015640259     0.299813270569     
306.000000000000     14.730175018311     0.299813270569     
308.000000000000     14.735334396362     0.299813270569     
310.000000000000     14.740492820740     0.299678206444     
312.000000000000     14.745651245117     0.299813270569     
314.000000000000     14.750809669495     0.299813270569     
316.000000000000     14.755969047546     0.299678206444     
318.000000000000     14.761128425598     0.299678206444     
320.000000000000     14.766286849976     0.299678206444     
322.000000000000     14.771446228027     0.299813270569     
324.000000000000     14.776603698730     0.299813270569     
326.000000000000     14.781763076782     0.299813270569     
328.000000000000     14.786922454834     0.299813270569     
330.000000000000     14.792080879211     0.299813270569     
332.000000000000     14.797240257263     0.299813270569     
334.000000000000     14.802398681641     0.299813270569     
336.000000000000     14.807557106018     0.299813270569     
338.000000000000     14.812715530396     0.299813270569     
340.000000000000     14.817874908447     0.299678206444     
342.000000000000     14.823034286499     0.299678206444     
344.000000000000     14.828192710876     0.299678206444     
346.000000000000     14.833352088928     0.299813270569     
348.000000000000     14.838509559631     0.299813270569     
350.000000000000     14.843668937683     0.299813270569     
352.000000000000     14.848828315735     0.299678206444     
354.000000000000     14.853986740112     0.299813270569     
356.000000000000     14.859146118164     0.299813270569     
358.000000000000     14.864304542542     0.299813270569     
360.000000000000     14.869462966919     0.299813270569     
362.000000000000     14.874622344971     0.299813270569     
364.000000000000     14.879780769348     0.299813270569     
366.000000000000     14.884940147400     0.299813270569     
368.000000000000     14.890098571777     0.299813270569     
370.000000000000     14.895256996155     0.299813270569     
372.000000000000     14.900416374207     0.299813270569     
374.000000000000     14.905574798584     0.299813270569     
376.000000000000     14.910734176636     0.299813270569     
378.000000000000     14.915892601013     0.299813270569     
380.000000000000     14.921051979065     0.299678206444     
382.000000000000     14.926210403442     0.299678206444     
384.000000000000     14.931368827820     0.299813270569     
386.000000000000     14.938247680664     0.299678206444     
388.000000000000     14.943407058716     0.299678206444     
390.000000000000     14.948564529419     0.299678206444     
392.000000000000     14.953723907471     0.299678206444     
394.000000000000     14.958883285522     0.299813270569     
396.000000000000     14.964041709900     0.299813270569     
398.000000000000     14.969201087952     0.299813270569     
400.000000000000     14.974360466003     0.299813270569     
402.000000000000     14.981238365173     0.299678206444     
404.000000000000     14.986396789551     0.299678206444     
406.000000000000     14.991556167603     0.299678206444     
408.000000000000     14.996713638306     0.299813270569     
410.000000000000     15.001873016357     0.299813270569     
412.000000000000     15.008751869202     0.299678206444     
414.000000000000     15.013911247253     0.299813270569     
416.000000000000     15.019068717957     0.299813270569     
418.000000000000     15.024228096008     0.299813270569     
420.000000000000     15.029387474060     0.299813270569     
422.000000000000     15.034545898438     0.299813270569     
424.000000000000     15.039705276489     0.299813270569     
426.000000000000     15.046583175659     0.299813270569     
428.000000000000     15.051741600037     0.299813270569     
430.000000000000     15.056900978088     0.299813270569     
432.000000000000     15.063778877258     0.299813270569     
434.000000000000     15.068938255310     0.299813270569     
436.000000000000     15.074096679688     0.299813270569     
438.000000000000     15.079256057739     0.299813270569     
440.000000000000     15.086133956909     0.299813270569     
442.000000000000     15.091293334961     0.299813270569     
444.000000000000     15.096451759338     0.299678206444     
446.000000000000     15.101611137390     0.299813270569     
448.000000000000     15.108489036560     0.299813270569     
450.000000000000     15.113648414612     0.299813270569     
452.000000000000     15.118806838989     0.299813270569     
454.000000000000     15.125684738159     0.299813270569     
456.000000000000     15.130844116211     0.299813270569     
458.000000000000     15.136002540588     0.299813270569     
460.000000000000     15.142881393433     0.299813270569     
462.000000000000     15.148039817810     0.299678206444     
464.000000000000     15.154918670654     0.299813270569     
466.000000000000     15.160077095032     0.299813270569     
468.000000000000     15.165236473083     0.299813270569     
470.000000000000     15.172115325928     0.299813270569     
472.000000000000     15.177272796631     0.299813270569     
474.000000000000     15.184151649475     0.299813270569     
476.000000000000     15.189311027527     0.299813270569     
478.000000000000     15.196188926697     0.299813270569     
480.000000000000     15.201348304749     0.299813270569     
482.000000000000     15.208226203918     0.299813270569     
484.000000000000     15.213384628296     0.299813270569     
486.000000000000     15.220264434814     0.299813270569     
488.000000000000     15.225422859192     0.299813270569     
490.000000000000     15.232300758362     0.299813270569     
492.000000000000     15.237460136414     0.299813270569     
494.000000000000     15.244338035583     0.299813270569     
496.000000000000     15.249497413635     0.299813270569     
498.000000000000     15.256375312805     0.299813270569     
500.000000000000     15.263254165649     0.299813270569     
502.000000000000     15.268412590027     0.299813270569     
504.000000000000     15.275291442871     0.299813270569     
506.000000000000     15.282170295715     0.299813270569     
508.000000000000     15.287327766418     0.299813270569     
510.000000000000     15.294206619263     0.299813270569     
512.000000000000     15.301085472107     0.299813270569     
514.000000000000     15.306243896484     0.299813270569     
516.000000000000     15.313122749329     0.299813270569     
518.000000000000     15.320000648499     0.299813270569     
520.000000000000     15.326878547668     0.299813270569     
522.000000000000     15.333758354187     0.299813270569     
524.000000000000     15.338916778564     0.299678206444     
526.000000000000     15.345794677734     0.299813270569     
528.000000000000     15.352673530579     0.299813270569     
530.000000000000     15.359552383423     0.299813270569     
532.000000000000     15.366430282593     0.299813270569     
534.000000000000     15.373309135437     0.299813270569     
536.000000000000     15.380187034607     0.299813270569     
538.000000000000     15.385346412659     0.299813270569     
540.000000000000     15.393943786621     0.299813270569     
542.000000000000     15.400822639465     0.299813270569     
544.000000000000     15.407700538635     0.299813270569     
546.000000000000     15.414580345154     0.299813270569     
548.000000000000     15.421458244324     0.299813270569     
550.000000000000     15.428336143494     0.299813270569     
552.000000000000     15.435214996338     0.299813270569     
554.000000000000     15.442092895508     0.299813270569     
556.000000000000     15.448971748352     0.299813270569     
558.000000000000     15.455849647522     0.299813270569     
560.000000000000     15.464447975159     0.299813270569     
562.000000000000     15.471326828003     0.299813270569     
564.000000000000     15.478204727173     0.299813270569     
566.000000000000     15.485083580017     0.299813270569     
568.000000000000     15.493681907654     0.299813270569     
570.000000000000     15.500559806824     0.299813270569     
572.000000000000     15.509158134460     0.299813270569     
574.000000000000     15.516036987305     0.299813270569     
576.000000000000     15.522914886475     0.299813270569     
578.000000000000     15.531513214111     0.299813270569     
580.000000000000     15.540110588074     0.299813270569     
582.000000000000     15.546989440918     0.299813270569     
584.000000000000     15.555587768555     0.299813270569     
586.000000000000     15.564186096191     0.299678206444     
588.000000000000     15.571063995361     0.299813270569     
590.000000000000     15.579662322998     0.299813270569     
592.000000000000     15.588259696960     0.299813270569     
594.000000000000     15.595138549805     0.299813270569     
596.000000000000     15.603736877441     0.299813270569     
598.000000000000     15.612335205078     0.299813270569     
600.000000000000     15.620932579041     0.299813270569     
602.000000000000     15.629530906677     0.299813270569     
604.000000000000     15.638129234314     0.299813270569     
606.000000000000     15.646726608276     0.299813270569     
608.000000000000     15.655324935913     0.299813270569     
610.000000000000     15.663923263550     0.299813270569     
612.000000000000     15.672520637512     0.299813270569     
614.000000000000     15.681118965149     0.299813270569     
616.000000000000     15.689717292786     0.299813270569     
618.000000000000     15.700035095215     0.299813270569     
620.000000000000     15.708633422852     0.299813270569     
622.000000000000     15.718950271606     0.299813270569     
624.000000000000     15.727547645569     0.299813270569     
626.000000000000     15.736146926880     0.299813270569     
628.000000000000     15.746463775635     0.299813270569     
630.000000000000     15.755062103271     0.299813270569     
632.000000000000     15.765379905701     0.299813270569     
634.000000000000     15.775697708130     0.299813270569     
636.000000000000     15.786014556885     0.299813270569     
638.000000000000     15.794612884521     0.299813270569     
640.000000000000     15.804930686951     0.299813270569     
642.000000000000     15.815249443054     0.299813270569     
644.000000000000     15.825566291809     0.299813270569     
646.000000000000     15.835884094238     0.299813270569     
648.000000000000     15.846201896667     0.299813270569     
650.000000000000     15.856518745422     0.299813270569     
652.000000000000     15.868556022644     0.299813270569     
654.000000000000     15.878873825073     0.299813270569     
656.000000000000     15.890911102295     0.299813270569     
658.000000000000     15.901228904724     0.299813270569     
660.000000000000     15.913266181946     0.299813270569     
662.000000000000     15.925304412842     0.299678206444     
664.000000000000     15.935621261597     0.299813270569     
666.000000000000     15.947658538818     0.299678206444     
668.000000000000     15.959695816040     0.299678206444     
670.000000000000     15.971733093262     0.299678206444     
672.000000000000     15.985489845276     0.299678206444     
674.000000000000     15.994088172913     0.299678206444     


Cycle 11
Physical Cycle 11
Step 2

Time (s),          Potential (V),         Current (A)
2.000000000000     14.216012001038     -0.299678206444     
4.000000000000     14.107675552368     -0.299678206444     
6.000000000000     14.083601951599     -0.299678206444     
8.000000000000     14.073284149170     -0.299678206444     
10.000000000000     14.061246871948     -0.299678206444     
12.000000000000     14.050929069519     -0.299678206444     
14.000000000000     14.044051170349     -0.299678206444     
16.000000000000     14.035452842712     -0.299678206444     
18.000000000000     14.028573989868     -0.299678206444     
20.000000000000     14.019975662231     -0.299678206444     
22.000000000000     14.013097763062     -0.299678206444     
24.000000000000     14.006218910217     -0.299678206444     
26.000000000000     13.997620582581     -0.299678206444     
28.000000000000     13.990742683411     -0.299678206444     
30.000000000000     13.983863830566     -0.299678206444     
32.000000000000     13.976985931396     -0.299678206444     
34.000000000000     13.970108032227     -0.299678206444     
36.000000000000     13.963229179382     -0.299678206444     
38.000000000000     13.956351280212     -0.299678206444     
40.000000000000     13.949472427368     -0.299678206444     
42.000000000000     13.942593574524     -0.299678206444     
44.000000000000     13.935714721680     -0.299678206444     
46.000000000000     13.928836822510     -0.299678206444     
48.000000000000     13.921958923340     -0.299678206444     
50.000000000000     13.915080070496     -0.299678206444     
52.000000000000     13.908202171326     -0.299678206444     
54.000000000000     13.901323318481     -0.299678206444     
56.000000000000     13.896163940430     -0.299678206444     
58.000000000000     13.889286041260     -0.299678206444     
60.000000000000     13.882407188416     -0.299678206444     
62.000000000000     13.875529289246     -0.299678206444     
64.000000000000     13.868651390076     -0.299678206444     
66.000000000000     13.863492012024     -0.299678206444     
68.000000000000     13.856613159180     -0.299678206444     
70.000000000000     13.849735260010     -0.299678206444     
72.000000000000     13.844575881958     -0.299678206444     
74.000000000000     13.837697982788     -0.299678206444     
76.000000000000     13.830819129944     -0.299678206444     
78.000000000000     13.823941230774     -0.299678206444     
80.000000000000     13.818781852722     -0.299678206444     
82.000000000000     13.811903953552     -0.299678206444     
84.000000000000     13.806744575500     -0.299678206444     
86.000000000000     13.799865722656     -0.299678206444     
88.000000000000     13.792987823486     -0.299678206444     
90.000000000000     13.787829399109     -0.299678206444     
92.000000000000     13.780950546265     -0.299678206444     
94.000000000000     13.774071693420     -0.299678206444     
96.000000000000     13.768913269043     -0.299678206444     
98.000000000000     13.762035369873     -0.299678206444     
100.000000000000     13.755155563354     -0.299678206444     
102.000000000000     13.749998092651     -0.299678206444     
104.000000000000     13.743119239807     -0.299678206444     
106.000000000000     13.736241340637     -0.299678206444     
108.000000000000     13.731081962585     -0.299678206444     
110.000000000000     13.724203109741     -0.299678206444     
112.000000000000     13.717325210571     -0.299678206444     
114.000000000000     13.712165832520     -0.299678206444     
116.000000000000     13.705287933350     -0.299678206444     
118.000000000000     13.700128555298     -0.299678206444     
120.000000000000     13.693249702454     -0.299678206444     
122.000000000000     13.688092231750     -0.299678206444     
124.000000000000     13.681213378906     -0.299678206444     
126.000000000000     13.674334526062     -0.299678206444     
128.000000000000     13.667455673218     -0.299678206444     
130.000000000000     13.662297248840     -0.299678206444     
132.000000000000     13.655419349670     -0.299678206444     
134.000000000000     13.650259971619     -0.299678206444     
136.000000000000     13.643382072449     -0.299678206444     
138.000000000000     13.636503219604     -0.299678206444     
140.000000000000     13.631344795227     -0.299678206444
[truncated: 3,254,452 more chars]
