# Supplementary material for: Dataset of a vanadium redox flow battery 10 membrane-electrode assembly stack
Source: Data Brief. 2020 Jun 7;31:105840. doi: 10.1016/j.dib.2020.105840 (PMC7306588; doi:10.1016/j.dib.2020.105840)
Supplement: Supplementary file 3 [file mmc3.txt]

Raw data for Fig.4
Number	CU / % CU / %
of	charge	discharge
cycle/n
2	0,78571	0,64855
3	0,78129	0,64877
4	0,78113	0,64871
5	0,77018	0,64408
6	0,77468	0,6464
7	0,76806	0,64404
8	0,77464	0,64647
9	0,77008	0,64182
10	0,75482	0,63268
11	0,74611	0,62817
12	0,74615	0,63044
13	0,75697	0,63516
14	0,76363	0,63965
15	0,7678	0,64207
16	0,76784	0,64211
17	0,76772	0,64212
18	0,76773	0,63988
19	0,76772	0,63989
20	0,76549	0,63769
21	0,76543	0,63779
22	0,76326	0,63557
23	0,76323	0,63559
24	0,76104	0,63327
25	0,76106	0,63325
26	0,75882	0,63109
27	0,75648	0,63123
28	0,75642	0,629
29	0,75416	0,62684
30	0,75417	0,62684
31	0,75193	0,62462
32	0,74978	0,62456
33	0,74993	0,62231
34	0,74757	0,62237
35	0,74767	0,62015
36	0,74546	0,62009
37	0,74323	0,61792
38	0,7432	0,61794
39	0,74094	0,61793
40	0,74089	0,61573
41	0,73857	0,61573
42	0,73876	0,6135
43	0,73868	0,6135
44	0,73635	0,6135
45	0,73639	0,61127
46	0,73427	0,60904
47	0,7344	0,60906
48	0,72553	0,60212
49	0,70793	0,59301
50	0,70147	0,59074
51	0,7059	0,59307
52	0,6948	0,584
53	0,69261	0,58407
54	0,70147	0,58852
55	0,70366	0,59076
56	0,6949	0,5816
57	0,67952	0,5749
58	0,6862	0,57947
59	0,69047	0,58169
60	0,69053	0,58176
61	0,69259	0,58184
62	0,69259	0,58186
63	0,69481	0,58408
64	0,69481	0,58408
65	0,69703	0,58408
66	0,69481	0,58409
67	0,68815	0,57719
68	0,67283	0,56814
69	0,66403	0,56139
70	0,66404	0,56383
71	0,67735	0,5706
72	0,68155	0,57296
73	0,68596	0,5752
74	0,68815	0,57742
75	0,69037	0,57746
76	0,6793	0,57052
77	0,67069	0,56383
78	0,67513	0,56836
79	0,67939	0,56847
80	0,68153	0,57297
81	0,68151	0,57298
82	0,6793	0,57076
83	0,68149	0,57076
84	0,68371	0,57298
85	0,68149	0,57085
86	0,67043	0,56408
87	0,67705	0,56853
88	0,67927	0,56853
89	0,68149	0,57093
90	0,68149	0,57089
91	0,68147	0,57093
92	0,68149	0,56871
93	0,68147	0,56873
94	0,68147	0,56869
95	0,68145	0,56864
96	0,68145	0,56876
97	0,68148	0,56876
98	0,67926	0,56876
99	0,67922	0,56655
100	0,67926	0,56435
