# Supplementary material for: Dataset of a vanadium redox flow battery 10 membrane-electrode assembly stack
Source: Data Brief. 2020 Jun 7;31:105840. doi: 10.1016/j.dib.2020.105840 (PMC7306588; doi:10.1016/j.dib.2020.105840)
Supplement: Supplementary file 4 [file mmc4.txt]

Raw data for Fig.5 (a, b, c, d)

(a)			(b)			(c)		(d)	
t/s	E/V		t/s	I/A		E/V		t/s	I/A

2	14,91933	1	0,29414	2	13,54536	1	0,29887
3	14,99671	2	0,28307	3	13,62963	2	0,29644
4	14,98296	3	0,27618	4	13,67433	3	0,29482
5	14,95544	4	0,26889	5	13,70357	4	0,2932
6	14,92621	5	0,25916	6	13,72248	5	0,29158
7	14,90386	6	0,25133	7	13,73796	6	0,29009
8	14,88494	7	0,24417	8	13,74828	7	0,2886
9	14,87118	8	0,23661	9	13,7586		8	0,28712
10	14,86086	9	0,22918	10	13,76719	9	0,28563
11	14,85399	10	0,22202	11	13,77579	10	0,28401
12	14,84711	11	0,21527	12	13,78267	11	0,28253
13	14,84195	12	0,20798	13	13,78955	12	0,28104
14	14,83679	13	0,20015	14	13,79643	13	0,27956
15	14,83507	14	0,19339	15	13,80159	14	0,27834
16	14,83163	15	0,18772	16	13,80846	15	0,27699
17	14,82819	16	0,18286	17	13,81362	16	0,27537
18	14,82647	17	0,17597	18	13,81878	17	0,27388
19	14,82303	18	0,17016	19	13,82394	18	0,2724
20	14,82131	19	0,16476	20	13,8291		19	0,27105
21	14,8196		20	0,15882	21	13,83426	20	0,26943
22	14,81787	21	0,15342	22	13,8377		21	0,26794
23	14,81616	22	0,14802	23	13,84286	22	0,26646
24	14,81444	23	0,14275	24	13,84801	23	0,26497
25	14,81272	24	0,13829	25	13,85317	24	0,26348
26	14,811		25	0,13397	26	13,85833	25	0,26227
27	14,80928	26	0,13032	27	13,86349	26	0,26078
28	14,80928	27	0,12546	28	13,86693	27	0,25943
29	14,80756	28	0,12087	29	13,87209	28	0,25808
30	14,80584	29	0,11695	30	13,87725	29	0,25687
31	14,80412	30	0,11317	31	13,88069	30	0,25538
32	14,8024		31	0,11007	32	13,88585	31	0,2539
33	14,8024		32	0,10696	33	13,89101	32	0,25255
34	14,80068	33	0,10372	34	13,89616	33	0,25133
35	14,79896	34	0,10061	35	13,90132	34	0,25011
36	14,79724	35	0,09764	36	13,90476	35	0,24863
37	14,79724	36	0,09467	37	13,9082		36	0,24728
38	14,79552	37	0,09183	38	13,91336	37	0,24593
39	14,79552	38	0,08913	39	13,91852	38	0,24458
40	14,7938		39	0,08684	40	13,92196	39	0,24336
41	14,7938		40	0,08468	41	13,92884	40	0,24201
42	14,7938		41	0,08252	42	13,93228	41	0,2408
43	14,79208	42	0,08049	43	13,93571	42	0,23972
44	14,79036	43	0,07846	44	13,93915	43	0,23837
45	14,78864	44	0,07671	45	13,94431	44	0,23715
46	14,78692	45	0,07482	46	13,94947	45	0,23566
47	14,78692	46	0,07333	47	13,95291	46	0,23431
48	14,7852		47	0,07171	48	13,95807	47	0,2331
49	14,7852		48	0,06996	49	13,96323	48	0,23175
50	14,78348	49	0,06847	50	13,96839	49	0,23053
51	14,78348	50	0,06726	51	13,97011	50	0,22918
52	14,78176	51	0,06617	52	13,97527	51	0,2281
53	14,78004	52	0,06469	53	13,97871	52	0,22675
54	14,78004	53	0,06334	54	13,98215	53	0,22554
55	14,77832	54	0,06212	55	13,9873		54	0,22418
56	14,77832	55	0,06104	56	13,99074	55	0,22297
57	14,7766		56	0,0601	57	13,99418	56	0,22175
58	14,7766		57	0,05915	58	13,99762	57	0,22067
59	14,77489	58	0,05834	59	14,00278	58	0,21959
60	14,77316	59	0,0574	60	14,00794	59	0,21838
61	14,77316	60	0,05659	61	14,01138	60	0,21716
62	14,77145	61	0,05578	62	14,01482	61	0,21581
63	14,77145	62	0,0551	63	14,01826	62	0,21473
64	14,76973	63	0,05443	64	14,02341	63	0,21352
65	14,76973	64	0,05375	65	14,02686	64	0,21257
66	14,76801	65	0,05308	66	14,03029	65	0,21149
67	14,76801	66	0,0524	67	14,03373	66	0,21014
68	14,76629	67	0,05186	68	14,03717	67	0,20906
69	14,76629	68	0,05132	69	14,04233	68	0,20784
70	14,76457	69	0,05078	70	14,04577	69	0,20676
71	14,76457	70	0,05037	71	14,04921	70	0,20568
72	14,76285	71	0,04997	72	14,05265	71	0,2046
73	14,76285	72	0,04956	73	14,05609	72	0,20352
74	14,76113	73	0,04916	74	14,05953	73	0,20231
75	14,76113	74	0,04875	75	14,06469	74	0,20096
76	14,75941	75	0,04835	76	14,06812	75	0,19988
77	14,75941	76	0,04794	77	14,07156	76	0,1988
78	14,75769	77	0,04754	78	14,075		77	0,19771
79	14,75769	78	0,04727	79	14,08016	78	0,19663
80	14,75597	79	0,047	80	14,0836		79	0,19555
81	14,75597	80	0,04673	81	14,08704	80	0,19447
82	14,75425	81	0,04646	82	14,09048	81	0,19339
83	14,75425	82	0,04619	83	14,09392	82	0,19231
84	14,75253	83	0,04578	84	14,09736	83	0,19137
85	14,75253	84	0,04551	85	14,1008		84	0,19029
86	14,75081	85	0,04538	86	14,10424	85	0,18921
87	14,75081	86	0,04511	87	14,1094		86	0,18772
88	14,74909	87	0,04497	88	14,11283	87	0,18583
89	14,74909	88	0,0447	89	14,11627	88	0,18502
90	14,74909	89	0,04457	90	14,11971	89	0,18502
91	14,74909	90	0,0443	91	14,12143	90	0,18299
92	14,74737	91	0,04416	92	14,12487	91	0,18205
93	14,74737	92	0,04403	93	14,12831	92	0,18191
94	14,74737	93	0,04389	94	14,13175	93	0,18043
95	14,74565	94	0,04362	95	14,13519	94	0,17908
96	14,74565	95	0,04362	96	14,13863	95	0,1784
97	14,74393	96	0,04335	97	14,14207	96	0,17813
98	14,74393	97	0,04322	98	14,14551	97	0,17638
99	14,74221	98	0,04308	99	14,14723	98	0,17543
100	14,74221	99	0,04295	100	14,15067	99	0,17462
101	14,74221	100	0,04281	101	14,15411	100	0,17341
102	14,74049	101	0,04268	102	14,15755	101	0,17246
103	14,74049	102	0,04254	103	14,1627		102	0,17151
104	14,73877	103	0,04254	104	14,16442	103	0,17124
105	14,73877	104	0,04241	105	14,16786	104	0,16976
106	14,73877	105	0,04227	106	14,1713		105	0,16895
107	14,73705	106	0,04214	107	14,17474	106	0,168
108	14,73705	107	0,042	108	14,17818	107	0,16746
109	14,73705	108	0,042	109	14,18162	108	0,16611
110	14,73533	109	0,04187	110	14,18334	109	0,16544
111	14,73533	110	0,04173	111	14,18678	110	0,16449
112	14,73361	111	0,04173	112	14,19022	111	0,16395
113	14,73361	112	0,0416	113	14,19366	112	0,1626
114	14,73361	113	0,04146	114	14,19538	113	0,16166
115	14,7319		114	0,04146	115	14,19882	114	0,16085
116	14,7319		115	0,04133	116	14,20226	115	0,16017
117	14,7319		116	0,04119	117	14,20569	116	0,15936
118	14,73018	117	0,04119	118	14,20913	117	0,15936
119	14,72845	118	0,04106	119	14,21257	118	0,15747
120	14,72845	119	0,04106	120	14,21429	119	0,15679
121	14,72845	120	0,04092	121	14,21773	120	0,1572
122	14,72674	121	0,04092	122	14,22117	121	0,15625
123	14,72674	122	0,04079	123	14,22461	122	0,15544
124	14,72502	123	0,04079	124	14,22805	123	0,15463
125	14,72502	124	0,04079	125	14,23149	124	0,15369
126	14,72502	125	0,04065	126	14,23321	125	0,15288
127	14,7233		126	0,04065	127	14,23665	126	0,15193
128	14,7233		127	0,04052	128	14,24009	127	0,15126
129	14,7233		128	0,04052	129	14,24181	128	0,15045
130	14,72158	129	0,04038	130	14,24524	129	0,14977
131	14,72158	130	0,04038	131	14,24868	130	0,1491
132	14,72158	131	0,04038	132	14,25212	131	0,14815
133	14,71986	132	0,04025	133	14,25384	132	0,14734
134	14,71986	133	0,04025	134	14,25728	133	0,14653
135	14,71814	134	0,04025	135	14,26072	134	0,14572
136	14,71814	135	0,04011	136	14,26416	135	0,14504
137	14,71814	136	0,04011	137	14,2676		136	0,14437
138	14,71814	137	0,04011	138	14,26932	137	0,14356
139	14,71642	138	0,03998	139	14,27276	138	0,14288
140	14,71642	139	0,03998	140	14,2762		139	0,14221
141	14,71642	140	0,03984	141	14,27792	140	0,1414
142	14,7147		141	0,03984	142	14,28136	141	0,14059
143	14,7147		142	0,03984	143	14,2848		142	0,13991
144	14,71298	143	0,03971	144	14,28823	143	0,13897
145	14,71298	144	0,03971	145	14,28996	144	0,13829
146	14,71298	145	0,03971	146	14,29339	145	0,13762
147	14,71126	146	0,03971	147	14,29683	146	0,13694
148	14,71126	147	0,03957	148	14,29855	147	0,13613
149	14,71126	148	0,03957	149	14,30199	148	0,13532
150	14,70954	149	0,03957	150	14,30543	149	0,13465
151	14,70954	150	0,03943	151	14,30715	150	0,13411
152	14,70954	151	0,03943	152	14,31059	151	0,13343
153	14,70782	152	0,03943	153	14,31403	152	0,13276
154	14,70782	153	0,03943	154	14,31575	153	0,13221
155	14,70782	154	0,0393	155	14,31919	154	0,1314
156	14,70782	155	0,0393	156	14,32263	155	0,13059
157	14,7061			157	14,32435		156	0,12992
158	14,7061			158	14,32779		157	0,12938
159	14,70438			159	14,33123	158	0,12857
160	14,70438			160	14,33467	159	0,12789
161	14,70438			161	14,33638	160	0,12735
162	14,70438			162	14,33982	161	0,12668
163	14,70266			163	14,34326	162	0,126
164	14,70266			164	14,34498	163	0,12533
165	14,70266			165	14,34842	164	0,12479
166	14,70266			166	14,35186	165	0,12411
167	14,70266			167	14,35358	166	0,12344
168	14,70094			168	14,35702	167	0,1229
169	14,70094			169	14,35874	168	0,12222
170	14,70094			170	14,36218	169	0,12155
171	14,69922			171	14,36562	170	0,12101
172	14,69922			172	14,36734	171	0,12033
173	14,69922			173	14,37078	172	0,11979
174	14,69922			174	14,3725		173	0,11912
175	14,6975				175	14,37593	174	0,11844
176	14,6975				176	14,37938	175	0,1179
177	14,6975				177	14,38109	176	0,11736
178	14,6975				178	14,38453	177	0,11655
179	14,69578			179	14,38797	178	0,11601
180	14,69578			180	14,38969	179	0,11547
181	14,69578			181	14,39313	180	0,11493
182	14,69578			182	14,39657	181	0,11439
183	14,69406			183	14,39829	182	0,11385
184	14,69406			184	14,40173	183	0,11317
185	14,69406			185	14,40345	184	0,11263
186	14,69406			186	14,40689	185	0,11209
187	14,69234			187	14,41033	186	0,11155
188	14,69234			188	14,41205	187	0,11101
189	14,69234			189	14,41549	188	0,11047
190	14,69234			190	14,41721	189	0,10993
191	14,69062			191	14,42064	190	0,10926
192	14,69062			192	14,42237	191	0,10885
193	14,69062			193	14,4258		192	0,10831
194	14,69062			194	14,42924	193	0,10791
195	14,69062			195	14,43096	194	0,10723
196	14,6889				196	14,4344		195	0,10683
197	14,6889				197	14,43612	196	0,10615
198	14,6889				198	14,43956	197	0,10574
199	14,6889				199	14,443		198	0,10507
200	14,68719			200	14,44472	199	0,10466
201	14,68719			201	14,44816	200	0,10426
202	14,68719			202	14,44988	201	0,10372
203	14,68719			203	14,45332	202	0,10318
204	14,68719			204	14,45504	203	0,10264
205	14,68546			205	14,45848	204	0,10223
206	14,68546			206	14,4602		205	0,10183
207	14,68546			207	14,46364	206	0,10129
208	14,68546			208	14,46708	207	0,10075
209	14,68546			209	14,46879	208	0,10034
210	14,68546			210	14,47223	209	0,0998
211	14,68375			211	14,47395	210	0,09926
212	14,68375			212	14,47739	211	0,09886
213	14,68375			213	14,47911	212	0,09845
214	14,68375			214	14,48255	213	0,09791
215	14,68375			215	14,48427	214	0,09737
216	14,68375			216	14,48771	215	0,09697
217	14,68375			217	14,49115	216	0,09656
218	14,68203			218	14,49287	217	0,09602
219	14,68203			219	14,49459	218	0,09562
220	14,68203			220	14,49803	219	0,09535
221	14,68203			221	14,49975	220	0,09494
222	14,68203			222	14,50319	221	0,0944
223	14,68203			223	14,50491	222	0,09386
224	14,68203			224	14,50834	223	0,09346
225	14,68031			225	14,51178	224	0,09305
226	14,68031			226	14,5135		225	0,09264
227	14,68031			227	14,51694	226	0,09224
228	14,68031			228	14,51866	227	0,09183
229	14,68031			229	14,5221		228	0,09143
230	14,68031			230	14,52382	229	0,09102
231	14,68031			231	14,52726	230	0,09048
232	14,68031			232	14,52898	231	0,09008
233	14,68031			233	14,53242	232	0,08967
234	14,67859			234	14,53414	233	0,08927
235	14,67859			235	14,53758	234	0,08886
236	14,67859			236	14,5393		235	0,08846
237	14,67859			237	14,54274	236	0,08805
238	14,67859			238	14,54446	237	0,08778
239	14,67859			239	14,5479		238	0,08724
240	14,67859			240	14,54962	239	0,08684
241	14,67687			241	14,55305	240	0,0863
242	14,67687			242	14,55478	241	0,08535
243	14,67687			243	14,55821	242	0,08508
244	14,67687			244	14,55993	243	0,08522
245	14,67687			245	14,56337	244	0,08427
246	14,67687			246	14,56509	245	0,08387
247	14,67687			247	14,56853	246	0,08427
248	14,67687			248	14,57025	247	0,08333
249	14,67687			249	14,57369	248	0,08306
250	14,67515			250	14,57541	249	0,08265
251	14,67515			251	14,57713	250	0,08225
252	14,67515			252	14,58057	251	0,08225
253	14,67515			253	14,58229	252	0,08184
254	14,67515			254	14,58401	253	0,08144
255	14,67515			255	14,58745	254	0,08117
256	14,67515			256	14,58917	255	0,0809
257	14,67515			257	14,59261	256	0,08036
258	14,67515			258	14,59604	257	0,08076
259	14,67515			259	14,59776	258	0,08036
260	14,67515			260	14,59949	259	0,08009
261	14,67515			261	14,60292	260	0,07982
262	14,67515			262	14,60464	261	0,07941
263	14,67343			263	14,60808	262	0,07914
264	14,67343			264	14,6098		263	0,07873
265	14,67515			265	14,61324	264	0,0786
266	14,67343			266	14,61496	265	0,07819
267	14,67343			267	14,6184		266	0,07779
268	14,67343			268	14,62012	267	0,07752
269	14,67343			269	14,62356	268	0,07725
270	14,67343			270	14,62528	269	0,07698
271	14,67343			271	14,62872	270	0,07657
272	14,67343			272	14,63044	271	0,0763
273	14,67343			273	14,63216	272	0,07603
274	14,67343			274	14,6356		273	0,07563
275	14,67343			275	14,63732	274	0,07536
276	14,67343			276	14,64075	275	0,07509
277	14,67343			277	14,64248	276	0,07482
278	14,67343			278	14,64591	277	0,07455
279	14,67343			279	14,64763	278	0,07428
280	14,67171			280	14,65107	279	0,07401
281	14,67171			281	14,65279	280	0,07374
282	14,67171			282	14,65451	281	0,07333
283	14,67171			283	14,65795	282	0,07306
284	14,67171			284	14,65967	283	0,07293
285	14,67171			285	14,66311	284	0,07252
286	14,67171			286	14,66483	285	0,07239
287	14,67171			287	14,66827	286	0,07198
288	14,67171			288	14,66999	287	0,07185
289	14,67171			289	14,67343	288	0,07158
290	14,67171			290	14,67515	289	0,07131
291	14,67171			291	14,67859	290	0,07104
292	14,67171			292	14,68031	291	0,07077
293	14,67171			293	14,68203	292	0,0705
294	14,67171			294	14,68546	293	0,07009
295	14,67171			295	14,68719	294	0,06982
296	14,67171			296	14,69062	295	0,06969
297	14,67171			297	14,69234	296	0,06955
298	14,67171			298	14,69578	297	0,06928
299	14,67171			299	14,6975		298	0,06901
300	14,67171			300	14,69922	299	0,06874
301	14,67171			301	14,70266	300	0,06847
302	14,67171			302	14,70438	301	0,06834
303	14,67171			303	14,7061		302	0,06807
304	14,67171			304	14,70954	303	0,0678
305	14,67171			305	14,71126	304	0,06753
306	14,67171			306	14,7147		305	0,06739
307	14,67171			307	14,71642	306	0,06712
308	14,67171			308	14,71814	307	0,06685
309	14,67171			309	14,72158	308	0,06672
310	14,67171			310	14,72502	309	0,06645
311	14,67171			311	14,72674	310	0,06617
312	14,67171			312	14,72845	311	0,06604
313	14,67343			313	14,7319		312	0,06577
314	14,67171			314	14,73361	313	0,06563
315	14,67171			315	14,73533	314	0,06536
316	14,67343			316	14,73877	315	0,06509
317	14,67171			317	14,74049	316	0,06496
318	14,67171			318	14,74393	317	0,06469
319	14,67171			319	14,74565	318	0,06455
320	14,67171			320	14,74909	319	0,06415
321	14,67171			321	14,75081	320	0,06401
322	14,67171			322	14,75253	321	0,06374
323	14,67171			323	14,75597	322	0,06361
324	14,67171			324	14,75769	323	0,06347
325	14,67171			325	14,75941	324	0,0632
326	14,67171			326	14,76285	325	0,06307
327	14,67171			327	14,76457	326	0,0628
328	14,67343			328	14,76801	327	0,06266
329	14,67343			329	14,76973	328	0,06253
330	14,67171			330	14,77316	329	0,06226
331	14,67343			331	14,77489	330	0,06212
332	14,67343			332	14,77832	331	0,06199
333	14,67171			333	14,78004	332	0,06172
334	14,67343			334	14,78176	333	0,06158
335	14,67343			335	14,78348	334	0,06131
336	14,67343			336	14,78692	335	0,06118
337	14,67343			337	14,78864	336	0,06104
338	14,67343			338	14,79208	337	0,06091
339	14,67343			339	14,7938		338	0,06064
340	14,67343			340	14,79724	339	0,0605
341	14,67343			341	14,79896	340	0,06023
342	14,67343			342	14,8024		341	0,05996
343	14,67343			343	14,80412	342	0,05983
344	14,67343			344	14,80584	343	0,05969
345	14,67343			345	14,80928	344	0,05956
346	14,67343			346	14,811		345	0,05942
347	14,67343			347	14,81444	346	0,05915
348	14,67343			348	14,81616	347	0,05902
349	14,67343			349	14,8196		348	0,05888
350	14,67515			350	14,82131	349	0,05861
351	14,67515			351	14,82303	350	0,05861
352	14,67515			352	14,82647	351	0,05848
353	14,67515			353	14,82819	352	0,05834
354	14,67515			354	14,82991	353	0,05807
355	14,67515			355	14,83335	354	0,05794
356	14,67515			356	14,83507	355	0,0578
357	14,67515			357	14,83851	356	0,05753
358	14,67515			358	14,84023	357	0,05753
359	14,67515			359	14,84367	358	0,0574
360	14,67515			360	14,84539	359	0,05713
361	14,67515			361	14,84711	360	0,05699
362	14,67515			362	14,85055	361	0,05686
363	14,67515			363	14,85227	362	0,05672
364	14,67515			364	14,85571	363	0,05659
365	14,67515			365	14,85743	364	0,05645
366	14,67515			366	14,85915	365	0,05632
367	14,67515			367	14,86259	366	0,05618
368	14,67687			368	14,8643		367	0,05605
369	14,67687			369	14,86602	368	0,05591
370	14,67687			370	14,86946	369	0,05578
371	14,67687			371	14,87118	370	0,05564
372	14,67687			372	14,87462	371	0,05551
373	14,67687			373	14,87634	372	0,05537
374	14,67687			374	14,87978	373	0,05524
375	14,67687			375	14,8815		374	0,05497
376	14,67859			376	14,88494	375	0,05497
377	14,67859			377	14,88666	376	0,05483
378	14,67859			378	14,88838	377	0,0547
379	14,67859			379	14,89182	378	0,05456
380	14,67859			380	14,89354	379	0,05456
381	14,67859			381	14,89698	380	0,05429
382	14,67859			382	14,8987		381	0,05416
383	14,67859			383	14,90042	382	0,05402
384	14,67859			384	14,90386	383	0,05389
385	14,67859			385	14,90557	384	0,05375
386	14,67859			386	14,90901	385	0,05375
387	14,68031			387	14,91073	386	0,05362
388	14,68031			388	14,91417	387	0,05348
389	14,68031			389	14,91589	388	0,05335
390	14,68031			390	14,91933	389	0,05321
391	14,68031			391	14,92105	390	0,05308
392	14,68031			392	14,92277	391	0,05294
393	14,68203			393	14,92621	392	0,0528
394	14,68203			394	14,92793	393	0,05267
395	14,68203			395	14,92965	394	0,05267
396	14,68203			396	14,93309	395	0,05253
397	14,68203			397	14,93481	396	0,0524
398	14,68203			398	14,93825	397	0,05226
399	14,68203			399	14,93997	398	0,05213
400	14,68375			400	14,94169	399	0,05213
401	14,68375			401	14,94513	400	0,05199
402	14,68375			402	14,94856	401	0,05186
403	14,68375			403	14,95028	402	0,05172
404	14,68375			404	14,95201	403	0,05172
405	14,68375			405	14,95544	404	0,05159
406	14,68546			406	14,95716	405	0,05145
407	14,68546			407	14,9606		406	0,05145
408	14,68546			408	14,96232	407	0,05132
409	14,68546			409	14,96576	408	0,05118
410	14,68546			410	14,96748	409	0,05105
411	14,68546			411	14,9692		410	0,05105
412	14,68546			412	14,97264	411	0,05091
413	14,68719			413	14,97436	412	0,05078
414	14,68719			414	14,9778		413	0,05064
415	14,68719			415	14,97952	414	0,05064
416	14,68719			416	14,98296	415	0,05051
417	14,68719			417	14,98468	416	0,05037
418	14,6889				418	14,98812	417	0,05037
419	14,6889				419	14,98984	418	0,0501
420	14,6889				420	14,99327	419	0,04997
421	14,6889				421	14,995		420	0,04997
422	14,6889				422	14,99671	421	0,04997
423	14,6889				423	15,00015	422	0,04983
424	14,6889				424	15,00187	423	0,0497
425	14,69062			425	15,00531	424	0,0497
426	14,69062			426	15,00703	425	0,0497
427	14,69062			427	15,01047	426	0,04956
428	14,69062			428	15,01219	427	0,04943
429	14,69062			429	15,01391	428	0,04943
430	14,69062			430	15,01735	429	0,04929
431	14,69234			431	15,01907	430	0,04916
432	14,69234			432	15,02251	431	0,04916
433	14,69234			433	15,02423	432	0,04902
434	14,69234			434	15,02595	433	0,04902
435	14,69406			435	15,02939	434	0,04889
436	14,69406			436	15,03111	435	0,04889
437	14,69406			437	15,03455	436	0,04875
438	14,69406			438	15,03627	437	0,04875
439	14,69406			439	15,03971	438	0,04875
440	14,69578			440	15,04142	439	0,04862
441	14,69578			441	15,04486	440	0,04848
442	14,69578			442	15,04658	441	0,04848
443	14,69578			443	15,05002		
444	14,6975				444	15,05174		
445	14,6975				445	15,05346		
446	14,6975				446	15,0569		
447	14,6975				447	15,06034		
448	14,6975				448	15,06206		
449	14,69922			449	15,06378		
450	14,69922			450	15,06722		
451	14,69922			451	15,06894		
452	14,69922			452	15,07238		
453	14,69922			453	15,0741		
454	14,70094			454	15,07754		
455	14,70094			455	15,07926		
456	14,70094			456	15,0827		
457	14,70094			457	15,08442		
458	14,70266			458	15,08785		
459	14,70266			459	15,08957		
460	14,70266			460	15,09301		
461	14,70266			461	15,09473		
462	14,70438			462	15,09645		
463	14,70438			463	15,09989		
464	14,70438			464	15,10161		
465	14,70438			465	15,10505		
466	14,7061				466	15,10677		
467	14,7061				467	15,11021		
468	14,7061				468	15,11193		
469	14,70782			469	15,11537		
470	14,70782			470	15,11881		
471	14,70782			471	15,12053		
472	14,70782			472	15,12397		
473	14,70954			473	15,12568		
474	14,70954			474	15,12741		
475	14,70954			475	15,13084		
476	14,71126			476	15,13428		
477	14,71126			477	15,136		
478	14,71126			478	15,13944		
479	14,71126			479	15,14116		
480	14,71298			480	15,1446		
481	14,71298			481	15,14632		
482	14,71298			482	15,14976		
483	14,71298			483	15,15148		
484	14,7147				484	15,15492		
485	14,7147				485	15,15664		
486	14,7147				486	15,16008		
487	14,71642			487	15,1618		
488	14,71642			488	15,16524		
489	14,71642			489	15,16868		
490	14,71642			490	15,17039		
491	14,71814			491	15,17383		
492	14,71814			492	15,17555		
493	14,71814			493	15,17727		
494	14,71986			494	15,18071		
495	14,71986			495	15,18243		
496	14,71986			496	15,18587		
497	14,71986			497	15,18931		
498	14,72158			498	15,19103		
499	14,72158			499	15,19447		
500	14,72158			500	15,19619		
501	14,7233				501	15,19963		
502	14,7233				502	15,20135		
503	14,7233				503	15,20479		
504	14,72502			504	15,20823		
505	14,72502			505	15,20995		
506	14,72502			506	15,21338		
507	14,72674			507	15,21511		
508	14,72674			508	15,21854		
509	14,72674			509	15,22026		
510	14,72845			510	15,2237		
511	14,72845			511	15,22542		
512	14,72845			512	15,22886		
513	14,73018			513	15,2323		
514	14,73018			514	15,23402		
515	14,73018			515	15,23746		
516	14,7319				516	15,23918		
517	14,7319				517	15,24262		
518	14,7319				518	15,24606		
519	14,73361			519	15,24778		
520	14,73361			520	15,25122		
521	14,73361			521	15,25294		
522	14,73533			522	15,25638		
523	14,73533			523	15,25809		
524	14,73533			524	15,26153		
525	14,73705			525	15,26497		
526	14,73705			526	15,26669		
527	14,73705			527	15,27013		
528	14,73877			528	15,27357		
529	14,73877			529	15,27529		
530	14,73877			530	15,27873		
531	14,74049			531	15,28045		
532	14,74049			532	15,28389		
533	14,74049			533	15,28733		
534	14,74221			534	15,28905		
535	14,74221			535	15,29249		
536	14,74221			536	15,29593		
537	14,74393			537	15,29765		
538	14,74393			538	15,30109		
539	14,74565			539	15,30453		
540	14,74565			540	15,30624		
541	14,74565			541	15,30968		
542	14,74737			542	15,31312		
543	14,74737			543	15,31484		
544	14,74737			544	15,31828		
545	14,74909			545	15,32172		
546	14,74909			546	15,32344		
547	14,75081			547	15,32688		
548	14,75081			548	15,33032		
549	14,75081			549	15,33204		
550	14,75253			550	15,33548		
551	14,75253			551	15,33892		
552	14,75253			552	15,34064		
553	14,75425			553	15,34408		
554	14,75425			554	15,34579		
555	14,75597			555	15,34923		
556	14,75597			556	15,35267		
557	14,75769			557	15,35439		
558	14,75769			558	15,35783		
559	14,75769			559	15,36127		
560	14,75941			560	15,36471		
561	14,75941			561	15,36643		
562	14,76113			562	15,36987		
563	14,76113			563	15,37331		
564	14,76113			564	15,37675		
565	14,76285			565	15,38019		
566	14,76457			566	15,38191		
567	14,76457			567	15,38535		
568	14,76457			568	15,38879		
569	14,76629			569	15,3905		
570	14,76629			570	15,39394		
571	14,76801			571	15,39738		
572	14,76801			572	15,3991		
573	14,76801			573	15,40254		
574	14,76973			574	15,40598		
575	14,76973			575	15,4077		
576	14,77145			576	15,41114		
577	14,77145			577	15,41458		
578	14,77316			578	15,41802		
579	14,77316			579	15,42146		
580	14,77489			580	15,4249		
581	14,77489			581	15,42834		
582	14,7766				582	15,43006		
583	14,7766				583	15,43349		
584	14,77832			584	15,43693		
585	14,77832			585	15,44037		
586	14,78004			586	15,44209		
587	14,78004			587	15,44553		
588	14,78176			588	15,44897		
589	14,78176			589	15,45241		
590	14,78348			590	15,45585		
591	14,78348			591	15,45929		
592	14,7852				592	15,46101		
593	14,7852				593	15,46445		
594	14,78692			594	15,46789		
595	14,78692			595	15,47133		
596	14,78864			596	15,47477		
597	14,78864			597	15,47649		
598	14,79036			598	15,47993		
599	14,79208			599	15,48336		
600	14,79208			600	15,4868		
601	14,79208			601	15,49024		
602	14,7938				602	15,49368		
603	14,79552			603	15,49712		
604	14,79552			604	15,49884		
605	14,79724			605	15,50228		
606	14,79724			606	15,504		
607	14,79896			607	15,50744		
608	14,79896			608	15,51088		
609	14,80068			609	15,51432		
610	14,80068			610	15,51948		
611	14,8024				611	15,5212		
612	14,80412			612	15,52464		
613	14,80412			613	15,52807		
614	14,80584			614	15,53151		
615	14,80584			615	15,53495		
616	14,80756			616	15,53839		
617	14,80756			617	15,54183		
618	14,80928			618	15,54527		
619	14,811				619	15,54871		
620	14,811				620	15,55215		
621	14,81272			621	15,55559		
622	14,81272			622	15,55903		
623	14,81444			623	15,56247		
624	14,81616			624	15,5659		
625	14,81616			625	15,56934		
626	14,81787			626	15,57278		
627	14,8196				627	15,57622		
628	14,8196				628	15,57966		
629	14,82131			629	15,5831		
630	14,82303			630	15,58482		
631	14,82303			631	15,58998		
632	14,82475			632	15,59342		
633	14,82647			633	15,59686		
634	14,82647			634	15,60202		
635	14,82819			635	15,60374		
636	14,82819			636	15,60718		
637	14,82991			637	15,61061		
638	14,83163			638	15,61405		
639	14,83163			639	15,61749		
640	14,83335			640	15,62093		
641	14,83507			641	15,62437		
642	14,83507			642	15,62781		
643	14,83679			643	15,63125		
644	14,83851			644	15,63641		
645	14,84023			645	15,64157		
646	14,84023			646	15,64501		
647	14,84195			647	15,64845		
648	14,84367			648	15,65189		
649	14,84367			649	15,65532		
650	14,84539			650	15,66048		
651	14,84711			651	15,66392		
652	14,84883			652	15,66736		
653	14,84883			653	15,6708		
654	14,85055			654	15,67424		
655	14,85227			655	15,67768		
656	14,85399			656	15,68112		
657	14,85399			657	15,68628		
658	14,85571			658	15,68972		
659	14,85743			659	15,69316		
660	14,85915			660	15,69831		
661	14,86086			661	15,70175		
662	14,86086			662	15,70519		
663	14,86259			663	15,71035		
664	14,8643				664	15,71379		
665	14,86602			665	15,71723		
666	14,86602			666	15,72067		
667	14,86774			667	15,72411		
668	14,86946			668	15,72927		
669	14,87118			669	15,73271		
670	14,8729				670	15,73615		
671	14,87462			671	15,74131		
672	14,87462			672	15,74475		
673	14,87634			673	15,7499		
674	14,87806			674	15,75334		
675	14,87978			675	15,75678		
676	14,8815				676	15,76194		
677	14,88322			677	15,76538		
678	14,88494			678	15,77054		
679	14,88494			679	15,77398		
680	14,88666			680	15,77742		
681	14,8901				681	15,78258		
682	14,8901				682	15,78601		
683	14,89182			683	15,78945		
684	14,89354			684	15,79289		
685	14,89526			685	15,79805		
686	14,89698			686	15,80321		
687	14,8987				687	15,80665		
688	14,90042			688	15,81181		
689	14,90214			689	15,81525		
690	14,90386			690	15,82041		
691	14,90557			691	15,82557		
692	14,9073				692	15,82901		
693	14,9073				693	15,83416		
694	14,91073			694	15,8376		
695	14,91245			695	15,84276		
696	14,91417			696	15,84792		
697	14,91417			697	15,85136		
698	14,91589			698	15,85652		
699	14,91761			699	15,85996		
700	14,91933			700	15,86512		
701	14,92277			701	15,87028		
702	14,92449			702	15,87372		
703	14,92621			703	15,87887		
704	14,92793			704	15,88403		
705	14,92965			705	15,88747		
706	14,93137			706	15,89263		
707	14,93309			707	15,89779		
708	14,93481			708	15,90295		
709	14,93653			709	15,90639		
710	14,93825			710	15,91155		
711	14,93997			711	15,91671		
712	14,94169			712	15,92186		
713	14,94341			713	15,92702		
714	14,94685			714	15,93046		
715	14,94856			715	15,93562		
716	14,95028			716	15,94078		
717	14,95201			717	15,94594		
718	14,95372			718	15,9511		
719	14,95716			719	15,95626		
720	14,95888			720	15,96142		
721	14,9606				721	15,96657		
722	14,96232			722	15,97173		
723	14,96576			723	15,97517		
724	14,96748			724	15,98205		
725	14,9692				725	15,98721		
726	14,97092			726	15,99237		
727	14,97436			727	15,99581		
728	14,97608						
729	14,9778						
730	14,98124						
731	14,98296						
732	14,98468						
733	14,98812						
734	14,98984						
735	14,99156						
736	14,995						
737	14,99671						
738	15,00015						
739	15,00187						
740	15,00359						
741	15,00703						
742	15,00875						
743	15,01219						
744	15,01391						
745	15,01735						
746	15,01907						
747	15,02251						
748	15,02595						
749	15,02767						
750	15,02939						
751	15,03283						
752	15,03627						
753	15,03798						
754	15,04142						
755	15,04486						
756	15,04658						
757	15,05002						
758	15,05346						
759	15,0569						
760	15,06034						
761	15,06206						
762	15,0655						
763	15,06894						
764	15,07238						
765	15,07582						
766	15,07754						
767	15,08097						
768	15,08442						
769	15,08785						
770	15,09129						
771	15,09473						
772	15,09817						
773	15,10161						
774	15,10505						
775	15,10849						
776	15,11365						
777	15,11709						
778	15,12053						
779	15,12397						
780	15,12741						
781	15,13084						
782	15,136						
783	15,13944						
784	15,14288						
785	15,14804						
786	15,15148						
787	15,15492						
788	15,16008						
789	15,16524						
790	15,16868						
791	15,17383						
792	15,17727						
793	15,18243						
794	15,18759						
795	15,19275						
796	15,19619						
797	15,20135						
798	15,20651						
799	15,21167						
800	15,21682						
801	15,22198						
802	15,22714						
803	15,2323						
804	15,23746						
805	15,24434						
806	15,2495						
807	15,25638						
808	15,26153						
809	15,26841						
810	15,27529						
811	15,28045						
812	15,28733						
813	15,29249						
814	15,29937						
815	15,30796						
816	15,31484						
817	15,32172						
818	15,3286						
819	15,3372						
820	15,34408						
821	15,35267						
822	15,35955						
823	15,36815						
824	15,37675						
825	15,38535						
826	15,39394						
827	15,40426						
828	15,41286						
829	15,42318						
830	15,43349						
831	15,44553						
832	15,45757						
833	15,46789						
834	15,47993						
835	15,49196						
836	15,504						
837	15,51776						
838	15,53323						
839	15,54699						
840	15,56419						
841	15,58138						
842	15,59858						
843	15,61577						
844	15,63469						
845	15,65532						
846	15,67768						
847	15,70347						
848	15,72927						
849	15,75678						
850	15,78773						
851	15,82213						
852	15,85652						
853	15,90123						
854	15,95282						
855	15,98893						
							
