# Supplementary material for: Dataset of a vanadium redox flow battery 10 membrane-electrode assembly stack
Source: Data Brief. 2020 Jun 7;31:105840. doi: 10.1016/j.dib.2020.105840 (PMC7306588; doi:10.1016/j.dib.2020.105840)
Supplement: Supplementary file 5 [file mmc5.txt]

Raw data for Fig.6 and 7

Cycle 1
Physical Cycle 1
Step 1

Time (s),          Potential (V),         Current (A)
1.000000000000     16.585634231567     0.599896609783     


Cycle 1
Physical Cycle 1
Step 2

Time (s),          Potential (V),         Current (A)
1.000000000000     13.951191902161     -0.600166738033     
2.000000000000     13.794707298279     -0.600166738033     
3.000000000000     13.744838714600     -0.600166738033     
4.000000000000     13.720764160156     -0.600166738033     
5.000000000000     13.707007408142     -0.600166738033     
6.000000000000     13.694970130920     -0.600166738033     
7.000000000000     13.682932853699     -0.600166738033     
8.000000000000     13.669176101685     -0.600166738033     
9.000000000000     13.657138824463     -0.600166738033     
10.000000000000     13.643382072449     -0.600166738033     
11.000000000000     13.631344795227     -0.600166738033     
12.000000000000     13.621026992798     -0.600166738033     
13.000000000000     13.612428665161     -0.600166738033     
14.000000000000     13.602110862732     -0.600166738033     
15.000000000000     13.591793060303     -0.600166738033     
16.000000000000     13.579755783081     -0.600166738033     
17.000000000000     13.569438934326     -0.600166738033     
18.000000000000     13.560840606689     -0.600166738033     
19.000000000000     13.552242279053     -0.600166738033     
20.000000000000     13.541925430298     -0.600166738033     
21.000000000000     13.531606674194     -0.600166738033     
22.000000000000     13.523009300232     -0.600166738033     
23.000000000000     13.512690544128     -0.600166738033     
24.000000000000     13.502373695374     -0.600166738033     
25.000000000000     13.493776321411     -0.600166738033     
26.000000000000     13.486897468567     -0.600166738033     
27.000000000000     13.478299140930     -0.600166738033     
28.000000000000     13.467982292175     -0.600166738033     
29.000000000000     13.461103439331     -0.600166738033     
30.000000000000     13.452505111694     -0.600166738033     
31.000000000000     13.443906784058     -0.600166738033     
32.000000000000     13.435309410095     -0.600166738033     
33.000000000000     13.426711082458     -0.600166738033     
34.000000000000     13.418112754822     -0.600166738033     
35.000000000000     13.411233901978     -0.600166738033     
36.000000000000     13.402635574341     -0.600166738033     
37.000000000000     13.394038200378     -0.600166738033     
38.000000000000     13.387160301208     -0.600166738033     
39.000000000000     13.378561973572     -0.600166738033     
40.000000000000     13.371683120728     -0.600166738033     
41.000000000000     13.364805221558     -0.600166738033     
42.000000000000     13.356206893921     -0.600166738033     
43.000000000000     13.349328994751     -0.600166738033     
44.000000000000     13.340730667114     -0.600166738033     
45.000000000000     13.333851814270     -0.600166738033     
46.000000000000     13.325254440308     -0.600166738033     
47.000000000000     13.318375587463     -0.600166738033     
48.000000000000     13.311496734619     -0.600166738033     
49.000000000000     13.302899360657     -0.600166738033     
50.000000000000     13.296021461487     -0.600166738033     
51.000000000000     13.289141654968     -0.600166738033     
52.000000000000     13.282263755798     -0.600166738033     
53.000000000000     13.273666381836     -0.600166738033     
54.000000000000     13.266786575317     -0.600166738033     
55.000000000000     13.259908676147     -0.600166738033     
56.000000000000     13.253029823303     -0.600166738033     
57.000000000000     13.246151924133     -0.600166738033     
58.000000000000     13.237553596497     -0.600166738033     
59.000000000000     13.232395172119     -0.600166738033     
60.000000000000     13.223796844482     -0.600166738033     
61.000000000000     13.216918945313     -0.600166738033     
62.000000000000     13.210040092468     -0.600166738033     
63.000000000000     13.201441764832     -0.600166738033     
64.000000000000     13.194563865662     -0.600166738033     
65.000000000000     13.187685012817     -0.600166738033     
66.000000000000     13.180807113647     -0.600166738033     
67.000000000000     13.173928260803     -0.600166738033     
68.000000000000     13.167050361633     -0.600166738033     
69.000000000000     13.160172462463     -0.600166738033     
70.000000000000     13.153292655945     -0.600166738033     
71.000000000000     13.146414756775     -0.600166738033     
72.000000000000     13.137817382813     -0.600166738033     
73.000000000000     13.130937576294     -0.600166738033     
74.000000000000     13.124059677124     -0.600166738033     
75.000000000000     13.117180824280     -0.600166738033     
76.000000000000     13.110302925110     -0.600166738033     
77.000000000000     13.103424072266     -0.600166738033     
78.000000000000     13.096546173096     -0.600166738033     
79.000000000000     13.089668273926     -0.600166738033     
80.000000000000     13.082789421082     -0.600166738033     
81.000000000000     13.075910568237     -0.600166738033     
82.000000000000     13.067313194275     -0.600166738033     
83.000000000000     13.060434341431     -0.600166738033     
84.000000000000     13.053556442261     -0.600166738033     
85.000000000000     13.046676635742     -0.600166738033     
86.000000000000     13.038079261780     -0.600166738033     
87.000000000000     13.031201362610     -0.600166738033     
88.000000000000     13.024321556091     -0.600166738033     
89.000000000000     13.017443656921     -0.600166738033     
90.000000000000     13.010564804077     -0.600166738033     
91.000000000000     13.003686904907     -0.600166738033     
92.000000000000     12.995088577271     -0.600166738033     
93.000000000000     12.988210678101     -0.600166738033     
94.000000000000     12.981331825256     -0.600166738033     
95.000000000000     12.976173400879     -0.600166738033     
96.000000000000     12.967575073242     -0.600166738033     
97.000000000000     12.960697174072     -0.600166738033     
98.000000000000     12.953818321228     -0.600166738033     
99.000000000000     12.945219993591     -0.600166738033     
100.000000000000     12.938342094421     -0.600166738033     
101.000000000000     12.931463241577     -0.600166738033     
102.000000000000     12.924585342407     -0.600166738033     
103.000000000000     12.917707443237     -0.600166738033     
104.000000000000     12.910827636719     -0.600166738033     
105.000000000000     12.902230262756     -0.600166738033     
106.000000000000     12.895352363586     -0.600166738033     
107.000000000000     12.888472557068     -0.600166738033     
108.000000000000     12.881594657898     -0.600166738033     
109.000000000000     12.872997283936     -0.600166738033     
110.000000000000     12.866118431091     -0.600166738033     
111.000000000000     12.859239578247     -0.600166738033     
112.000000000000     12.852360725403     -0.600166738033     
113.000000000000     12.843763351440     -0.600166738033     
114.000000000000     12.835165023804     -0.600166738033     
115.000000000000     12.828287124634     -0.600166738033     
116.000000000000     12.821408271790     -0.600166738033     
117.000000000000     12.812809944153     -0.600166738033     
118.000000000000     12.805932044983     -0.600166738033     
119.000000000000     12.799054145813     -0.600166738033     
120.000000000000     12.790454864502     -0.600166738033     
121.000000000000     12.781856536865     -0.600166738033     
122.000000000000     12.774978637695     -0.600166738033     
123.000000000000     12.766381263733     -0.600166738033     
124.000000000000     12.759502410889     -0.600166738033     
125.000000000000     12.752623558044     -0.600166738033     
126.000000000000     12.744026184082     -0.600166738033     
127.000000000000     12.737148284912     -0.600166738033     
128.000000000000     12.728549957275     -0.600166738033     
129.000000000000     12.721671104431     -0.600166738033     
130.000000000000     12.713072776794     -0.600166738033     
131.000000000000     12.704475402832     -0.600166738033     
132.000000000000     12.697596549988     -0.600166738033     
133.000000000000     12.688999176025     -0.600166738033     
134.000000000000     12.680399894714     -0.600166738033     
135.000000000000     12.673521995544     -0.600166738033     
136.000000000000     12.664923667908     -0.600166738033     
137.000000000000     12.656326293945     -0.600166738033     
138.000000000000     12.647727966309     -0.600166738033     
139.000000000000     12.640849113464     -0.600166738033     
140.000000000000     12.632250785828     -0.600166738033     
141.000000000000     12.623653411865     -0.600166738033     
142.000000000000     12.615055084229     -0.600166738033     
143.000000000000     12.608177185059     -0.600031673908     
144.000000000000     12.599578857422     -0.600166738033     
145.000000000000     12.589261054993     -0.600166738033     
146.000000000000     12.580662727356     -0.600166738033     
147.000000000000     12.573784828186     -0.600166738033     
148.000000000000     12.565187454224     -0.600166738033     
149.000000000000     12.554868698120     -0.600031673908     
150.000000000000     12.546271324158     -0.600031673908     
151.000000000000     12.537672996521     -0.600166738033     
152.000000000000     12.529074668884     -0.600166738033     
153.000000000000     12.518756866455     -0.600166738033     
154.000000000000     12.511878967285     -0.600166738033     
155.000000000000     12.503280639648     -0.600166738033     
156.000000000000     12.492962837219     -0.600166738033     
157.000000000000     12.484365463257     -0.600166738033     
158.000000000000     12.474046707153     -0.600166738033     
159.000000000000     12.465449333191     -0.600031673908     
160.000000000000     12.456851005554     -0.600166738033     
161.000000000000     12.446534156799     -0.600166738033     
162.000000000000     12.437935829163     -0.600166738033     
163.000000000000     12.427618026733     -0.600166738033     
164.000000000000     12.419019699097     -0.600166738033     
165.000000000000     12.408701896667     -0.600166738033     
166.000000000000     12.398384094238     -0.600166738033     
167.000000000000     12.389785766602     -0.600166738033     
168.000000000000     12.379468917847     -0.600166738033     
169.000000000000     12.370870590210     -0.600166738033     
170.000000000000     12.360552787781     -0.600166738033     
171.000000000000     12.350234985352     -0.600166738033     
172.000000000000     12.339918136597     -0.600166738033     
173.000000000000     12.327880859375     -0.600166738033     
174.000000000000     12.317563056946     -0.600166738033     
175.000000000000     12.307245254517     -0.600166738033     
176.000000000000     12.296928405762     -0.600166738033     
177.000000000000     12.286609649658     -0.600166738033     
178.000000000000     12.276291847229     -0.600166738033     
179.000000000000     12.264254570007     -0.600166738033     
180.000000000000     12.253936767578     -0.600166738033     
181.000000000000     12.243619918823     -0.600166738033     
182.000000000000     12.231581687927     -0.600166738033     
183.000000000000     12.221264839172     -0.600166738033     
184.000000000000     12.209226608276     -0.600166738033     
185.000000000000     12.197190284729     -0.600166738033     
186.000000000000     12.186873435974     -0.600166738033     
187.000000000000     12.174835205078     -0.600166738033     
188.000000000000     12.164518356323     -0.600166738033     
189.000000000000     12.152480125427     -0.600166738033     
190.000000000000     12.138723373413     -0.600166738033     
191.000000000000     12.124966621399     -0.600166738033     
192.000000000000     12.112929344177     -0.600031673908     
193.000000000000     12.100892066956     -0.600166738033     
194.000000000000     12.088854789734     -0.600166738033     
195.000000000000     12.075098037720     -0.600166738033     
196.000000000000     12.061341285706     -0.600166738033     
197.000000000000     12.049304008484     -0.600166738033     
198.000000000000     12.037265777588     -0.600166738033     
199.000000000000     12.023509979248     -0.600166738033     
200.000000000000     12.009753227234     -0.600166738033     
201.000000000000     11.995996475220     -0.600166738033     
202.000000000000     11.982238769531     -0.600166738033     
203.000000000000     11.968482017517     -0.600166738033     
204.000000000000     11.954725265503     -0.600166738033     
205.000000000000     11.939249038696     -0.600166738033     
206.000000000000     11.925492286682     -0.600166738033     
207.000000000000     11.910015106201     -0.600031673908     
208.000000000000     11.894538879395     -0.600031673908     
209.000000000000     11.879061698914     -0.600166738033     
210.000000000000     11.863586425781     -0.600166738033     
211.000000000000     11.848109245300     -0.600166738033     
212.000000000000     11.832633018494     -0.600031673908     
213.000000000000     11.817155838013     -0.600166738033     
214.000000000000     11.799960136414     -0.600166738033     
215.000000000000     11.781044960022     -0.600166738033     
216.000000000000     11.765567779541     -0.600166738033     
217.000000000000     11.746651649475     -0.600166738033     
218.000000000000     11.731176376343     -0.600166738033     
219.000000000000     11.712260246277     -0.600166738033     
220.000000000000     11.695063591003     -0.600166738033     
221.000000000000     11.676149368286     -0.600166738033     
222.000000000000     11.657233238220     -0.600166738033     
223.000000000000     11.638317108154     -0.600166738033     
224.000000000000     11.619400978088     -0.600166738033     
225.000000000000     11.598766326904     -0.600166738033     
226.000000000000     11.578130722046     -0.600166738033     
227.000000000000     11.557495117188     -0.600166738033     
228.000000000000     11.536860466003     -0.600166738033     
229.000000000000     11.514505386353     -0.600166738033     
230.000000000000     11.493869781494     -0.600166738033     
231.000000000000     11.471514701843     -0.600166738033     
232.000000000000     11.449159622192     -0.600166738033     
233.000000000000     11.425086021423     -0.600166738033     
234.000000000000     11.401011466980     -0.600166738033     
235.000000000000     11.376935958862     -0.600166738033     
236.000000000000     11.351141929626     -0.600166738033     
237.000000000000     11.325347900391     -0.600166738033     
238.000000000000     11.299553871155     -0.600166738033     
239.000000000000     11.272040367126     -0.600166738033     
240.000000000000     11.244526863098     -0.600166738033     
241.000000000000     11.215292930603     -0.600166738033     
242.000000000000     11.187779426575     -0.600166738033     
243.000000000000     11.158546447754     -0.600166738033     
244.000000000000     11.127593040466     -0.600166738033     
245.000000000000     11.096639633179     -0.600166738033     
246.000000000000     11.063967704773     -0.600166738033     
247.000000000000     11.027855873108     -0.600166738033     
248.000000000000     10.995182991028     -0.600166738033     
249.000000000000     10.960790634155     -0.600166738033     
250.000000000000     10.924678802490     -0.600166738033     
251.000000000000     10.885128021240     -0.600166738033     
252.000000000000     10.845577239990     -0.600166738033     
253.000000000000     10.806026458740     -0.600166738033     
254.000000000000     10.764755249023     -0.600031673908     
255.000000000000     10.721764564514     -0.600166738033     
256.000000000000     10.673616409302     -0.600166738033     
257.000000000000     10.628906250000     -0.600166738033     
258.000000000000     10.579037666321     -0.600166738033     
259.000000000000     10.527448654175     -0.600166738033     
260.000000000000     10.475860595703     -0.600166738033     
261.000000000000     10.422553062439     -0.600166738033     
262.000000000000     10.360647201538     -0.600166738033     
263.000000000000     10.298741340637     -0.600031673908     
264.000000000000     10.231677055359     -0.600031673908     
265.000000000000     10.162892341614     -0.600031673908     
266.000000000000     10.090668678284     -0.600166738033     
267.000000000000     10.021883964539     -0.600166738033     
268.000000000000     9.937623023987     -0.600166738033     
269.000000000000     9.849923133850     -0.600166738033     
270.000000000000     9.757063865662     -0.600031673908     
271.000000000000     9.657326698303     -0.600031673908     
272.000000000000     9.550710678101     -0.600166738033     
273.000000000000     9.432058334351     -0.600031673908     
274.000000000000     9.297928810120     -0.600031673908     
275.000000000000     9.144883155823     -0.600166738033     
276.000000000000     8.983240127563     -0.600166738033     
277.000000000000     8.795803070068     -0.600166738033     
278.000000000000     8.594608306885     -0.600031673908     
279.000000000000     8.343544960022     -0.600031673908     
280.000000000000     8.125155448914     -0.600166738033     


Cycle 2
Physical Cycle 2
Step 1

Time (s),          Potential (V),         Current (A)
1.000000000000     14.375934600830     0.599626541138     
2.000000000000     14.594326019287     0.599626541138     
3.000000000000     14.663109779358     0.599626541138     
4.000000000000     14.692343711853     0.599626541138     
5.000000000000     14.707819938660     0.599626541138     
6.000000000000     14.716418266296     0.599626541138     
7.000000000000     14.725015640259     0.599761605263     
8.000000000000     14.733613967896     0.599626541138     
9.000000000000     14.742212295532     0.599626541138     
10.000000000000     14.749091148376     0.599761605263     
11.000000000000     14.755969047546     0.599761605263     
12.000000000000     14.762847900391     0.599626541138     
13.000000000000     14.768006324768     0.599626541138     
14.000000000000     14.774885177612     0.599761605263     
15.000000000000     14.781763076782     0.599761605263     
16.000000000000     14.786922454834     0.599626541138     
17.000000000000     14.793801307678     0.599626541138     
18.000000000000     14.798958778381     0.599626541138     
19.000000000000     14.804118156433     0.599761605263     
20.000000000000     14.809276580811     0.599761605263     
21.000000000000     14.814435958862     0.599761605263     
22.000000000000     14.821313858032     0.599626541138     
23.000000000000     14.826473236084     0.599761605263     
24.000000000000     14.831631660461     0.599761605263     
25.000000000000     14.836791038513     0.599761605263     
26.000000000000     14.841950416565     0.599761605263     
27.000000000000     14.847107887268     0.599761605263     
28.000000000000     14.852267265320     0.599761605263     
29.000000000000     14.857425689697     0.599761605263     
30.000000000000     14.862585067749     0.599761605263     
31.000000000000     14.867744445801     0.599761605263     
32.000000000000     14.874622344971     0.599761605263     
33.000000000000     14.879780769348     0.599626541138     
34.000000000000     14.884940147400     0.599626541138     
35.000000000000     14.890098571777     0.599761605263     
36.000000000000     14.895256996155     0.599626541138     
37.000000000000     14.898696899414     0.599626541138     
38.000000000000     14.903856277466     0.599626541138     
39.000000000000     14.909013748169     0.599626541138     
40.000000000000     14.914173126221     0.599761605263     
41.000000000000     14.919331550598     0.599761605263     
42.000000000000     14.924490928650     0.599761605263     
43.000000000000     14.929650306702     0.599626541138     
44.000000000000     14.934808731079     0.599626541138     
45.000000000000     14.939967155457     0.599761605263     
46.000000000000     14.945125579834     0.599761605263     
47.000000000000     14.950284957886     0.599761605263     
48.000000000000     14.955444335938     0.599761605263     
49.000000000000     14.960602760315     0.599761605263     
50.000000000000     14.965761184692     0.599761605263     
51.000000000000     14.969201087952     0.599761605263     
52.000000000000     14.974360466003     0.599761605263     
53.000000000000     14.979517936707     0.599761605263     
54.000000000000     14.984677314758     0.599761605263     
55.000000000000     14.989835739136     0.599761605263     
56.000000000000     14.994995117188     0.599761605263     
57.000000000000     15.000153541565     0.599761605263     
58.000000000000     15.005311965942     0.599761605263     
59.000000000000     15.010471343994     0.599761605263     
60.000000000000     15.015629768372     0.599761605263     
61.000000000000     15.020789146423     0.599761605263     
62.000000000000     15.025947570801     0.599761605263     
63.000000000000     15.031106948853     0.599761605263     
64.000000000000     15.036265373230     0.599761605263     
65.000000000000     15.041423797607     0.599761605263     
66.000000000000     15.044863700867     0.599761605263     
67.000000000000     15.050022125244     0.599761605263     
68.000000000000     15.055180549622     0.599761605263     
69.000000000000     15.060339927673     0.599761605263     
70.000000000000     15.063778877258     0.599761605263     
71.000000000000     15.070657730103     0.599761605263     
72.000000000000     15.074096679688     0.599761605263     
73.000000000000     15.079256057739     0.599761605263     
74.000000000000     15.084415435791     0.599761605263     
75.000000000000     15.089572906494     0.599761605263     
76.000000000000     15.094732284546     0.599761605263     
77.000000000000     15.099890708923     0.599761605263     
78.000000000000     15.105050086975     0.599761605263     
79.000000000000     15.108489036560     0.599761605263     
80.000000000000     15.113648414612     0.599761605263     
81.000000000000     15.118806838989     0.599761605263     
82.000000000000     15.123966217041     0.599626541138     
83.000000000000     15.129123687744     0.599761605263     
84.000000000000     15.134283065796     0.599761605263     
85.000000000000     15.139442443848     0.599761605263     
86.000000000000     15.144600868225     0.599761605263     
87.000000000000     15.149760246277     0.599626541138     
88.000000000000     15.154918670654     0.599761605263     
89.000000000000     15.160077095032     0.599761605263     
90.000000000000     15.165236473083     0.599761605263     
91.000000000000     15.170394897461     0.599761605263     
92.000000000000     15.175554275513     0.599761605263     
93.000000000000     15.178993225098     0.599626541138     
94.000000000000     15.184151649475     0.599761605263     
95.000000000000     15.189311027527     0.599761605263     
96.000000000000     15.194470405579     0.599761605263     
97.000000000000     15.199627876282     0.599626541138     
98.000000000000     15.204787254333     0.599626541138     
99.000000000000     15.209945678711     0.599761605263     
100.000000000000     15.215105056763     0.599761605263     
101.000000000000     15.220264434814     0.599761605263     
102.000000000000     15.225422859192     0.599761605263     
103.000000000000     15.230581283569     0.599761605263     
104.000000000000     15.235739707947     0.599761605263     
105.000000000000     15.240899085999     0.599761605263     
106.000000000000     15.246058464050     0.599761605263     
107.000000000000     15.251216888428     0.599761605263     
108.000000000000     15.256375312805     0.599626541138     
109.000000000000     15.261533737183     0.599626541138     
110.000000000000     15.266693115234     0.599761605263     
111.000000000000     15.271851539612     0.599761605263     
112.000000000000     15.277010917664     0.599761605263     
113.000000000000     15.282170295715     0.599626541138     
114.000000000000     15.287327766418     0.599626541138     
115.000000000000     15.292487144470     0.599761605263     
116.000000000000     15.297645568848     0.599761605263     
117.000000000000     15.302804946899     0.599761605263     
118.000000000000     15.307964324951     0.599761605263     
119.000000000000     15.313122749329     0.599626541138     
120.000000000000     15.318281173706     0.599626541138     
121.000000000000     15.325160026550     0.599761605263     
122.000000000000     15.328598976135     0.599761605263     
123.000000000000     15.335477828979     0.599761605263     
124.000000000000     15.340636253357     0.599761605263     
125.000000000000     15.345794677734     0.599761605263     
126.000000000000     15.350954055786     0.599761605263     
127.000000000000     15.356113433838     0.599761605263     
128.000000000000     15.361271858215     0.599761605263     
129.000000000000     15.368149757385     0.599761605263     
130.000000000000     15.373309135437     0.599761605263     
131.000000000000     15.378467559814     0.599761605263     
132.000000000000     15.383626937866     0.599761605263     
133.000000000000     15.388785362244     0.599761605263     
134.000000000000     15.393943786621     0.599761605263     
135.000000000000     15.399103164673     0.599761605263     
136.000000000000     15.404261589050     0.599761605263     
137.000000000000     15.409420967102     0.599761605263     
138.000000000000     15.414580345154     0.599761605263     
139.000000000000     15.421458244324     0.599761605263     
140.000000000000     15.426616668701     0.599761605263     
141.000000000000     15.431776046753     0.599761605263     
142.000000000000     15.436934471130     0.599761605263     
143.000000000000     15.443813323975     0.599761605263     
144.000000000000     15.448971748352     0.599761605263     
145.000000000000     15.452410697937     0.599761605263     
146.000000000000     15.459288597107     0.599761605263     
147.000000000000     15.464447975159     0.599761605263     
148.000000000000     15.469607353210     0.599761605263     
149.000000000000     15.476486206055     0.599761605263     
150.000000000000     15.481643676758     0.599761605263     
151.000000000000     15.488522529602     0.599761605263     
152.000000000000     15.493681907654     0.599761605263     
153.000000000000     15.498840332031     0.599761605263     
154.000000000000     15.503998756409     0.599761605263     
155.000000000000     15.509158134460     0.599761605263     
156.000000000000     15.514316558838     0.599761605263     
157.000000000000     15.521195411682     0.599761605263     
158.000000000000     15.526353836060     0.599761605263     
159.000000000000     15.533232688904     0.599761605263     
160.000000000000     15.538391113281     0.599761605263     
161.000000000000     15.543549537659     0.599761605263     
162.000000000000     15.550429344177     0.599761605263     
163.000000000000     15.555587768555     0.599761605263     
164.000000000000     15.562465667725     0.599761605263     
165.000000000000     15.567625045776     0.599761605263     
166.000000000000     15.572784423828     0.599761605263     
167.000000000000     15.579662322998     0.599761605263     
168.000000000000     15.584820747375     0.599761605263     
169.000000000000     15.591698646545     0.599761605263     
170.000000000000     15.596858024597     0.599761605263     
171.000000000000     15.603736877441     0.599761605263     
172.000000000000     15.610614776611     0.599761605263     
173.000000000000     15.615774154663     0.599761605263     
174.000000000000     15.622652053833     0.599761605263     
175.000000000000     15.627811431885     0.599761605263     
176.000000000000     15.634690284729     0.599761605263     
177.000000000000     15.639847755432     0.599761605263     
178.000000000000     15.646726608276     0.599761605263     
179.000000000000     15.651885986328     0.599761605263     
180.000000000000     15.658763885498     0.599761605263     
181.000000000000     15.665642738342     0.599761605263     
182.000000000000     15.672520637512     0.599761605263     
183.000000000000     15.677680015564     0.599761605263     
184.000000000000     15.684557914734     0.599761605263     
185.000000000000     15.691436767578     0.599761605263     
186.000000000000     15.696596145630     0.599761605263     
187.000000000000     15.703474044800     0.599761605263     
188.000000000000     15.708633422852     0.599761605263     
189.000000000000     15.715511322021     0.599761605263     
190.000000000000     15.722390174866     0.599761605263     
191.000000000000     15.729268074036     0.599761605263     
192.000000000000     15.736146926880     0.599761605263     
193.000000000000     15.743024826050     0.599761605263     
194.000000000000     15.749902725220     0.599761605263     
195.000000000000     15.756781578064     0.599761605263     
196.000000000000     15.763660430908     0.599761605263     
197.000000000000     15.768818855286     0.599761605263     
198.000000000000     15.775697708130     0.599761605263     
199.000000000000     15.782575607300     0.599626541138     
200.000000000000     15.789454460144     0.599761605263     
201.000000000000     15.798051834106     0.599761605263     
202.000000000000     15.803211212158     0.599761605263     
203.000000000000     15.810090065002     0.599761605263     
204.000000000000     15.818688392639     0.599761605263     
205.000000000000     15.825566291809     0.599761605263     
206.000000000000     15.832445144653     0.599761605263     
207.000000000000     15.839323043823     0.599761605263     
208.000000000000     15.846201896667     0.599761605263     
209.000000000000     15.853079795837     0.599761605263     
210.000000000000     15.859957695007     0.599761605263     
211.000000000000     15.868556022644     0.599761605263     
212.000000000000     15.875434875488     0.599761605263     
213.000000000000     15.882312774658     0.599761605263     
214.000000000000     15.890911102295     0.599761605263     
215.000000000000     15.897789955139     0.599761605263     
216.000000000000     15.906388282776     0.599761605263     
217.000000000000     15.913266181946     0.599761605263     
218.000000000000     15.921863555908     0.599761605263     
219.000000000000     15.928743362427     0.599761605263     
220.000000000000     15.937340736389     0.599761605263     
221.000000000000     15.945939064026     0.599761605263     
222.000000000000     15.952816963196     0.599761605263     
223.000000000000     15.961415290833     0.599761605263     
224.000000000000     15.968294143677     0.599761605263     
225.000000000000     15.976892471313     0.599761605263     
226.000000000000     15.985489845276     0.599761605263     
227.000000000000     15.994088172913     0.599761605263     
228.000000000000     15.997527122498     0.599626541138     


Cycle 2
Physical Cycle 2
Step 2

Time (s),          Potential (V),         Current (A)
1.000000000000     13.433588981628     -0.600166738033     
2.000000000000     13.240992546082     -0.600166738033     
3.000000000000     13.168769836426     -0.600166738033     
4.000000000000     13.137817382813     -0.600166738033     
5.000000000000     13.122340202332     -0.600166738033     
6.000000000000     13.112022399902     -0.600166738033     
7.000000000000     13.101704597473     -0.600166738033     
8.000000000000     13.089668273926     -0.600166738033     
9.000000000000     13.079350471497     -0.600166738033     
10.000000000000     13.070752143860     -0.600166738033     
11.000000000000     13.062153816223     -0.600166738033     
12.000000000000     13.053556442261     -0.600166738033     
13.000000000000     13.046676635742     -0.600166738033     
14.000000000000     13.038079261780     -0.600166738033     
15.000000000000     13.029480934143     -0.600166738033     
16.000000000000     13.020882606506     -0.600166738033     
17.000000000000     13.014004707336     -0.600166738033     
18.000000000000     13.005407333374     -0.600166738033     
19.000000000000     12.996809005737     -0.600166738033     
20.000000000000     12.988210678101     -0.600166738033     
21.000000000000     12.981331825256     -0.600166738033     
22.000000000000     12.974453926086     -0.600166738033     
23.000000000000     12.965855598450     -0.600166738033     
24.000000000000     12.957258224487     -0.600166738033     
25.000000000000     12.950379371643     -0.600166738033     
26.000000000000     12.941781044006     -0.600166738033     
27.000000000000     12.934903144836     -0.600166738033     
28.000000000000     12.926304817200     -0.600166738033     
29.000000000000     12.917707443237     -0.600166738033     
30.000000000000     12.910827636719     -0.600166738033     
31.000000000000     12.902230262756     -0.600166738033     
32.000000000000     12.893631935120     -0.600166738033     
33.000000000000     12.886754035950     -0.600166738033     
34.000000000000     12.878155708313     -0.600166738033     
35.000000000000     12.871276855469     -0.600166738033     
36.000000000000     12.864398956299     -0.600166738033     
37.000000000000     12.855800628662     -0.600166738033     
38.000000000000     12.847203254700     -0.600166738033     
39.000000000000     12.840324401855     -0.600166738033     
40.000000000000     12.831726074219     -0.600166738033     
41.000000000000     12.824848175049     -0.600166738033     
42.000000000000     12.816249847412     -0.600166738033     
43.000000000000     12.807652473450     -0.600166738033     
44.000000000000     12.799054145813     -0.600166738033     
45.000000000000     12.792175292969     -0.600166738033     
46.000000000000     12.783576965332     -0.600166738033     
47.000000000000     12.776699066162     -0.600166738033     
48.000000000000     12.768100738525     -0.600166738033     
49.000000000000     12.761221885681     -0.600166738033     
50.000000000000     12.752623558044     -0.600166738033     
51.000000000000     12.745745658875     -0.600166738033     
52.000000000000     12.737148284912     -0.600166738033     
53.000000000000     12.728549957275     -0.600166738033     
54.000000000000     12.721671104431     -0.600166738033     
55.000000000000     12.713072776794     -0.600166738033     
56.000000000000     12.704475402832     -0.600166738033     
57.000000000000     12.697596549988     -0.600166738033     
58.000000000000     12.688999176025     -0.600166738033     
59.000000000000     12.680399894714     -0.600166738033     
60.000000000000     12.671801567078     -0.600166738033     
61.000000000000     12.664923667908     -0.600166738033     
62.000000000000     12.656326293945     -0.600166738033     
63.000000000000     12.647727966309     -0.600166738033     
64.000000000000     12.639129638672     -0.600166738033     
65.000000000000     12.630532264709     -0.600166738033     
66.000000000000     12.621933937073     -0.600166738033     
67.000000000000     12.615055084229     -0.600166738033     
68.000000000000     12.604738235474     -0.600031673908     
69.000000000000     12.597859382629     -0.600166738033     
70.000000000000     12.589261054993     -0.600166738033     
71.000000000000     12.580662727356     -0.600031673908     
72.000000000000     12.572065353394     -0.600166738033     
73.000000000000     12.563467025757     -0.600166738033     
74.000000000000     12.554868698120     -0.600166738033     
75.000000000000     12.546271324158     -0.600166738033     
76.000000000000     12.537672996521     -0.600166738033     
77.000000000000     12.527355194092     -0.600166738033     
78.000000000000     12.518756866455     -0.600166738033     
79.000000000000     12.510158538818     -0.600166738033     
80.000000000000     12.501561164856     -0.600166738033     
81.000000000000     12.492962837219     -0.600166738033     
82.000000000000     12.484365463257     -0.600166738033     
83.000000000000     12.474046707153     -0.600166738033     
84.000000000000     12.465449333191     -0.600166738033     
85.000000000000     12.456851005554     -0.600166738033     
86.000000000000     12.448252677917     -0.600166738033     
87.000000000000     12.437935829163     -0.600031673908     
88.000000000000     12.429336547852     -0.600166738033     
89.000000000000     12.419019699097     -0.600031673908     
90.000000000000     12.410422325134     -0.600166738033     
91.000000000000     12.400103569031     -0.600166738033     
92.000000000000     12.389785766602     -0.600031673908     
93.000000000000     12.381188392639     -0.600166738033     
94.000000000000     12.370870590210     -0.600166738033     
95.000000000000     12.362273216248     -0.600166738033     
96.000000000000     12.351955413818     -0.600166738033     
97.000000000000     12.341636657715     -0.600031673908     
98.000000000000     12.331319808960     -0.600031673908     
99.000000000000     12.321002006531     -0.600166738033     
100.000000000000     12.310684204102     -0.600166738033     
101.000000000000     12.300367355347     -0.600031673908     
102.000000000000     12.288329124451     -0.600166738033     
103.000000000000     12.278012275696     -0.600031673908     
104.000000000000     12.267694473267     -0.600031673908     
105.000000000000     12.257376670837     -0.600031673908     
106.000000000000     12.245339393616     -0.600031673908     
107.000000000000     12.235021591187     -0.600166738033     
108.000000000000     12.224703788757     -0.600031673908     
109.000000000000     12.212667465210     -0.600031673908     
110.000000000000     12.200629234314     -0.600031673908     
111.000000000000     12.190312385559     -0.600031673908     
112.000000000000     12.178274154663     -0.600166738033     
113.000000000000     12.166236877441     -0.600166738033     
114.000000000000     12.154199600220     -0.600166738033     
115.000000000000     12.142163276672     -0.600166738033     
116.000000000000     12.130125045776     -0.600166738033     
117.000000000000     12.118087768555     -0.600166738033     
118.000000000000     12.106051445007     -0.600166738033     
119.000000000000     12.094014167786     -0.600166738033     
120.000000000000     12.081975936890     -0.600166738033     
121.000000000000     12.068219184875     -0.600166738033     
122.000000000000     12.054463386536     -0.600166738033     
123.000000000000     12.042425155640     -0.600166738033     
124.000000000000     12.028668403625     -0.600166738033     
125.000000000000     12.014911651611     -0.600166738033     
126.000000000000     12.001154899597     -0.600031673908     
127.000000000000     11.987398147583     -0.600166738033     
128.000000000000     11.973641395569     -0.600031673908     
129.000000000000     11.959883689880     -0.600166738033     
130.000000000000     11.946126937866     -0.600031673908     
131.000000000000     11.932370185852     -0.600166738033     
132.000000000000     11.916893959045     -0.600031673908     
133.000000000000     11.901416778564     -0.600166738033     
134.000000000000     11.885940551758     -0.600166738033     
135.000000000000     11.872183799744     -0.600166738033     
136.000000000000     11.854988098145     -0.600166738033     
137.000000000000     11.841231346130     -0.600166738033     
138.000000000000     11.824034690857     -0.600166738033     
139.000000000000     11.808558464050     -0.600166738033     
140.000000000000     11.791361808777     -0.600166738033     
141.000000000000     11.774166107178     -0.600166738033     
142.000000000000     11.758689880371     -0.600166738033     
143.000000000000     11.741494178772     -0.600166738033     
144.000000000000     11.722578048706     -0.600166738033     
145.000000000000     11.705382347107     -0.600166738033     
146.000000000000     11.686466217041     -0.600166738033     
147.000000000000     11.667550086975     -0.600166738033     
148.000000000000     11.648634910583     -0.600166738033     
149.000000000000     11.629718780518     -0.600166738033     
150.000000000000     11.610802650452     -0.600166738033     
151.000000000000     11.591888427734     -0.600166738033     
152.000000000000     11.571251869202     -0.600166738033     
153.000000000000     11.550617218018     -0.600166738033     
154.000000000000     11.529981613159     -0.600166738033     
155.000000000000     11.507626533508     -0.600166738033     
156.000000000000     11.486990928650     -0.600166738033     
157.000000000000     11.464636802673     -0.600166738033     
158.000000000000     11.442281723022     -0.600031673908     
159.000000000000     11.418207168579     -0.600166738033     
160.000000000000     11.394132614136     -0.600031673908     
161.000000000000     11.368337631226     -0.600166738033     
162.000000000000     11.344264030457     -0.600166738033     
163.000000000000     11.318470001221     -0.600166738033     
164.000000000000     11.290955543518     -0.600166738033     
165.000000000000     11.265162467957     -0.600166738033     
166.000000000000     11.239368438721     -0.600166738033     
167.000000000000     11.210133552551     -0.600166738033     
168.000000000000     11.182621002197     -0.600166738033     
169.000000000000     11.153387069702     -0.600166738033     
170.000000000000     11.124154090881     -0.600166738033     
171.000000000000     11.093200683594     -0.600166738033     
172.000000000000     11.060527801514     -0.600166738033     
173.000000000000     11.029575347900     -0.600031673908     
174.000000000000     10.995182991028     -0.600166738033     
175.000000000000     10.959071159363     -0.600166738033     
176.000000000000     10.922960281372     -0.600166738033     
177.000000000000     10.883408546448     -0.600166738033     
178.000000000000     10.845577239990     -0.600166738033     
179.000000000000     10.806026458740     -0.600166738033     
180.000000000000     10.764755249023     -0.600166738033     
181.000000000000     10.721764564514     -0.600031673908     
182.000000000000     10.677055358887     -0.600166738033     
183.000000000000     10.630625724792     -0.600166738033     
184.000000000000     10.580757141113     -0.600166738033     
185.000000000000     10.530888557434     -0.600166738033     
186.000000000000     10.479299545288     -0.600031673908     
187.000000000000     10.425992012024     -0.600166738033     
188.000000000000     10.367526054382     -0.600166738033     
189.000000000000     10.307338714600     -0.600166738033     
190.000000000000     10.241993904114     -0.600031673908     
191.000000000000     10.174928665161     -0.600031673908     
192.000000000000     10.104425430298     -0.600166738033     
193.000000000000     10.030482292175     -0.600166738033     
194.000000000000     9.951379776001     -0.600031673908     
195.000000000000     9.872278213501     -0.600166738033     
196.000000000000     9.781139373779     -0.600166738033     
197.000000000000     9.679681777954     -0.600166738033     
198.000000000000     9.569626808167     -0.600166738033     
199.000000000000     9.457852363586     -0.600166738033     
200.000000000000     9.332321166992     -0.600031673908     
201.000000000000     9.194751739502     -0.600031673908     
202.000000000000     9.036547660828     -0.600166738033     
203.000000000000     8.862867355347     -0.600166738033     
204.000000000000     8.661672592163     -0.600166738033     
205.000000000000     8.431244850159     -0.600166738033     
206.000000000000     8.162985801697     -0.600166738033     


Cycle 3
Physical Cycle 3
Step 1

Time (s),          Potential (V),         Current (A)
1.000000000000     14.412047386169     0.599761605263     
2.000000000000     14.628718376160     0.599761605263     
3.000000000000     14.697502136230     0.599761605263     
4.000000000000     14.728454589844     0.599761605263     
5.000000000000     14.742212295532     0.599761605263     
6.000000000000     14.752530097961     0.599761605263     
7.000000000000     14.759407997131     0.599626541138     
8.000000000000     14.769725799561     0.599626541138     
9.000000000000     14.776603698730     0.599761605263     
10.000000000000     14.783482551575     0.599761605263     
11.000000000000     14.792080879211     0.599626541138     
12.000000000000     14.797240257263     0.599626541138     
13.000000000000     14.804118156433     0.599761605263     
14.000000000000     14.810997009277     0.599761605263     
15.000000000000     14.816155433655     0.599761605263     
16.000000000000     14.823034286499     0.599626541138     
17.000000000000     14.828192710876     0.599761605263     
18.000000000000     14.833352088928     0.599761605263     
19.000000000000     14.840229988098     0.599761605263     
20.000000000000     14.845389366150     0.599761605263     
21.000000000000     14.850547790527     0.599761605263     
22.000000000000     14.855706214905     0.599761605263     
23.000000000000     14.860864639282     0.599761605263     
24.000000000000     14.867744445801     0.599761605263     
25.000000000000     14.872902870178     0.599626541138     
26.000000000000     14.878061294556     0.599626541138     
27.000000000000     14.883219718933     0.599626541138     
28.000000000000     14.888379096985     0.599626541138     
29.000000000000     14.893538475037     0.599761605263     
30.000000000000     14.900416374207     0.599626541138     
31.000000000000     14.905574798584     0.599626541138     
32.000000000000     14.910734176636     0.599626541138     
33.000000000000     14.915892601013     0.599761605263     
34.000000000000     14.921051979065     0.599761605263     
35.000000000000     14.926210403442     0.599626541138     
36.000000000000     14.931368827820     0.599626541138     
37.000000000000     14.936528205872     0.599761605263     
38.000000000000     14.939967155457     0.599761605263     
39.000000000000     14.946846008301     0.599761605263     
40.000000000000     14.950284957886     0.599761605263     
41.000000000000     14.955444335938     0.599761605263     
42.000000000000     14.960602760315     0.599761605263     
43.000000000000     14.967480659485     0.599761605263     
44.000000000000     14.970919609070     0.599761605263     
45.000000000000     14.977799415588     0.599761605263     
46.000000000000     14.982957839966     0.599761605263     
47.000000000000     14.988116264343     0.599761605263     
48.000000000000     14.991556167603     0.599761605263     
49.000000000000     14.996713638306     0.599761605263     
50.000000000000     15.003593444824     0.599761605263     
51.000000000000     15.007032394409     0.599761605263     
52.000000000000     15.012190818787     0.599761605263     
53.000000000000     15.017350196838     0.599761605263     
54.000000000000     15.022508621216     0.599761605263     
55.000000000000     15.027667045593     0.599761605263     
56.000000000000     15.032826423645     0.599761605263     
57.000000000000     15.037984848022     0.599761605263     
58.000000000000     15.043144226074     0.599761605263     
59.000000000000     15.048302650452     0.599761605263     
60.000000000000     15.053462028503     0.599761605263     
61.000000000000     15.058620452881     0.599761605263     
62.000000000000     15.063778877258     0.599761605263     
63.000000000000     15.068938255310     0.599761605263     
64.000000000000     15.072377204895     0.599761605263     
65.000000000000     15.077535629272     0.599761605263     
66.000000000000     15.082695007324     0.599761605263     
67.000000000000     15.087854385376     0.599761605263     
68.000000000000     15.093012809753     0.599761605263     
69.000000000000     15.098171234131     0.599761605263     
70.000000000000     15.103329658508     0.599761605263     
71.000000000000     15.108489036560     0.599761605263     
72.000000000000     15.113648414612     0.599761605263     
73.000000000000     15.118806838989     0.599626541138     
74.000000000000     15.123966217041     0.599626541138     
75.000000000000     15.129123687744     0.599761605263     
76.000000000000     15.134283065796     0.599761605263     
77.000000000000     15.139442443848     0.599761605263     
78.000000000000     15.144600868225     0.599761605263     
79.000000000000     15.149760246277     0.599761605263     
80.000000000000     15.154918670654     0.599761605263     
81.000000000000     15.160077095032     0.599761605263     
82.000000000000     15.165236473083     0.599761605263     
83.000000000000     15.170394897461     0.599761605263     
84.000000000000     15.175554275513     0.599761605263     
85.000000000000     15.180712699890     0.599761605263     
86.000000000000     15.184151649475     0.599761605263     
87.000000000000     15.189311027527     0.599761605263     
88.000000000000     15.194470405579     0.599761605263     
89.000000000000     15.199627876282     0.599761605263     
90.000000000000     15.204787254333     0.599626541138     
91.000000000000     15.209945678711     0.599761605263     
92.000000000000     15.215105056763     0.599761605263     
93.000000000000     15.220264434814     0.599761605263     
94.000000000000     15.225422859192     0.599761605263     
95.000000000000     15.232300758362     0.599626541138     
96.000000000000     15.235739707947     0.599761605263     
97.000000000000     15.240899085999     0.599761605263     
98.000000000000     15.246058464050     0.599761605263     
99.000000000000     15.252936363220     0.599761605263     
100.000000000000     15.256375312805     0.599761605263     
101.000000000000     15.263254165649     0.599761605263     
102.000000000000     15.268412590027     0.599761605263     
103.000000000000     15.273571968079     0.599761605263     
104.000000000000     15.278730392456     0.599761605263     
105.000000000000     15.283888816833     0.599626541138     
106.000000000000     15.289048194885     0.599626541138     
107.000000000000     15.294206619263     0.599626541138     
108.000000000000     15.299365997314     0.599761605263     
109.000000000000     15.304525375366     0.599626541138     
110.000000000000     15.309682846069     0.599626541138     
111.000000000000     15.316561698914     0.599626541138     
112.000000000000     15.321721076965     0.599761605263     
113.000000000000     15.326878547668     0.599761605263     
114.000000000000     15.332037925720     0.599761605263     
115.000000000000     15.337197303772     0.599761605263     
116.000000000000     15.342355728149     0.599626541138     
117.000000000000     15.347515106201     0.599626541138     
118.000000000000     15.352673530579     0.599761605263     
119.000000000000     15.357831954956     0.599626541138     
120.000000000000     15.362991333008     0.599626541138     
121.000000000000     15.368149757385     0.599626541138     
122.000000000000     15.375028610229     0.599626541138     
123.000000000000     15.380187034607     0.599761605263     
124.000000000000     15.385346412659     0.599761605263     
125.000000000000     15.390504837036     0.599626541138     
126.000000000000     15.395664215088     0.599626541138     
127.000000000000     15.400822639465     0.599626541138     
128.000000000000     15.407700538635     0.599761605263     
129.000000000000     15.412859916687     0.599761605263     
130.000000000000     15.418019294739     0.599761605263     
131.000000000000     15.423177719116     0.599626541138     
132.000000000000     15.430055618286     0.599626541138     
133.000000000000     15.435214996338     0.599761605263     
134.000000000000     15.440374374390     0.599761605263     
135.000000000000     15.445532798767     0.599626541138     
136.000000000000     15.452410697937     0.599626541138     
137.000000000000     15.457570075989     0.599626541138     
138.000000000000     15.462729454041     0.599761605263     
139.000000000000     15.467886924744     0.599761605263     
140.000000000000     15.474765777588     0.599761605263     
141.000000000000     15.479925155640     0.599761605263     
142.000000000000     15.485083580017     0.599761605263     
143.000000000000     15.490242004395     0.599761605263     
144.000000000000     15.497120857239     0.599761605263     
145.000000000000     15.502280235291     0.599761605263     
146.000000000000     15.509158134460     0.599761605263     
147.000000000000     15.514316558838     0.599761605263     
148.000000000000     15.519475936890     0.599761605263     
149.000000000000     15.526353836060     0.599761605263     
150.000000000000     15.531513214111     0.599626541138     
151.000000000000     15.538391113281     0.599626541138     
152.000000000000     15.543549537659     0.599626541138     
153.000000000000     15.548708915710     0.599761605263     
154.000000000000     15.555587768555     0.599626541138     
155.000000000000     15.560746192932     0.599626541138     
156.000000000000     15.565904617310     0.599761605263     
157.000000000000     15.572784423828     0.599761605263     
158.000000000000     15.577941894531     0.599761605263     
159.000000000000     15.584820747375     0.599761605263     
160.000000000000     15.589980125427     0.599626541138     
161.000000000000     15.595138549805     0.599761605263     
162.000000000000     15.602017402649     0.599761605263     
163.000000000000     15.608895301819     0.599761605263     
164.000000000000     15.614053726196     0.599761605263     
165.000000000000     15.620932579041     0.599761605263     
166.000000000000     15.627811431885     0.599761605263     
167.000000000000     15.632969856262     0.599761605263     
168.000000000000     15.638129234314     0.599761605263     
169.000000000000     15.645007133484     0.599761605263     
170.000000000000     15.650165557861     0.599761605263     
171.000000000000     15.657044410706     0.599761605263     
172.000000000000     15.662202835083     0.599761605263     
173.000000000000     15.669081687927     0.599761605263     
174.000000000000     15.675959587097     0.599761605263     
175.000000000000     15.682839393616     0.599761605263     
176.000000000000     15.689717292786     0.599761605263     
177.000000000000     15.694875717163     0.599761605263     
178.000000000000     15.700035095215     0.599761605263     
179.000000000000     15.706912994385     0.599761605263     
180.000000000000     15.713791847229     0.599761605263     
181.000000000000     15.720669746399     0.599761605263     
182.000000000000     15.727547645569     0.599761605263     
183.000000000000     15.732707023621     0.599761605263     
184.000000000000     15.739585876465     0.599761605263     
185.000000000000     15.746463775635     0.599761605263     
186.000000000000     15.753342628479     0.599626541138     
187.000000000000     15.760220527649     0.599761605263     
188.000000000000     15.767100334167     0.599761605263     
189.000000000000     15.773978233337     0.599761605263     
190.000000000000     15.780856132507     0.599761605263     
191.000000000000     15.786014556885     0.599761605263     
192.000000000000     15.792894363403     0.599761605263     
193.000000000000     15.799772262573     0.599761605263     
194.000000000000     15.806651115417     0.599626541138     
195.000000000000     15.813529014587     0.599626541138     
196.000000000000     15.820406913757     0.599761605263     
197.000000000000     15.827285766602     0.599761605263     
198.000000000000     15.834163665771     0.599761605263     
199.000000000000     15.841043472290     0.599761605263     
200.000000000000     15.847921371460     0.599761605263     
201.000000000000     15.854800224304     0.599761605263     
202.000000000000     15.861678123474     0.599761605263     
203.000000000000     15.870276451111     0.599761605263     
204.000000000000     15.877155303955     0.599761605263     
205.000000000000     15.884033203125     0.599761605263     
206.000000000000     15.890911102295     0.599761605263     
207.000000000000     15.899509429932     0.599761605263     
208.000000000000     15.906388282776     0.599761605263     
209.000000000000     15.913266181946     0.599761605263     
210.000000000000     15.920145034790     0.599761605263     
211.000000000000     15.928743362427     0.599761605263     
212.000000000000     15.935621261597     0.599761605263     
213.000000000000     15.942500114441     0.599761605263     
214.000000000000     15.951098442078     0.599761605263     
215.000000000000     15.959695816040     0.599761605263     
216.000000000000     15.966573715210     0.599761605263     
217.000000000000     15.973452568054     0.599761605263     
218.000000000000     15.982050895691     0.599761605263     
219.000000000000     15.990649223328     0.599761605263     
220.000000000000     15.995807647705     0.599761605263     


Cycle 3
Physical Cycle 3
Step 2

Time (s),          Potential (V),         Current (A)
1.000000000000     13.375123023987     -0.600166738033     
2.000000000000     13.175647735596     -0.600166738033     
3.000000000000     13.101704597473     -0.600166738033     
4.000000000000     13.065592765808     -0.600166738033     
5.000000000000     13.050115585327     -0.600031673908     
6.000000000000     13.039798736572     -0.600031673908     
7.000000000000     13.029480934143     -0.600031673908     
8.000000000000     13.019164085388     -0.600031673908     
9.000000000000     13.007125854492     -0.600031673908     
10.000000000000     12.998527526855     -0.600031673908     
11.000000000000     12.989930152893     -0.600031673908     
12.000000000000     12.981331825256     -0.600166738033     
13.000000000000     12.972734451294     -0.600031673908     
14.000000000000     12.965855598450     -0.600031673908     
15.000000000000     12.955537796021     -0.600031673908     
16.000000000000     12.948659896851     -0.600166738033     
17.000000000000     12.940060615540     -0.600031673908     
18.000000000000     12.931463241577     -0.600031673908     
19.000000000000     12.924585342407     -0.600166738033     
20.000000000000     12.915987014771     -0.600031673908     
21.000000000000     12.907388687134     -0.600031673908     
22.000000000000     12.898791313171     -0.600031673908     
23.000000000000     12.891912460327     -0.600031673908     
24.000000000000     12.883314132690     -0.600031673908     
25.000000000000     12.874715805054     -0.600031673908     
26.000000000000     12.866118431091     -0.600031673908     
27.000000000000     12.859239578247     -0.600031673908     
28.000000000000     12.850642204285     -0.600031673908     
29.000000000000     12.843763351440     -0.600031673908     
30.000000000000     12.835165023804     -0.600031673908     
31.000000000000     12.826566696167     -0.600031673908     
32.000000000000     12.819688796997     -0.600031673908     
33.000000000000     12.811091423035     -0.600031673908     
34.000000000000     12.802493095398     -0.600031673908     
35.000000000000     12.795614242554     -0.600031673908     
36.000000000000     12.787015914917     -0.600031673908     
37.000000000000     12.778417587280     -0.600031673908     
38.000000000000     12.771539688110     -0.600031673908     
39.000000000000     12.764660835266     -0.600031673908     
40.000000000000     12.756063461304     -0.600031673908     
41.000000000000     12.745745658875     -0.600031673908     
42.000000000000     12.738866806030     -0.600031673908     
43.000000000000     12.730269432068     -0.600031673908     
44.000000000000     12.721671104431     -0.600031673908     
45.000000000000     12.714793205261     -0.600031673908     
46.000000000000     12.706194877625     -0.600031673908     
47.000000000000     12.697596549988     -0.600031673908     
48.000000000000     12.688999176025     -0.600031673908     
49.000000000000     12.682120323181     -0.600031673908     
50.000000000000     12.673521995544     -0.600031673908     
51.000000000000     12.664923667908     -0.600031673908     
52.000000000000     12.656326293945     -0.600031673908     
53.000000000000     12.649447441101     -0.600031673908     
54.000000000000     12.640849113464     -0.600031673908     
55.000000000000     12.632250785828     -0.600031673908     
56.000000000000     12.623653411865     -0.600031673908     
57.000000000000     12.615055084229     -0.600031673908     
58.000000000000     12.606456756592     -0.600031673908     
59.000000000000     12.597859382629     -0.600166738033     
60.000000000000     12.590980529785     -0.600166738033     
61.000000000000     12.580662727356     -0.600031673908     
62.000000000000     12.573784828186     -0.600031673908     
63.000000000000     12.565187454224     -0.600166738033     
64.000000000000     12.554868698120     -0.600031673908     
65.000000000000     12.546271324158     -0.600031673908     
66.000000000000     12.539392471313     -0.600031673908     
67.000000000000     12.529074668884     -0.600031673908     
68.000000000000     12.520477294922     -0.600031673908     
69.000000000000     12.511878967285     -0.600031673908     
70.000000000000     12.503280639648     -0.600031673908     
71.000000000000     12.492962837219     -0.600031673908     
72.000000000000     12.484365463257     -0.600031673908     
73.000000000000     12.475767135620     -0.600031673908     
74.000000000000     12.467168807983     -0.600031673908     
75.000000000000     12.456851005554     -0.600031673908     
76.000000000000     12.448252677917     -0.600031673908     
77.000000000000     12.439655303955     -0.600031673908     
78.000000000000     12.431056976318     -0.600031673908     
79.000000000000     12.420739173889     -0.600031673908     
80.000000000000     12.412140846252     -0.600031673908     
81.000000000000     12.403543472290     -0.600031673908     
82.000000000000     12.393225669861     -0.600031673908     
83.000000000000     12.382907867432     -0.600031673908     
84.000000000000     12.374309539795     -0.600031673908     
85.000000000000     12.363991737366     -0.600031673908     
86.000000000000     12.353674888611     -0.600031673908     
87.000000000000     12.343357086182     -0.600031673908     
88.000000000000     12.333039283752     -0.600031673908     
89.000000000000     12.322722434998     -0.600031673908     
90.000000000000     12.314124107361     -0.600031673908     
91.000000000000     12.303806304932     -0.600031673908     
92.000000000000     12.293487548828     -0.600031673908     
93.000000000000     12.283170700073     -0.600031673908     
94.000000000000     12.272852897644     -0.600031673908     
95.000000000000     12.260815620422     -0.600031673908     
96.000000000000     12.252218246460     -0.600031673908     
97.000000000000     12.240180015564     -0.600031673908     
98.000000000000     12.229863166809     -0.600031673908     
99.000000000000     12.217824935913     -0.600031673908     
100.000000000000     12.207508087158     -0.600031673908     
101.000000000000     12.197190284729     -0.600031673908     
102.000000000000     12.185153007507     -0.600031673908     
103.000000000000     12.173115730286     -0.600031673908     
104.000000000000     12.161078453064     -0.600031673908     
105.000000000000     12.150760650635     -0.600031673908     
106.000000000000     12.138723373413     -0.600031673908     
107.000000000000     12.126686096191     -0.600031673908     
108.000000000000     12.114648818970     -0.600031673908     
109.000000000000     12.102611541748     -0.600031673908     
110.000000000000     12.090574264526     -0.600031673908     
111.000000000000     12.078536987305     -0.600031673908     
112.000000000000     12.064780235291     -0.600031673908     
113.000000000000     12.052742958069     -0.600031673908     
114.000000000000     12.038986206055     -0.600031673908     
115.000000000000     12.026948928833     -0.600031673908     
116.000000000000     12.013192176819     -0.600031673908     
117.000000000000     12.001154899597     -0.600031673908     
118.000000000000     11.987398147583     -0.600031673908     
119.000000000000     11.973641395569     -0.600031673908     
120.000000000000     11.959883689880     -0.600031673908     
121.000000000000     11.946126937866     -0.600031673908     
122.000000000000     11.932370185852     -0.600031673908     
123.000000000000     11.916893959045     -0.600031673908     
124.000000000000     11.901416778564     -0.600031673908     
125.000000000000     11.887660026550     -0.600031673908     
126.000000000000     11.873904228210     -0.600031673908     
127.000000000000     11.858427047729     -0.600031673908     
128.000000000000     11.842950820923     -0.600031673908     
129.000000000000     11.827473640442     -0.600031673908     
130.000000000000     11.811998367310     -0.600031673908     
131.000000000000     11.794801712036     -0.600031673908     
132.000000000000     11.779324531555     -0.600031673908     
133.000000000000     11.762128829956     -0.600031673908     
134.000000000000     11.746651649475     -0.600031673908     
135.000000000000     11.729455947876     -0.600031673908     
136.000000000000     11.712260246277     -0.600031673908     
137.000000000000     11.695063591003     -0.600031673908     
138.000000000000     11.677867889404     -0.600031673908     
139.000000000000     11.660672187805     -0.600031673908     
140.000000000000     11.640036582947     -0.600031673908     
141.000000000000     11.621121406555     -0.600031673908     
142.000000000000     11.602205276489     -0.600031673908     
143.000000000000     11.583290100098     -0.600031673908     
144.000000000000     11.562653541565     -0.600031673908     
145.000000000000     11.543739318848     -0.600031673908     
146.000000000000     11.523102760315     -0.600031673908     
147.000000000000     11.502468109131     -0.600031673908     
148.000000000000     11.481833457947     -0.600031673908     
149.000000000000     11.459478378296     -0.600031673908     
150.000000000000     11.437123298645     -0.600031673908     
151.000000000000     11.413047790527     -0.600031673908     
152.000000000000     11.390692710876     -0.600031673908     
153.000000000000     11.368337631226     -0.600031673908     
154.000000000000     11.342543601990     -0.600031673908     
155.000000000000     11.320189476013     -0.600031673908     
156.000000000000     11.294395446777     -0.600031673908     
157.000000000000     11.266880989075     -0.600031673908     
158.000000000000     11.241086959839     -0.600031673908     
159.000000000000     11.213574409485     -0.600031673908     
160.000000000000     11.186059951782     -0.600031673908     
161.000000000000     11.156826019287     -0.600031673908     
162.000000000000     11.127593040466     -0.600031673908     
163.000000000000     11.098360061646     -0.600031673908     
164.000000000000     11.067406654358     -0.600031673908     
165.000000000000     11.038172721863     -0.600031673908     
166.000000000000     11.005500793457     -0.600031673908     
167.000000000000     10.971109390259     -0.600031673908     
168.000000000000     10.936716079712     -0.600031673908     
169.000000000000     10.900605201721     -0.600031673908     
170.000000000000     10.862772941589     -0.600031673908     
171.000000000000     10.826661109924     -0.600031673908     
172.000000000000     10.787110328674     -0.600031673908     
173.000000000000     10.745840072632     -0.600031673908     
174.000000000000     10.704568862915     -0.600031673908     
175.000000000000     10.659858703613     -0.600031673908     
176.000000000000     10.615148544312     -0.600031673908     
177.000000000000     10.567000389099     -0.600031673908     
178.000000000000     10.515412330627     -0.600031673908     
179.000000000000     10.465542793274     -0.600031673908     
180.000000000000     10.417393684387     -0.600031673908     
181.000000000000     10.364086151123     -0.600031673908     
182.000000000000     10.305620193481     -0.600031673908     
183.000000000000     10.243714332581     -0.600031673908     
184.000000000000     10.178368568420     -0.600031673908     
185.000000000000     10.114743232727     -0.600031673908     
186.000000000000     10.042518615723     -0.600031673908     
187.000000000000     9.965136528015     -0.600031673908     
188.000000000000     9.884314537048     -0.600031673908     
189.000000000000     9.796614646912     -0.600031673908     
190.000000000000     9.705475807190     -0.600031673908     
191.000000000000     9.610897064209     -0.600031673908     
192.000000000000     9.506001472473     -0.600031673908     
193.000000000000     9.390787124634     -0.600031673908     
194.000000000000     9.265255928040     -0.600031673908     
195.000000000000     9.129406929016     -0.600031673908     
196.000000000000     8.967763900757     -0.600031673908     
197.000000000000     8.790643692017     -0.600031673908     
198.000000000000     8.596327781677     -0.600031673908     
199.000000000000     8.357301712036     -0.600031673908     
200.000000000000     8.130313873291     -0.600031673908     


Cycle 4
Physical Cycle 4
Step 1

Time (s),          Potential (V),         Current (A)
1.000000000000     14.480832099915     0.599626541138     
2.000000000000     14.695782661438     0.599761605263     
3.000000000000     14.764567375183     0.599761605263     
4.000000000000     14.797240257263     0.599761605263     
5.000000000000     14.812715530396     0.599761605263     
6.000000000000     14.821313858032     0.599761605263     
7.000000000000     14.829912185669     0.599761605263     
8.000000000000     14.838509559631     0.599761605263     
9.000000000000     14.845389366150     0.599761605263     
10.000000000000     14.853986740112     0.599761605263     
11.000000000000     14.859146118164     0.599761605263     
12.000000000000     14.866024017334     0.599761605263     
13.000000000000     14.872902870178     0.599761605263     
14.000000000000     14.878061294556     0.599761605263     
15.000000000000     14.884940147400     0.599761605263     
16.000000000000     14.890098571777     0.599761605263     
17.000000000000     14.896977424622     0.599761605263     
18.000000000000     14.902135848999     0.599761605263     
19.000000000000     14.907295227051     0.599761605263     
20.000000000000     14.912453651428     0.599761605263     
21.000000000000     14.917612075806     0.599761605263     
22.000000000000     14.922771453857     0.599761605263     
23.000000000000     14.929650306702     0.599761605263     
24.000000000000     14.934808731079     0.599761605263     
25.000000000000     14.939967155457     0.599761605263     
26.000000000000     14.945125579834     0.599761605263     
27.000000000000     14.950284957886     0.599761605263     
28.000000000000     14.955444335938     0.599761605263     
29.000000000000     14.960602760315     0.599761605263     
30.000000000000     14.965761184692     0.599761605263     
31.000000000000     14.970919609070     0.599761605263     
32.000000000000     14.976078987122     0.599761605263     
33.000000000000     14.981238365173     0.599761605263     
34.000000000000     14.986396789551     0.599761605263     
35.000000000000     14.991556167603     0.599761605263     
36.000000000000     14.996713638306     0.599761605263     
37.000000000000     15.001873016357     0.599761605263     
38.000000000000     15.007032394409     0.599761605263     
39.000000000000     15.012190818787     0.599761605263     
40.000000000000     15.017350196838     0.599761605263     
41.000000000000     15.020789146423     0.599761605263     
42.000000000000     15.027667045593     0.599761605263     
43.000000000000     15.032826423645     0.599761605263     
44.000000000000     15.036265373230     0.599761605263     
45.000000000000     15.041423797607     0.599761605263     
46.000000000000     15.046583175659     0.599761605263     
47.000000000000     15.051741600037     0.599761605263     
48.000000000000     15.056900978088     0.599761605263     
49.000000000000     15.062060356140     0.599761605263     
50.000000000000     15.067217826843     0.599761605263     
51.000000000000     15.072377204895     0.599761605263     
52.000000000000     15.075816154480     0.599761605263     
53.000000000000     15.080974578857     0.599761605263     
54.000000000000     15.086133956909     0.599761605263     
55.000000000000     15.091293334961     0.599761605263     
56.000000000000     15.096451759338     0.599761605263     
57.000000000000     15.101611137390     0.599761605263     
58.000000000000     15.106768608093     0.599761605263     
59.000000000000     15.111927986145     0.599761605263     
60.000000000000     15.117087364197     0.599761605263     
61.000000000000     15.122245788574     0.599761605263     
62.000000000000     15.127405166626     0.599761605263     
63.000000000000     15.132563591003     0.599761605263     
64.000000000000     15.137722015381     0.599761605263     
65.000000000000     15.142881393433     0.599761605263     
66.000000000000     15.146320343018     0.599761605263     
67.000000000000     15.151478767395     0.599761605263     
68.000000000000     15.156638145447     0.599761605263     
69.000000000000     15.160077095032     0.599761605263     
70.000000000000     15.165236473083     0.599761605263     
71.000000000000     15.170394897461     0.599761605263     
72.000000000000     15.175554275513     0.599761605263     
73.000000000000     15.180712699890     0.599761605263     
74.000000000000     15.185871124268     0.599761605263     
75.000000000000     15.191029548645     0.599761605263     
76.000000000000     15.194470405579     0.599761605263     
77.000000000000     15.201348304749     0.599761605263     
78.000000000000     15.206506729126     0.599761605263     
79.000000000000     15.211666107178     0.599761605263     
80.000000000000     15.215105056763     0.599761605263     
81.000000000000     15.220264434814     0.599761605263     
82.000000000000     15.225422859192     0.599761605263     
83.000000000000     15.230581283569     0.599761605263     
84.000000000000     15.235739707947     0.599761605263     
85.000000000000     15.240899085999     0.599761605263     
86.000000000000     15.246058464050     0.599761605263     
87.000000000000     15.251216888428     0.599761605263     
88.000000000000     15.256375312805     0.599761605263     
89.000000000000     15.261533737183     0.599761605263     
90.000000000000     15.266693115234     0.599761605263     
91.000000000000     15.271851539612     0.599761605263     
92.000000000000     15.275291442871     0.599761605263     
93.000000000000     15.282170295715     0.599761605263     
94.000000000000     15.285609245300     0.599761605263     
95.000000000000     15.292487144470     0.599761605263     
96.000000000000     15.297645568848     0.599761605263     
97.000000000000     15.302804946899     0.599761605263     
98.000000000000     15.306243896484     0.599761605263     
99.000000000000     15.311403274536     0.599761605263     
100.000000000000     15.316561698914     0.599761605263     
101.000000000000     15.323439598083     0.599761605263     
102.000000000000     15.328598976135     0.599761605263     
103.000000000000     15.332037925720     0.599761605263     
104.000000000000     15.337197303772     0.599761605263     
105.000000000000     15.342355728149     0.599761605263     
106.000000000000     15.347515106201     0.599761605263     
107.000000000000     15.354393005371     0.599761605263     
108.000000000000     15.359552383423     0.599761605263     
109.000000000000     15.364710807800     0.599761605263     
110.000000000000     15.369870185852     0.599761605263     
111.000000000000     15.375028610229     0.599761605263     
112.000000000000     15.380187034607     0.599761605263     
113.000000000000     15.385346412659     0.599761605263     
114.000000000000     15.390504837036     0.599761605263     
115.000000000000     15.395664215088     0.599761605263     
116.000000000000     15.400822639465     0.599761605263     
117.000000000000     15.405982017517     0.599761605263     
118.000000000000     15.411140441895     0.599761605263     
119.000000000000     15.416298866272     0.599761605263     
120.000000000000     15.423177719116     0.599761605263     
121.000000000000     15.428336143494     0.599761605263     
122.000000000000     15.433494567871     0.599761605263     
123.000000000000     15.438653945923     0.599761605263     
124.000000000000     15.443813323975     0.599761605263     
125.000000000000     15.448971748352     0.599761605263     
126.000000000000     15.454131126404     0.599761605263     
127.000000000000     15.459288597107     0.599761605263     
128.000000000000     15.464447975159     0.599761605263     
129.000000000000     15.471326828003     0.599761605263     
130.000000000000     15.476486206055     0.599761605263     
131.000000000000     15.481643676758     0.599761605263     
132.000000000000     15.486803054810     0.599761605263     
133.000000000000     15.493681907654     0.599761605263     
134.000000000000     15.498840332031     0.599761605263     
135.000000000000     15.503998756409     0.599761605263     
136.000000000000     15.509158134460     0.599761605263     
137.000000000000     15.514316558838     0.599761605263     
138.000000000000     15.519475936890     0.599761605263     
139.000000000000     15.526353836060     0.599761605263     
140.000000000000     15.531513214111     0.599761605263     
141.000000000000     15.536671638489     0.599761605263     
142.000000000000     15.543549537659     0.599761605263     
143.000000000000     15.548708915710     0.599761605263     
144.000000000000     15.553868293762     0.599761605263     
145.000000000000     15.559026718140     0.599761605263     
146.000000000000     15.565904617310     0.599761605263     
147.000000000000     15.571063995361     0.599761605263     
148.000000000000     15.576223373413     0.599761605263     
149.000000000000     15.583101272583     0.599761605263     
150.000000000000     15.588259696960     0.599761605263     
151.000000000000     15.595138549805     0.599761605263     
152.000000000000     15.600296974182     0.599761605263     
153.000000000000     15.605456352234     0.599761605263     
154.000000000000     15.610614776611     0.599761605263     
155.000000000000     15.617492675781     0.599761605263     
156.000000000000     15.622652053833     0.599761605263     
157.000000000000     15.629530906677     0.599761605263     
158.000000000000     15.634690284729     0.599761605263     
159.000000000000     15.641568183899     0.599761605263     
160.000000000000     15.646726608276     0.599761605263     
161.000000000000     15.653605461121     0.599761605263     
162.000000000000     15.658763885498     0.599761605263     
163.000000000000     15.665642738342     0.599761605263     
164.000000000000     15.670801162720     0.599761605263     
165.000000000000     15.677680015564     0.599761605263     
166.000000000000     15.682839393616     0.599761605263     
167.000000000000     15.687996864319     0.599761605263     
168.000000000000     15.694875717163     0.599761605263     
169.000000000000     15.701753616333     0.599761605263     
170.000000000000     15.706912994385     0.599761605263     
171.000000000000     15.713791847229     0.599761605263     
172.000000000000     15.718950271606     0.599761605263     
173.000000000000     15.725829124451     0.599761605263     
174.000000000000     15.732707023621     0.599761605263     
175.000000000000     15.737866401672     0.599761605263     
176.000000000000     15.744745254517     0.599761605263     
177.000000000000     15.751623153687     0.599761605263     
178.000000000000     15.758501052856     0.599761605263     
179.000000000000     15.763660430908     0.599761605263     
180.000000000000     15.770539283752     0.599761605263     
181.000000000000     15.777417182922     0.599761605263     
182.000000000000     15.782575607300     0.599761605263     
183.000000000000     15.789454460144     0.599761605263     
184.000000000000     15.796333312988     0.599761605263     
185.000000000000     15.803211212158     0.599761605263     
186.000000000000     15.810090065002     0.599761605263     
187.000000000000     15.815249443054     0.599761605263     
188.000000000000     15.822127342224     0.599761605263     
189.000000000000     15.829005241394     0.599761605263     
190.000000000000     15.835884094238     0.599761605263     
191.000000000000     15.842761993408     0.599761605263     
192.000000000000     15.849640846252     0.599761605263     
193.000000000000     15.856518745422     0.599761605263     
194.000000000000     15.863397598267     0.599761605263     
195.000000000000     15.870276451111     0.599761605263     
196.000000000000     15.877155303955     0.599761605263     
197.000000000000     15.884033203125     0.599761605263     
198.000000000000     15.890911102295     0.599761605263     
199.000000000000     15.897789955139     0.599761605263     
200.000000000000     15.904667854309     0.599761605263     
201.000000000000     15.913266181946     0.599761605263     
202.000000000000     15.918424606323     0.599761605263     
203.000000000000     15.927022933960     0.599761605263     
204.000000000000     15.933901786804     0.599761605263     
205.000000000000     15.942500114441     0.599761605263     
206.000000000000     15.949378013611     0.599761605263     
207.000000000000     15.956256866455     0.599761605263     
208.000000000000     15.963134765625     0.599761605263     
209.000000000000     15.970012664795     0.599761605263     
210.000000000000     15.978610992432     0.599761605263     
211.000000000000     15.985489845276     0.599761605263     
212.000000000000     15.994088172913     0.599761605263     
213.000000000000     15.997527122498     0.599761605263     


Cycle 4
Physical Cycle 4
Step 2

Time (s),          Potential (V),         Current (A)
1.000000000000     13.318375587463     -0.600031673908     
2.000000000000     13.113741874695     -0.600031673908     
3.000000000000     13.034640312195     -0.600031673908     
4.000000000000     12.996809005737     -0.600031673908     
5.000000000000     12.979613304138     -0.600031673908     
6.000000000000     12.967575073242     -0.600031673908     
7.000000000000     12.957258224487     -0.600031673908     
8.000000000000     12.945219993591     -0.600031673908     
9.000000000000     12.934903144836     -0.600031673908     
10.000000000000     12.926304817200     -0.600031673908     
11.000000000000     12.915987014771     -0.600031673908     
12.000000000000     12.907388687134     -0.600031673908     
13.000000000000     12.898791313171     -0.600031673908     
14.000000000000     12.890192985535     -0.600031673908     
15.000000000000     12.883314132690     -0.600031673908     
16.000000000000     12.874715805054     -0.600031673908     
17.000000000000     12.866118431091     -0.600031673908     
18.000000000000     12.857520103455     -0.600031673908     
19.000000000000     12.848921775818     -0.600031673908     
20.000000000000     12.842043876648     -0.600031673908     
21.000000000000     12.833445549011     -0.600031673908     
22.000000000000     12.824848175049     -0.600031673908     
23.000000000000     12.817969322205     -0.600031673908     
24.000000000000     12.809370994568     -0.600031673908     
25.000000000000     12.800772666931     -0.600031673908     
26.000000000000     12.793894767761     -0.600031673908     
27.000000000000     12.785297393799     -0.600031673908     
28.000000000000     12.774978637695     -0.600031673908     
29.000000000000     12.768100738525     -0.600031673908     
30.000000000000     12.759502410889     -0.600031673908     
31.000000000000     12.752623558044     -0.600031673908     
32.000000000000     12.744026184082     -0.600031673908     
33.000000000000     12.735427856445     -0.600031673908     
34.000000000000     12.726829528809     -0.600031673908     
35.000000000000     12.718232154846     -0.600031673908     
36.000000000000     12.709633827209     -0.600031673908     
37.000000000000     12.702754974365     -0.600031673908     
38.000000000000     12.694156646729     -0.600031673908     
39.000000000000     12.685559272766     -0.600031673908     
40.000000000000     12.676960945129     -0.600031673908     
41.000000000000     12.670083045959     -0.600031673908     
42.000000000000     12.661484718323     -0.600031673908     
43.000000000000     12.652887344360     -0.600031673908     
44.000000000000     12.644289016724     -0.600031673908     
45.000000000000     12.635690689087     -0.600031673908     
46.000000000000     12.627093315125     -0.600031673908     
47.000000000000     12.618494987488     -0.600031673908     
48.000000000000     12.609895706177     -0.600031673908     
49.000000000000     12.601298332214     -0.600031673908     
50.000000000000     12.594420433044     -0.600031673908     
51.000000000000     12.585822105408     -0.600031673908     
52.000000000000     12.577223777771     -0.600031673908     
53.000000000000     12.568626403809     -0.600031673908     
54.000000000000     12.558307647705     -0.600031673908     
55.000000000000     12.551429748535     -0.600031673908     
56.000000000000     12.542832374573     -0.600031673908     
57.000000000000     12.532513618469     -0.600031673908     
58.000000000000     12.525635719299     -0.600031673908     
59.000000000000     12.517038345337     -0.600031673908     
60.000000000000     12.506719589233     -0.600031673908     
61.000000000000     12.498122215271     -0.600031673908     
62.000000000000     12.489523887634     -0.600031673908     
63.000000000000     12.480925559998     -0.600031673908     
64.000000000000     12.472328186035     -0.600031673908     
65.000000000000     12.463729858398     -0.600031673908     
66.000000000000     12.453412055969     -0.600031673908     
67.000000000000     12.443094253540     -0.600031673908     
68.000000000000     12.436216354370     -0.600031673908     
69.000000000000     12.425897598267     -0.600031673908     
70.000000000000     12.417300224304     -0.600031673908     
71.000000000000     12.406983375549     -0.600031673908     
72.000000000000     12.396664619446     -0.600031673908     
73.000000000000     12.388067245483     -0.600031673908     
74.000000000000     12.379468917847     -0.600031673908     
75.000000000000     12.369151115417     -0.600031673908     
76.000000000000     12.358833312988     -0.600031673908     
77.000000000000     12.350234985352     -0.600031673908     
78.000000000000     12.339918136597     -0.600031673908     
79.000000000000     12.329600334167     -0.600031673908     
80.000000000000     12.321002006531     -0.600031673908     
81.000000000000     12.310684204102     -0.600031673908     
82.000000000000     12.300367355347     -0.600031673908     
83.000000000000     12.290048599243     -0.600031673908     
84.000000000000     12.279730796814     -0.600031673908     
85.000000000000     12.269413948059     -0.600031673908     
86.000000000000     12.257376670837     -0.600031673908     
87.000000000000     12.247058868408     -0.600031673908     
88.000000000000     12.236741065979     -0.600031673908     
89.000000000000     12.226424217224     -0.600031673908     
90.000000000000     12.216106414795     -0.600031673908     
91.000000000000     12.205787658691     -0.600031673908     
92.000000000000     12.195470809937     -0.600031673908     
93.000000000000     12.183432579041     -0.600031673908     
94.000000000000     12.171396255493     -0.600031673908     
95.000000000000     12.161078453064     -0.600031673908     
96.000000000000     12.150760650635     -0.600031673908     
97.000000000000     12.138723373413     -0.600031673908     
98.000000000000     12.126686096191     -0.600031673908     
99.000000000000     12.114648818970     -0.600031673908     
100.000000000000     12.104331016541     -0.600031673908     
101.000000000000     12.090574264526     -0.600031673908     
102.000000000000     12.078536987305     -0.600031673908     
103.000000000000     12.066499710083     -0.600031673908     
104.000000000000     12.054463386536     -0.600031673908     
105.000000000000     12.042425155640     -0.600031673908     
106.000000000000     12.028668403625     -0.600031673908     
107.000000000000     12.014911651611     -0.600031673908     
108.000000000000     12.002874374390     -0.600031673908     
109.000000000000     11.990837097168     -0.600031673908     
110.000000000000     11.977080345154     -0.600031673908     
111.000000000000     11.963322639465     -0.600031673908     
112.000000000000     11.949565887451     -0.600031673908     
113.000000000000     11.937528610229     -0.600031673908     
114.000000000000     11.923771858215     -0.600031673908     
115.000000000000     11.908295631409     -0.600031673908     
116.000000000000     11.894538879395     -0.600031673908     
117.000000000000     11.879061698914     -0.600031673908     
118.000000000000     11.865305900574     -0.600031673908     
119.000000000000     11.849828720093     -0.600031673908     
120.000000000000     11.834353446960     -0.600031673908     
121.000000000000     11.820595741272     -0.600031673908     
122.000000000000     11.803400039673     -0.600031673908     
123.000000000000     11.789643287659     -0.600031673908     
124.000000000000     11.772446632385     -0.600031673908     
125.000000000000     11.756970405579     -0.600031673908     
126.000000000000     11.739773750305     -0.600031673908     
127.000000000000     11.724297523499     -0.600031673908     
128.000000000000     11.707100868225     -0.600031673908     
129.000000000000     11.689905166626     -0.600031673908     
130.000000000000     11.672709465027     -0.600031673908     
131.000000000000     11.655512809753     -0.600031673908     
132.000000000000     11.636596679688     -0.600031673908     
133.000000000000     11.617682456970     -0.600031673908     
134.000000000000     11.598766326904     -0.600031673908     
135.000000000000     11.579850196838     -0.600031673908     
136.000000000000     11.560935020447     -0.600031673908     
137.000000000000     11.542018890381     -0.600031673908     
138.000000000000     11.521384239197     -0.600031673908     
139.000000000000     11.500747680664     -0.600031673908     
140.000000000000     11.480113029480     -0.600031673908     
141.000000000000     11.457757949829     -0.600031673908     
142.000000000000     11.437123298645     -0.600031673908     
143.000000000000     11.416486740112     -0.600031673908     
144.000000000000     11.394132614136     -0.600031673908     
145.000000000000     11.371777534485     -0.600031673908     
146.000000000000     11.347702980042     -0.600031673908     
147.000000000000     11.323629379272     -0.600031673908     
148.000000000000     11.299553871155     -0.600031673908     
149.000000000000     11.273759841919     -0.600031673908     
150.000000000000     11.247965812683     -0.600031673908     
151.000000000000     11.222171783447     -0.600031673908     
152.000000000000     11.196376800537     -0.600031673908     
153.000000000000     11.168864250183     -0.600031673908     
154.000000000000     11.137910842896     -0.600031673908     
155.000000000000     11.110397338867     -0.600031673908     
156.000000000000     11.079443931580     -0.600031673908     
157.000000000000     11.048490524292     -0.600031673908     
158.000000000000     11.019257545471     -0.600031673908     
159.000000000000     10.986584663391     -0.600031673908     
160.000000000000     10.952193260193     -0.600031673908     
161.000000000000     10.919520378113     -0.600031673908     
162.000000000000     10.885128021240     -0.600031673908     
163.000000000000     10.849016189575     -0.600031673908     
164.000000000000     10.812905311584     -0.600031673908     
165.000000000000     10.775073051453     -0.600031673908     
166.000000000000     10.735522270203     -0.600031673908     
167.000000000000     10.695970535278     -0.600031673908     
168.000000000000     10.651261329651     -0.600031673908     
169.000000000000     10.604831695557     -0.600031673908     
170.000000000000     10.561841964722     -0.600031673908     
171.000000000000     10.513691902161     -0.600031673908     
172.000000000000     10.463824272156     -0.600031673908     
173.000000000000     10.415675163269     -0.600031673908     
174.000000000000     10.360647201538     -0.600031673908     
175.000000000000     10.302181243896     -0.600031673908     
176.000000000000     10.245432853699     -0.600031673908     
177.000000000000     10.185247421265     -0.600031673908     
178.000000000000     10.119901657104     -0.600031673908     
179.000000000000     10.049398422241     -0.600031673908     
180.000000000000     9.978894233704     -0.600031673908     
181.000000000000     9.903230667114     -0.600031673908     
182.000000000000     9.824129104614     -0.600031673908     
183.000000000000     9.734708786011     -0.600031673908     
184.000000000000     9.643569946289     -0.600031673908     
185.000000000000     9.540393829346     -0.600031673908     
186.000000000000     9.430337905884     -0.600031673908     
187.000000000000     9.316843986511     -0.600031673908     
188.000000000000     9.186154365540     -0.600031673908     
189.000000000000     9.050305366516     -0.600031673908     
190.000000000000     8.895540237427     -0.600031673908     
191.000000000000     8.714981079102     -0.600031673908     
192.000000000000     8.508627891541     -0.600031673908     
193.000000000000     8.252406120300     -0.600031673908     
194.000000000000     8.068408012390     -0.600031673908     


Cycle 5
Physical Cycle 5
Step 1

Time (s),          Potential (V),         Current (A)
1.000000000000     14.534138679504     0.599761605263     
2.000000000000     14.747370719910     0.599761605263     
3.000000000000     14.817874908447     0.599761605263     
4.000000000000     14.850547790527     0.599761605263     
5.000000000000     14.867744445801     0.599761605263     
6.000000000000     14.876341819763     0.599761605263     
7.000000000000     14.884940147400     0.599761605263     
8.000000000000     14.893538475037     0.599761605263     
9.000000000000     14.900416374207     0.599761605263     
10.000000000000     14.907295227051     0.599761605263     
11.000000000000     14.914173126221     0.599761605263     
12.000000000000     14.921051979065     0.599761605263     
13.000000000000     14.927929878235     0.599761605263     
14.000000000000     14.933089256287     0.599761605263     
15.000000000000     14.938247680664     0.599761605263     
16.000000000000     14.943407058716     0.599761605263     
17.000000000000     14.950284957886     0.599761605263     
18.000000000000     14.955444335938     0.599761605263     
19.000000000000     14.960602760315     0.599761605263     
20.000000000000     14.965761184692     0.599761605263     
21.000000000000     14.970919609070     0.599761605263     
22.000000000000     14.976078987122     0.599761605263     
23.000000000000     14.981238365173     0.599761605263     
24.000000000000     14.988116264343     0.599761605263     
25.000000000000     14.993274688721     0.599761605263     
26.000000000000     14.998434066772     0.599761605263     
27.000000000000     15.003593444824     0.599761605263     
28.000000000000     15.008751869202     0.599761605263     
29.000000000000     15.012190818787     0.599761605263     
30.000000000000     15.019068717957     0.599761605263     
31.000000000000     15.022508621216     0.599761605263     
32.000000000000     15.027667045593     0.599761605263     
33.000000000000     15.032826423645     0.599761605263     
34.000000000000     15.037984848022     0.599761605263     
35.000000000000     15.043144226074     0.599761605263     
36.000000000000     15.046583175659     0.599761605263     
37.000000000000     15.051741600037     0.599761605263     
38.000000000000     15.056900978088     0.599761605263     
39.000000000000     15.062060356140     0.599761605263     
40.000000000000     15.067217826843     0.599761605263     
41.000000000000     15.072377204895     0.599761605263     
42.000000000000     15.077535629272     0.599761605263     
43.000000000000     15.080974578857     0.599761605263     
44.000000000000     15.086133956909     0.599761605263     
45.000000000000     15.091293334961     0.599761605263     
46.000000000000     15.096451759338     0.599761605263     
47.000000000000     15.101611137390     0.599761605263     
48.000000000000     15.106768608093     0.599761605263     
49.000000000000     15.111927986145     0.599761605263     
50.000000000000     15.117087364197     0.599761605263     
51.000000000000     15.122245788574     0.599761605263     
52.000000000000     15.125684738159     0.599761605263     
53.000000000000     15.130844116211     0.599761605263     
54.000000000000     15.136002540588     0.599761605263     
55.000000000000     15.141161918640     0.599761605263     
56.000000000000     15.144600868225     0.599761605263     
57.000000000000     15.149760246277     0.599761605263     
58.000000000000     15.154918670654     0.599761605263     
59.000000000000     15.160077095032     0.599761605263     
60.000000000000     15.165236473083     0.599761605263     
61.000000000000     15.170394897461     0.599761605263     
62.000000000000     15.173833847046     0.599761605263     
63.000000000000     15.178993225098     0.599761605263     
64.000000000000     15.184151649475     0.599761605263     
65.000000000000     15.189311027527     0.599761605263     
66.000000000000     15.194470405579     0.599761605263     
67.000000000000     15.197909355164     0.599761605263     
68.000000000000     15.204787254333     0.599761605263     
69.000000000000     15.208226203918     0.599761605263     
70.000000000000     15.215105056763     0.599761605263     
71.000000000000     15.218544006348     0.599761605263     
72.000000000000     15.223703384399     0.599761605263     
73.000000000000     15.228861808777     0.599761605263     
74.000000000000     15.232300758362     0.599761605263     
75.000000000000     15.237460136414     0.599761605263     
76.000000000000     15.242618560791     0.599761605263     
77.000000000000     15.247776985168     0.599761605263     
78.000000000000     15.252936363220     0.599761605263     
79.000000000000     15.258094787598     0.599761605263     
80.000000000000     15.263254165649     0.599761605263     
81.000000000000     15.268412590027     0.599761605263     
82.000000000000     15.273571968079     0.599761605263     
83.000000000000     15.278730392456     0.599761605263     
84.000000000000     15.283888816833     0.599761605263     
85.000000000000     15.289048194885     0.599761605263     
86.000000000000     15.294206619263     0.599761605263     
87.000000000000     15.297645568848     0.599761605263     
88.000000000000     15.302804946899     0.599761605263     
89.000000000000     15.307964324951     0.599761605263     
90.000000000000     15.313122749329     0.599761605263     
91.000000000000     15.318281173706     0.599761605263     
92.000000000000     15.323439598083     0.599761605263     
93.000000000000     15.328598976135     0.599761605263     
94.000000000000     15.333758354187     0.599761605263     
95.000000000000     15.338916778564     0.599761605263     
96.000000000000     15.344076156616     0.599761605263     
97.000000000000     15.349233627319     0.599761605263     
98.000000000000     15.352673530579     0.599761605263     
99.000000000000     15.357831954956     0.599761605263     
100.000000000000     15.364710807800     0.599761605263     
101.000000000000     15.369870185852     0.599761605263     
102.000000000000     15.375028610229     0.599761605263     
103.000000000000     15.378467559814     0.599761605263     
104.000000000000     15.383626937866     0.599761605263     
105.000000000000     15.388785362244     0.599761605263     
106.000000000000     15.393943786621     0.599761605263     
107.000000000000     15.400822639465     0.599761605263     
108.000000000000     15.404261589050     0.599761605263     
109.000000000000     15.409420967102     0.599761605263     
110.000000000000     15.414580345154     0.599761605263     
111.000000000000     15.421458244324     0.599761605263     
112.000000000000     15.424897193909     0.599761605263     
113.000000000000     15.431776046753     0.599761605263     
114.000000000000     15.436934471130     0.599761605263     
115.000000000000     15.442092895508     0.599761605263     
116.000000000000     15.447252273560     0.599761605263     
117.000000000000     15.452410697937     0.599761605263     
118.000000000000     15.457570075989     0.599761605263     
119.000000000000     15.462729454041     0.599761605263     
120.000000000000     15.467886924744     0.599761605263     
121.000000000000     15.473046302795     0.599761605263     
122.000000000000     15.478204727173     0.599761605263     
123.000000000000     15.485083580017     0.599761605263     
124.000000000000     15.490242004395     0.599761605263     
125.000000000000     15.495401382446     0.599761605263     
126.000000000000     15.500559806824     0.599761605263     
127.000000000000     15.505719184875     0.599761605263     
128.000000000000     15.510877609253     0.599761605263     
129.000000000000     15.516036987305     0.599761605263     
130.000000000000     15.522914886475     0.599761605263     
131.000000000000     15.526353836060     0.599761605263     
132.000000000000     15.533232688904     0.599761605263     
133.000000000000     15.538391113281     0.599761605263     
134.000000000000     15.543549537659     0.599761605263     
135.000000000000     15.548708915710     0.599761605263     
136.000000000000     15.553868293762     0.599761605263     
137.000000000000     15.560746192932     0.599761605263     
138.000000000000     15.565904617310     0.599761605263     
139.000000000000     15.571063995361     0.599761605263     
140.000000000000     15.576223373413     0.599761605263     
141.000000000000     15.583101272583     0.599761605263     
142.000000000000     15.588259696960     0.599761605263     
143.000000000000     15.593419075012     0.599761605263     
144.000000000000     15.598578453064     0.599761605263     
145.000000000000     15.603736877441     0.599761605263     
146.000000000000     15.610614776611     0.599761605263     
147.000000000000     15.615774154663     0.599761605263     
148.000000000000     15.622652053833     0.599761605263     
149.000000000000     15.627811431885     0.599761605263     
150.000000000000     15.632969856262     0.599761605263     
151.000000000000     15.639847755432     0.599761605263     
152.000000000000     15.645007133484     0.599761605263     
153.000000000000     15.650165557861     0.599761605263     
154.000000000000     15.657044410706     0.599761605263     
155.000000000000     15.662202835083     0.599761605263     
156.000000000000     15.669081687927     0.599761605263     
157.000000000000     15.674241065979     0.599761605263     
158.000000000000     15.681118965149     0.599761605263     
159.000000000000     15.686278343201     0.599761605263     
160.000000000000     15.693156242371     0.599761605263     
161.000000000000     15.698314666748     0.599761605263     
162.000000000000     15.705194473267     0.599761605263     
163.000000000000     15.710351943970     0.599761605263     
164.000000000000     15.717230796814     0.599761605263     
165.000000000000     15.722390174866     0.599761605263     
166.000000000000     15.729268074036     0.599761605263     
167.000000000000     15.734427452087     0.599761605263     
168.000000000000     15.739585876465     0.599761605263     
169.000000000000     15.746463775635     0.599761605263     
170.000000000000     15.753342628479     0.599761605263     
171.000000000000     15.760220527649     0.599761605263     
172.000000000000     15.765379905701     0.599896609783     
173.000000000000     15.772257804871     0.599761605263     
174.000000000000     15.777417182922     0.599761605263     
175.000000000000     15.784296035767     0.599761605263     
176.000000000000     15.791173934937     0.599761605263     
177.000000000000     15.796333312988     0.599896609783     
178.000000000000     15.803211212158     0.599761605263     
179.000000000000     15.810090065002     0.599761605263     
180.000000000000     15.816967964172     0.599761605263     
181.000000000000     15.822127342224     0.599896609783     
182.000000000000     15.829005241394     0.599761605263     
183.000000000000     15.835884094238     0.599761605263     
184.000000000000     15.842761993408     0.599761605263     
185.000000000000     15.849640846252     0.599761605263     
186.000000000000     15.854800224304     0.599761605263     
187.000000000000     15.861678123474     0.599761605263     
188.000000000000     15.868556022644     0.599761605263     
189.000000000000     15.875434875488     0.599761605263     
190.000000000000     15.882312774658     0.599761605263     
191.000000000000     15.889191627502     0.599761605263     
192.000000000000     15.896069526672     0.599761605263     
193.000000000000     15.902949333191     0.599761605263     
194.000000000000     15.909827232361     0.599761605263     
195.000000000000     15.916706085205     0.599761605263     
196.000000000000     15.923583984375     0.599761605263     
197.000000000000     15.930461883545     0.599761605263     
198.000000000000     15.937340736389     0.599761605263     
199.000000000000     15.945939064026     0.599761605263     
200.000000000000     15.951098442078     0.599761605263     
201.000000000000     15.959695816040     0.599761605263     
202.000000000000     15.966573715210     0.599761605263     
203.000000000000     15.973452568054     0.599761605263     
204.000000000000     15.980331420898     0.599761605263     
205.000000000000     15.988928794861     0.599761605263     
206.000000000000     15.995807647705     0.599761605263     


Cycle 5
Physical Cycle 5
Step 2

Time (s),          Potential (V),         Current (A)
1.000000000000     13.271945953369     -0.600031673908     
2.000000000000     13.062153816223     -0.600031673908     
3.000000000000     12.979613304138     -0.600031673908     
4.000000000000     12.938342094421     -0.600031673908     
5.000000000000     12.919425964355     -0.600031673908     
6.000000000000     12.907388687134     -0.600031673908     
7.000000000000     12.897070884705     -0.600031673908     
8.000000000000     12.886754035950     -0.600031673908     
9.000000000000     12.876436233521     -0.600031673908     
10.000000000000     12.866118431091     -0.600031673908     
11.000000000000     12.857520103455     -0.600031673908     
12.000000000000     12.848921775818     -0.600031673908     
13.000000000000     12.838604927063     -0.600031673908     
14.000000000000     12.830005645752     -0.600031673908     
15.000000000000     12.823127746582     -0.600031673908     
16.000000000000     12.812809944153     -0.600031673908     
17.000000000000     12.805932044983     -0.599896609783     
18.000000000000     12.797333717346     -0.599896609783     
19.000000000000     12.788736343384     -0.600031673908     
20.000000000000     12.780138015747     -0.600031673908     
21.000000000000     12.771539688110     -0.599896609783     
22.000000000000     12.762942314148     -0.600031673908     
23.000000000000     12.756063461304     -0.600031673908     
24.000000000000     12.747465133667     -0.600031673908     
25.000000000000     12.738866806030     -0.600031673908     
26.000000000000     12.731988906860     -0.600031673908     
27.000000000000     12.723390579224     -0.599896609783     
28.000000000000     12.714793205261     -0.599896609783     
29.000000000000     12.706194877625     -0.600031673908     
30.000000000000     12.697596549988     -0.600031673908     
31.000000000000     12.688999176025     -0.599896609783     
32.000000000000     12.682120323181     -0.599896609783     
33.000000000000     12.673521995544     -0.600031673908     
34.000000000000     12.664923667908     -0.599896609783     
35.000000000000     12.656326293945     -0.599896609783     
36.000000000000     12.647727966309     -0.600031673908     
37.000000000000     12.639129638672     -0.599896609783     
38.000000000000     12.630532264709     -0.599896609783     
39.000000000000     12.621933937073     -0.600031673908     
40.000000000000     12.613335609436     -0.599896609783     
41.000000000000     12.604738235474     -0.599896609783     
42.000000000000     12.596139907837     -0.599896609783     
43.000000000000     12.589261054993     -0.600031673908     
44.000000000000     12.578943252563     -0.599896609783     
45.000000000000     12.570344924927     -0.599896609783     
46.000000000000     12.563467025757     -0.599896609783     
47.000000000000     12.553149223328     -0.599896609783     
48.000000000000     12.544550895691     -0.599896609783     
49.000000000000     12.535952568054     -0.599896609783     
50.000000000000     12.527355194092     -0.599896609783     
51.000000000000     12.518756866455     -0.599896609783     
52.000000000000     12.508440017700     -0.600031673908     
53.000000000000     12.499840736389     -0.599896609783     
54.000000000000     12.491243362427     -0.599896609783     
55.000000000000     12.482645034790     -0.600031673908     
56.000000000000     12.474046707153     -0.600031673908     
57.000000000000     12.465449333191     -0.599896609783     
58.000000000000     12.456851005554     -0.600031673908     
59.000000000000     12.446534156799     -0.599896609783     
60.000000000000     12.437935829163     -0.599896609783     
61.000000000000     12.429336547852     -0.600031673908     
62.000000000000     12.419019699097     -0.599896609783     
63.000000000000     12.410422325134     -0.600031673908     
64.000000000000     12.400103569031     -0.600031673908     
65.000000000000     12.393225669861     -0.600031673908     
66.000000000000     12.382907867432     -0.599896609783     
67.000000000000     12.372590065002     -0.599896609783     
68.000000000000     12.362273216248     -0.599896609783     
69.000000000000     12.353674888611     -0.599896609783     
70.000000000000     12.345076560974     -0.600031673908     
71.000000000000     12.334758758545     -0.599896609783     
72.000000000000     12.324440956116     -0.599896609783     
73.000000000000     12.314124107361     -0.599896609783     
74.000000000000     12.303806304932     -0.599896609783     
75.000000000000     12.295207977295     -0.600031673908     
76.000000000000     12.284890174866     -0.599896609783     
77.000000000000     12.274573326111     -0.599896609783     
78.000000000000     12.264254570007     -0.599896609783     
79.000000000000     12.253936767578     -0.599896609783     
80.000000000000     12.243619918823     -0.599896609783     
81.000000000000     12.233302116394     -0.600031673908     
82.000000000000     12.222984313965     -0.599896609783     
83.000000000000     12.212667465210     -0.599896609783     
84.000000000000     12.202348709106     -0.599896609783     
85.000000000000     12.192030906677     -0.599896609783     
86.000000000000     12.179993629456     -0.600031673908     
87.000000000000     12.167957305908     -0.599896609783     
88.000000000000     12.155920028687     -0.600031673908     
89.000000000000     12.145602226257     -0.600031673908     
90.000000000000     12.135284423828     -0.599896609783     
91.000000000000     12.123247146606     -0.600031673908     
92.000000000000     12.111209869385     -0.599896609783     
93.000000000000     12.099171638489     -0.599896609783     
94.000000000000     12.088854789734     -0.600031673908     
95.000000000000     12.075098037720     -0.600031673908     
96.000000000000     12.063060760498     -0.600031673908     
97.000000000000     12.051022529602     -0.600031673908     
98.000000000000     12.040705680847     -0.600031673908     
99.000000000000     12.028668403625     -0.599896609783     
100.000000000000     12.014911651611     -0.600031673908     
101.000000000000     12.001154899597     -0.600031673908     
102.000000000000     11.989116668701     -0.600031673908     
103.000000000000     11.975360870361     -0.600031673908     
104.000000000000     11.963322639465     -0.599896609783     
105.000000000000     11.949565887451     -0.600031673908     
106.000000000000     11.935810089111     -0.600031673908     
107.000000000000     11.922053337097     -0.599896609783     
108.000000000000     11.908295631409     -0.599896609783     
109.000000000000     11.892819404602     -0.599896609783     
110.000000000000     11.879061698914     -0.599896609783     
111.000000000000     11.865305900574     -0.599896609783     
112.000000000000     11.851549148560     -0.599896609783     
113.000000000000     11.837792396545     -0.599896609783     
114.000000000000     11.822315216064     -0.599896609783     
115.000000000000     11.806838989258     -0.599896609783     
116.000000000000     11.791361808777     -0.599896609783     
117.000000000000     11.775885581970     -0.599896609783     
118.000000000000     11.760409355164     -0.599896609783     
119.000000000000     11.743212699890     -0.600031673908     
120.000000000000     11.727737426758     -0.599896609783     
121.000000000000     11.710540771484     -0.600031673908     
122.000000000000     11.693345069885     -0.600031673908     
123.000000000000     11.676149368286     -0.599896609783     
124.000000000000     11.658951759338     -0.599896609783     
125.000000000000     11.641756057739     -0.600031673908     
126.000000000000     11.624560356140     -0.600031673908     
127.000000000000     11.605645179749     -0.600031673908     
128.000000000000     11.586729049683     -0.600031673908     
129.000000000000     11.569533348083     -0.600031673908     
130.000000000000     11.550617218018     -0.600031673908     
131.000000000000     11.531701087952     -0.599896609783     
132.000000000000     11.509346008301     -0.599896609783     
133.000000000000     11.490430831909     -0.599896609783     
134.000000000000     11.469795227051     -0.599896609783     
135.000000000000     11.449159622192     -0.599896609783     
136.000000000000     11.428524971008     -0.599896609783     
137.000000000000     11.406169891357     -0.599896609783     
138.000000000000     11.383814811707     -0.599896609783     
139.000000000000     11.361459732056     -0.599896609783     
140.000000000000     11.337385177612     -0.599896609783     
141.000000000000     11.315031051636     -0.599896609783     
142.000000000000     11.290955543518     -0.599896609783     
143.000000000000     11.265162467957     -0.599896609783     
144.000000000000     11.242807388306     -0.599896609783     
145.000000000000     11.215292930603     -0.599896609783     
146.000000000000     11.189498901367     -0.599896609783     
147.000000000000     11.160265922546     -0.599896609783     
148.000000000000     11.132752418518     -0.599896609783     
149.000000000000     11.105237960815     -0.599896609783     
150.000000000000     11.076004981995     -0.599896609783     
151.000000000000     11.046771049500     -0.599896609783     
152.000000000000     11.015817642212     -0.599896609783     
153.000000000000     10.984865188599     -0.599896609783     
154.000000000000     10.953912734985     -0.599896609783     
155.000000000000     10.921239852905     -0.599896609783     
156.000000000000     10.885128021240     -0.599896609783     
157.000000000000     10.849016189575     -0.599896609783     
158.000000000000     10.814623832703     -0.599896609783     
159.000000000000     10.778512001038     -0.599896609783     
160.000000000000     10.740680694580     -0.599896609783     
161.000000000000     10.701129913330     -0.599896609783     
162.000000000000     10.659858703613     -0.599896609783     
163.000000000000     10.615148544312     -0.599896609783     
164.000000000000     10.572158813477     -0.599896609783     
165.000000000000     10.525730133057     -0.599896609783     
166.000000000000     10.481019973755     -0.599896609783     
167.000000000000     10.429431915283     -0.599896609783     
168.000000000000     10.377842903137     -0.599896609783     
169.000000000000     10.322815895081     -0.599896609783     
170.000000000000     10.267787933350     -0.599896609783     
171.000000000000     10.209321975708     -0.599896609783     
172.000000000000     10.149134635925     -0.599896609783     
173.000000000000     10.083789825439     -0.599896609783     
174.000000000000     10.013285636902     -0.599896609783     
175.000000000000     9.941062927246     -0.599896609783     
176.000000000000     9.861960411072     -0.599896609783     
177.000000000000     9.782857894897     -0.600031673908     
178.000000000000     9.696878433228     -0.600031673908     
179.000000000000     9.602298736572     -0.599896609783     
180.000000000000     9.500842094421     -0.600031673908     
181.000000000000     9.394227027893     -0.599896609783     
182.000000000000     9.270415306091     -0.599896609783     
183.000000000000     9.143163681030     -0.599896609783     
184.000000000000     9.007314682007     -0.599896609783     
185.000000000000     8.855989456177     -0.599896609783     
186.000000000000     8.675430297852     -0.599896609783     
187.000000000000     8.486272811890     -0.599896609783     
188.000000000000     8.240368843079     -0.599896609783     
189.000000000000     8.080445289612     -0.599896609783     


Cycle 6
Physical Cycle 6
Step 1

Time (s),          Potential (V),         Current (A)
1.000000000000     14.577130317688     0.599761605263     
2.000000000000     14.788641929626     0.599761605263     
3.000000000000     14.859146118164     0.599761605263     
4.000000000000     14.893538475037     0.599761605263     
5.000000000000     14.909013748169     0.599761605263     
6.000000000000     14.919331550598     0.599761605263     
7.000000000000     14.927929878235     0.599761605263     
8.000000000000     14.934808731079     0.599761605263     
9.000000000000     14.943407058716     0.599761605263     
10.000000000000     14.950284957886     0.599761605263     
11.000000000000     14.957162857056     0.599761605263     
12.000000000000     14.964041709900     0.599761605263     
13.000000000000     14.969201087952     0.599896609783     
14.000000000000     14.974360466003     0.599896609783     
15.000000000000     14.981238365173     0.599761605263     
16.000000000000     14.986396789551     0.599761605263     
17.000000000000     14.991556167603     0.599761605263     
18.000000000000     14.996713638306     0.599761605263     
19.000000000000     15.001873016357     0.599761605263     
20.000000000000     15.007032394409     0.599761605263     
21.000000000000     15.013911247253     0.599761605263     
22.000000000000     15.019068717957     0.599761605263     
23.000000000000     15.024228096008     0.599761605263     
24.000000000000     15.027667045593     0.599761605263     
25.000000000000     15.032826423645     0.599761605263     
26.000000000000     15.039705276489     0.599761605263     
27.000000000000     15.044863700867     0.599761605263     
28.000000000000     15.050022125244     0.599761605263     
29.000000000000     15.053462028503     0.599761605263     
30.000000000000     15.058620452881     0.599761605263     
31.000000000000     15.063778877258     0.599761605263     
32.000000000000     15.068938255310     0.599761605263     
33.000000000000     15.074096679688     0.599761605263     
34.000000000000     15.079256057739     0.599761605263     
35.000000000000     15.084415435791     0.599761605263     
36.000000000000     15.087854385376     0.599761605263     
37.000000000000     15.093012809753     0.599761605263     
38.000000000000     15.098171234131     0.599761605263     
39.000000000000     15.103329658508     0.599761605263     
40.000000000000     15.108489036560     0.599761605263     
41.000000000000     15.113648414612     0.599761605263     
42.000000000000     15.117087364197     0.599761605263     
43.000000000000     15.122245788574     0.599761605263     
44.000000000000     15.127405166626     0.599761605263     
45.000000000000     15.132563591003     0.599761605263     
46.000000000000     15.137722015381     0.599761605263     
47.000000000000     15.142881393433     0.599761605263     
48.000000000000     15.146320343018     0.599761605263     
49.000000000000     15.151478767395     0.599761605263     
50.000000000000     15.156638145447     0.599761605263     
51.000000000000     15.161796569824     0.599761605263     
52.000000000000     15.166955947876     0.599761605263     
53.000000000000     15.170394897461     0.599761605263     
54.000000000000     15.175554275513     0.599761605263     
55.000000000000     15.180712699890     0.599761605263     
56.000000000000     15.185871124268     0.599761605263     
57.000000000000     15.191029548645     0.599896609783     
58.000000000000     15.196188926697     0.599761605263     
59.000000000000     15.199627876282     0.599761605263     
60.000000000000     15.204787254333     0.599761605263     
61.000000000000     15.209945678711     0.599761605263     
62.000000000000     15.215105056763     0.599761605263     
63.000000000000     15.220264434814     0.599761605263     
64.000000000000     15.223703384399     0.599761605263     
65.000000000000     15.228861808777     0.599761605263     
66.000000000000     15.234021186829     0.599761605263     
67.000000000000     15.239178657532     0.599761605263     
68.000000000000     15.244338035583     0.599761605263     
69.000000000000     15.247776985168     0.599896609783     
70.000000000000     15.252936363220     0.599761605263     
71.000000000000     15.258094787598     0.599761605263     
72.000000000000     15.263254165649     0.599761605263     
73.000000000000     15.268412590027     0.599761605263     
74.000000000000     15.273571968079     0.599761605263     
75.000000000000     15.277010917664     0.599761605263     
76.000000000000     15.282170295715     0.599761605263     
77.000000000000     15.287327766418     0.599761605263     
78.000000000000     15.292487144470     0.599761605263     
79.000000000000     15.297645568848     0.599896609783     
80.000000000000     15.301085472107     0.599896609783     
81.000000000000     15.306243896484     0.599761605263     
82.000000000000     15.311403274536     0.599761605263     
83.000000000000     15.316561698914     0.599761605263     
84.000000000000     15.321721076965     0.599761605263     
85.000000000000     15.326878547668     0.599761605263     
86.000000000000     15.332037925720     0.599896609783     
87.000000000000     15.337197303772     0.599761605263     
88.000000000000     15.342355728149     0.599761605263     
89.000000000000     15.347515106201     0.599761605263     
90.000000000000     15.350954055786     0.599896609783     
91.000000000000     15.356113433838     0.599761605263     
92.000000000000     15.361271858215     0.599761605263     
93.000000000000     15.366430282593     0.599761605263     
94.000000000000     15.371588706970     0.599761605263     
95.000000000000     15.376748085022     0.599761605263     
96.000000000000     15.381907463074     0.599761605263     
97.000000000000     15.387065887451     0.599761605263     
98.000000000000     15.392225265503     0.599761605263     
99.000000000000     15.397382736206     0.599761605263     
100.000000000000     15.402542114258     0.599761605263     
101.000000000000     15.407700538635     0.599761605263     
102.000000000000     15.411140441895     0.599896609783     
103.000000000000     15.418019294739     0.599896609783     
104.000000000000     15.421458244324     0.599896609783     
105.000000000000     15.426616668701     0.599761605263     
106.000000000000     15.431776046753     0.599761605263     
107.000000000000     15.438653945923     0.599761605263     
108.000000000000     15.443813323975     0.599896609783     
109.000000000000     15.448971748352     0.599761605263     
110.000000000000     15.454131126404     0.599761605263     
111.000000000000     15.459288597107     0.599761605263     
112.000000000000     15.464447975159     0.599896609783     
113.000000000000     15.469607353210     0.599896609783     
114.000000000000     15.474765777588     0.599896609783     
115.000000000000     15.479925155640     0.599761605263     
116.000000000000     15.485083580017     0.599761605263     
117.000000000000     15.490242004395     0.599761605263     
118.000000000000     15.495401382446     0.599896609783     
119.000000000000     15.500559806824     0.599896609783     
120.000000000000     15.505719184875     0.599761605263     
121.000000000000     15.510877609253     0.599761605263     
122.000000000000     15.516036987305     0.599761605263     
123.000000000000     15.521195411682     0.599761605263     
124.000000000000     15.526353836060     0.599761605263     
125.000000000000     15.533232688904     0.599761605263     
126.000000000000     15.536671638489     0.599761605263     
127.000000000000     15.541831016541     0.599896609783     
128.000000000000     15.548708915710     0.599896609783     
129.000000000000     15.553868293762     0.599896609783     
130.000000000000     15.559026718140     0.599896609783     
131.000000000000     15.564186096191     0.599761605263     
132.000000000000     15.569343566895     0.599896609783     
133.000000000000     15.576223373413     0.599896609783     
134.000000000000     15.581381797791     0.599896609783     
135.000000000000     15.586541175842     0.599761605263     
136.000000000000     15.591698646545     0.599761605263     
137.000000000000     15.598578453064     0.599896609783     
138.000000000000     15.603736877441     0.599896609783     
139.000000000000     15.608895301819     0.599896609783     
140.000000000000     15.614053726196     0.599761605263     
141.000000000000     15.619213104248     0.599761605263     
142.000000000000     15.626091957092     0.599896609783     
143.000000000000     15.631250381470     0.599896609783     
144.000000000000     15.636408805847     0.599896609783     
145.000000000000     15.643287658691     0.599761605263     
146.000000000000     15.648446083069     0.599761605263     
147.000000000000     15.653605461121     0.599896609783     
148.000000000000     15.658763885498     0.599896609783     
149.000000000000     15.665642738342     0.599896609783     
150.000000000000     15.670801162720     0.599761605263     
151.000000000000     15.677680015564     0.599761605263     
152.000000000000     15.682839393616     0.599896609783     
153.000000000000     15.689717292786     0.599896609783     
154.000000000000     15.694875717163     0.599761605263     
155.000000000000     15.700035095215     0.599761605263     
156.000000000000     15.706912994385     0.599761605263     
157.000000000000     15.712072372437     0.599896609783     
158.000000000000     15.717230796814     0.599896609783     
159.000000000000     15.724108695984     0.599761605263     
160.000000000000     15.729268074036     0.599761605263     
161.000000000000     15.736146926880     0.599761605263     
162.000000000000     15.741305351257     0.599761605263     
163.000000000000     15.748184204102     0.599761605263     
164.000000000000     15.753342628479     0.599761605263     
165.000000000000     15.760220527649     0.599761605263     
166.000000000000     15.765379905701     0.599896609783     
167.000000000000     15.772257804871     0.599896609783     
168.000000000000     15.777417182922     0.599761605263     
169.000000000000     15.784296035767     0.599761605263     
170.000000000000     15.791173934937     0.599761605263     
171.000000000000     15.796333312988     0.599761605263     
172.000000000000     15.803211212158     0.599761605263     
173.000000000000     15.808369636536     0.599761605263     
174.000000000000     15.815249443054     0.599761605263     
175.000000000000     15.822127342224     0.599761605263     
176.000000000000     15.827285766602     0.599896609783     
177.000000000000     15.834163665771     0.599761605263     
178.000000000000     15.841043472290     0.599761605263     
179.000000000000     15.847921371460     0.599896609783     
180.000000000000     15.853079795837     0.599896609783     
181.000000000000     15.859957695007     0.599761605263     
182.000000000000     15.866836547852     0.599761605263     
183.000000000000     15.873715400696     0.599896609783     
184.000000000000     15.880594253540     0.599896609783     
185.000000000000     15.885752677917     0.599896609783     
186.000000000000     15.892630577087     0.599761605263     
187.000000000000     15.899509429932     0.599761605263     
188.000000000000     15.906388282776     0.599896609783     
189.000000000000     15.913266181946     0.599761605263     
190.000000000000     15.920145034790     0.599761605263     
191.000000000000     15.927022933960     0.599761605263     
192.000000000000     15.933901786804     0.599896609783     
193.000000000000     15.940779685974     0.599761605263     
194.000000000000     15.947658538818     0.599761605263     
195.000000000000     15.954537391663     0.599761605263     
196.000000000000     15.961415290833     0.599761605263     
197.000000000000     15.968294143677     0.599761605263     
198.000000000000     15.975172042847     0.599761605263     
199.000000000000     15.982050895691     0.599761605263     
200.000000000000     15.988928794861     0.599761605263     
201.000000000000     15.995807647705     0.599761605263     


Cycle 6
Physical Cycle 6
Step 2

Time (s),          Potential (V),         Current (A)
1.000000000000     13.234114646912     -0.599896609783     
2.000000000000     13.019164085388     -0.599896609783     
3.000000000000     12.933182716370     -0.599896609783     
4.000000000000     12.890192985535     -0.599896609783     
5.000000000000     12.871276855469     -0.599896609783     
6.000000000000     12.859239578247     -0.599896609783     
7.000000000000     12.847203254700     -0.599896609783     
8.000000000000     12.836885452271     -0.599896609783     
9.000000000000     12.824848175049     -0.599896609783     
10.000000000000     12.814530372620     -0.599896609783     
11.000000000000     12.805932044983     -0.599896609783     
12.000000000000     12.797333717346     -0.599896609783     
13.000000000000     12.787015914917     -0.599896609783     
14.000000000000     12.780138015747     -0.599896609783     
15.000000000000     12.769820213318     -0.599896609783     
16.000000000000     12.762942314148     -0.599896609783     
17.000000000000     12.754343986511     -0.599896609783     
18.000000000000     12.745745658875     -0.599896609783     
19.000000000000     12.737148284912     -0.599896609783     
20.000000000000     12.728549957275     -0.600031673908     
21.000000000000     12.719950675964     -0.599896609783     
22.000000000000     12.711353302002     -0.599896609783     
23.000000000000     12.704475402832     -0.599896609783     
24.000000000000     12.695877075195     -0.599896609783     
25.000000000000     12.687278747559     -0.599896609783     
26.000000000000     12.678681373596     -0.599896609783     
27.000000000000     12.670083045959     -0.599896609783     
28.000000000000     12.661484718323     -0.599896609783     
29.000000000000     12.652887344360     -0.599896609783     
30.000000000000     12.644289016724     -0.599896609783     
31.000000000000     12.635690689087     -0.599896609783     
32.000000000000     12.627093315125     -0.599896609783     
33.000000000000     12.618494987488     -0.599896609783     
34.000000000000     12.609895706177     -0.599896609783     
35.000000000000     12.603017807007     -0.599896609783     
36.000000000000     12.594420433044     -0.599896609783     
37.000000000000     12.585822105408     -0.599896609783     
38.000000000000     12.577223777771     -0.599896609783     
39.000000000000     12.566905975342     -0.599896609783     
40.000000000000     12.558307647705     -0.599896609783     
41.000000000000     12.549710273743     -0.599896609783     
42.000000000000     12.541111946106     -0.599896609783     
43.000000000000     12.532513618469     -0.599896609783     
44.000000000000     12.523916244507     -0.599896609783     
45.000000000000     12.515317916870     -0.599896609783     
46.000000000000     12.505000114441     -0.600031673908     
47.000000000000     12.496401786804     -0.599896609783     
48.000000000000     12.487804412842     -0.599896609783     
49.000000000000     12.479206085205     -0.599896609783     
50.000000000000     12.470607757568     -0.599896609783     
51.000000000000     12.460289955139     -0.599896609783     
52.000000000000     12.451691627502     -0.600031673908     
53.000000000000     12.443094253540     -0.599896609783     
54.000000000000     12.434495925903     -0.599896609783     
55.000000000000     12.425897598267     -0.599896609783     
56.000000000000     12.415580749512     -0.599896609783     
57.000000000000     12.405262947083     -0.599896609783     
58.000000000000     12.396664619446     -0.599896609783     
59.000000000000     12.388067245483     -0.599896609783     
60.000000000000     12.379468917847     -0.599896609783     
61.000000000000     12.369151115417     -0.599896609783     
62.000000000000     12.358833312988     -0.599896609783     
63.000000000000     12.350234985352     -0.599896609783     
64.000000000000     12.339918136597     -0.599896609783     
65.000000000000     12.331319808960     -0.599896609783     
66.000000000000     12.321002006531     -0.599896609783     
67.000000000000     12.310684204102     -0.599896609783     
68.000000000000     12.302085876465     -0.599896609783     
69.000000000000     12.291769027710     -0.599896609783     
70.000000000000     12.279730796814     -0.599896609783     
71.000000000000     12.271133422852     -0.599896609783     
72.000000000000     12.260815620422     -0.599896609783     
73.000000000000     12.250497817993     -0.599896609783     
74.000000000000     12.241900444031     -0.599896609783     
75.000000000000     12.229863166809     -0.599896609783     
76.000000000000     12.219545364380     -0.599896609783     
77.000000000000     12.209226608276     -0.599896609783     
78.000000000000     12.198909759521     -0.599896609783     
79.000000000000     12.188591957092     -0.599896609783     
80.000000000000     12.176554679871     -0.599896609783     
81.000000000000     12.166236877441     -0.599896609783     
82.000000000000     12.155920028687     -0.599896609783     
83.000000000000     12.143881797791     -0.600031673908     
84.000000000000     12.131845474243     -0.600031673908     
85.000000000000     12.121526718140     -0.600031673908     
86.000000000000     12.109490394592     -0.599896609783     
87.000000000000     12.099171638489     -0.599896609783     
88.000000000000     12.087135314941     -0.599896609783     
89.000000000000     12.075098037720     -0.599896609783     
90.000000000000     12.063060760498     -0.599896609783     
91.000000000000     12.051022529602     -0.599896609783     
92.000000000000     12.038986206055     -0.599896609783     
93.000000000000     12.026948928833     -0.599896609783     
94.000000000000     12.013192176819     -0.599896609783     
95.000000000000     12.002874374390     -0.599896609783     
96.000000000000     11.989116668701     -0.599896609783     
97.000000000000     11.977080345154     -0.599896609783     
98.000000000000     11.963322639465     -0.599896609783     
99.000000000000     11.949565887451     -0.599896609783     
100.000000000000     11.937528610229     -0.599896609783     
101.000000000000     11.923771858215     -0.599896609783     
102.000000000000     11.910015106201     -0.599896609783     
103.000000000000     11.896259307861     -0.599896609783     
104.000000000000     11.882501602173     -0.600031673908     
105.000000000000     11.867025375366     -0.599896609783     
106.000000000000     11.853267669678     -0.599896609783     
107.000000000000     11.839510917664     -0.599896609783     
108.000000000000     11.824034690857     -0.599896609783     
109.000000000000     11.808558464050     -0.599896609783     
110.000000000000     11.793082237244     -0.600031673908     
111.000000000000     11.779324531555     -0.599896609783     
112.000000000000     11.763849258423     -0.599896609783     
113.000000000000     11.748372077942     -0.599896609783     
114.000000000000     11.731176376343     -0.599896609783     
115.000000000000     11.713979721069     -0.599896609783     
116.000000000000     11.698502540588     -0.599896609783     
117.000000000000     11.681306838989     -0.600031673908     
118.000000000000     11.665830612183     -0.599896609783     
119.000000000000     11.648634910583     -0.599896609783     
120.000000000000     11.631439208984     -0.599896609783     
121.000000000000     11.614242553711     -0.599896609783     
122.000000000000     11.595327377319     -0.599896609783     
123.000000000000     11.576411247253     -0.599896609783     
124.000000000000     11.557495117188     -0.599896609783     
125.000000000000     11.540299415588     -0.599896609783     
126.000000000000     11.519663810730     -0.599896609783     
127.000000000000     11.500747680664     -0.599896609783     
128.000000000000     11.481833457947     -0.599896609783     
129.000000000000     11.461196899414     -0.599896609783     
130.000000000000     11.438841819763     -0.600031673908     
131.000000000000     11.418207168579     -0.599896609783     
132.000000000000     11.397571563721     -0.599896609783     
133.000000000000     11.375217437744     -0.599896609783     
134.000000000000     11.352862358093     -0.600031673908     
135.000000000000     11.330507278442     -0.600031673908     
136.000000000000     11.306431770325     -0.600031673908     
137.000000000000     11.284077644348     -0.599896609783     
138.000000000000     11.258282661438     -0.599896609783     
139.000000000000     11.234209060669     -0.599896609783     
140.000000000000     11.208415031433     -0.599896609783     
141.000000000000     11.182621002197     -0.599896609783     
142.000000000000     11.156826019287     -0.599896609783     
143.000000000000     11.129313468933     -0.599896609783     
144.000000000000     11.101799011230     -0.599896609783     
145.000000000000     11.072566032410     -0.599896609783     
146.000000000000     11.045051574707     -0.599896609783     
147.000000000000     11.014099121094     -0.599896609783     
148.000000000000     10.983145713806     -0.599896609783     
149.000000000000     10.952193260193     -0.599896609783     
150.000000000000     10.919520378113     -0.599896609783     
151.000000000000     10.886848449707     -0.599896609783     
152.000000000000     10.850735664368     -0.599896609783     
153.000000000000     10.814623832703     -0.599896609783     
154.000000000000     10.780232429504     -0.599896609783     
155.000000000000     10.740680694580     -0.599896609783     
156.000000000000     10.701129913330     -0.599896609783     
157.000000000000     10.661579132080     -0.599896609783     
158.000000000000     10.620307922363     -0.599896609783     
159.000000000000     10.577318191528     -0.599896609783     
160.000000000000     10.532608032227     -0.599896609783     
161.000000000000     10.486179351807     -0.599896609783     
162.000000000000     10.439748764038     -0.599896609783     
163.000000000000     10.386441230774     -0.599896609783     
164.000000000000     10.334853172302     -0.599896609783     
165.000000000000     10.283265113831     -0.599896609783     
166.000000000000     10.228237152100     -0.599896609783     
167.000000000000     10.168050765991     -0.599896609783     
168.000000000000     10.104425430298     -0.599896609783     
169.000000000000     10.039079666138     -0.599896609783     
170.000000000000     9.970295906067     -0.599896609783     
171.000000000000     9.894633293152     -0.599896609783     
172.000000000000     9.818969726563     -0.599896609783     
173.000000000000     9.738148689270     -0.599896609783     
174.000000000000     9.647008895874     -0.599896609783     
175.000000000000     9.559309005737     -0.599896609783     
176.000000000000     9.456132888794     -0.599896609783     
177.000000000000     9.342638015747     -0.599896609783     
178.000000000000     9.220545768738     -0.599896609783     
179.000000000000     9.096734046936     -0.599896609783     
180.000000000000     8.955725669861     -0.599896609783     
181.000000000000     8.794082641602     -0.599896609783     
182.000000000000     8.615243911743     -0.599896609783     
183.000000000000     8.408889770508     -0.599896609783     
184.000000000000     8.168145179749     -0.599896609783     
185.000000000000     8.044333457947     -0.599896609783     


Cycle 7
Physical Cycle 7
Step 1

Time (s),          Potential (V),         Current (A)
1.000000000000     14.609802246094     0.599761605263     
2.000000000000     14.821313858032     0.599761605263     
3.000000000000     14.893538475037     0.599761605263     
4.000000000000     14.926210403442     0.599761605263     
5.000000000000     14.943407058716     0.599896609783     
6.000000000000     14.953723907471     0.599761605263     
7.000000000000     14.960602760315     0.599761605263     
8.000000000000     14.969201087952     0.599896609783     
9.000000000000     14.976078987122     0.599896609783     
10.000000000000     14.984677314758     0.599896609783     
11.000000000000     14.989835739136     0.599761605263     
12.000000000000     14.996713638306     0.599896609783     
13.000000000000     15.001873016357     0.599761605263     
14.000000000000     15.007032394409     0.599761605263     
15.000000000000     15.013911247253     0.599761605263     
16.000000000000     15.019068717957     0.599761605263     
17.000000000000     15.024228096008     0.599761605263     
18.000000000000     15.031106948853     0.599761605263     
19.000000000000     15.034545898438     0.599761605263     
20.000000000000     15.041423797607     0.599761605263     
21.000000000000     15.046583175659     0.599761605263     
22.000000000000     15.051741600037     0.599761605263     
23.000000000000     15.056900978088     0.599896609783     
24.000000000000     15.062060356140     0.599761605263     
25.000000000000     15.067217826843     0.599761605263     
26.000000000000     15.072377204895     0.599896609783     
27.000000000000     15.077535629272     0.599896609783     
28.000000000000     15.080974578857     0.599896609783     
29.000000000000     15.086133956909     0.599896609783     
30.000000000000     15.091293334961     0.599761605263     
31.000000000000     15.096451759338     0.599761605263     
32.000000000000     15.101611137390     0.599896609783     
33.000000000000     15.106768608093     0.599896609783     
34.000000000000     15.111927986145     0.599896609783     
35.000000000000     15.115367889404     0.599896609783     
36.000000000000     15.120526313782     0.599896609783     
37.000000000000     15.125684738159     0.599896609783     
38.000000000000     15.130844116211     0.599896609783     
39.000000000000     15.136002540588     0.599896609783     
40.000000000000     15.141161918640     0.599896609783     
41.000000000000     15.144600868225     0.599896609783     
42.000000000000     15.149760246277     0.599761605263     
43.000000000000     15.154918670654     0.599761605263     
44.000000000000     15.160077095032     0.599896609783     
45.000000000000     15.163516998291     0.599896609783     
46.000000000000     15.168675422668     0.599896609783     
47.000000000000     15.173833847046     0.599761605263     
48.000000000000     15.178993225098     0.599761605263     
49.000000000000     15.182432174683     0.599761605263     
50.000000000000     15.187590599060     0.599896609783     
51.000000000000     15.192749977112     0.599896609783     
52.000000000000     15.197909355164     0.599896609783     
53.000000000000     15.203067779541     0.599896609783     
54.000000000000     15.206506729126     0.599761605263     
55.000000000000     15.211666107178     0.599761605263     
56.000000000000     15.216823577881     0.599896609783     
57.000000000000     15.221982955933     0.599761605263     
58.000000000000     15.227142333984     0.599761605263     
59.000000000000     15.230581283569     0.599761605263     
60.000000000000     15.235739707947     0.599761605263     
61.000000000000     15.240899085999     0.599761605263     
62.000000000000     15.246058464050     0.599896609783     
63.000000000000     15.251216888428     0.599896609783     
64.000000000000     15.254655838013     0.599761605263     
65.000000000000     15.259815216064     0.599761605263     
66.000000000000     15.264973640442     0.599896609783     
67.000000000000     15.270132064819     0.599896609783     
68.000000000000     15.275291442871     0.599896609783     
69.000000000000     15.278730392456     0.599896609783     
70.000000000000     15.283888816833     0.599761605263     
71.000000000000     15.289048194885     0.599761605263     
72.000000000000     15.294206619263     0.599896609783     
73.000000000000     15.299365997314     0.599896609783     
74.000000000000     15.302804946899     0.599896609783     
75.000000000000     15.307964324951     0.599896609783     
76.000000000000     15.313122749329     0.599761605263     
77.000000000000     15.318281173706     0.599761605263     
78.000000000000     15.323439598083     0.599761605263     
79.000000000000     15.328598976135     0.599896609783     
80.000000000000     15.332037925720     0.599896609783     
81.000000000000     15.337197303772     0.599761605263     
82.000000000000     15.342355728149     0.599761605263     
83.000000000000     15.347515106201     0.599761605263     
84.000000000000     15.352673530579     0.599761605263     
85.000000000000     15.356113433838     0.599896609783     
86.000000000000     15.361271858215     0.599896609783     
87.000000000000     15.366430282593     0.599761605263     
88.000000000000     15.371588706970     0.599761605263     
89.000000000000     15.376748085022     0.599896609783     
90.000000000000     15.381907463074     0.599896609783     
91.000000000000     15.387065887451     0.599896609783     
92.000000000000     15.392225265503     0.599896609783     
93.000000000000     15.397382736206     0.599761605263     
94.000000000000     15.400822639465     0.599761605263     
95.000000000000     15.405982017517     0.599896609783     
96.000000000000     15.411140441895     0.599896609783     
97.000000000000     15.416298866272     0.599896609783     
98.000000000000     15.421458244324     0.599761605263     
99.000000000000     15.426616668701     0.599896609783     
100.000000000000     15.431776046753     0.599896609783     
101.000000000000     15.436934471130     0.599896609783     
102.000000000000     15.442092895508     0.599896609783     
103.000000000000     15.447252273560     0.599896609783     
104.000000000000     15.452410697937     0.599761605263     
105.000000000000     15.457570075989     0.599761605263     
106.000000000000     15.462729454041     0.599896609783     
107.000000000000     15.467886924744     0.599896609783     
108.000000000000     15.473046302795     0.599896609783     
109.000000000000     15.478204727173     0.599761605263     
110.000000000000     15.483364105225     0.599896609783     
111.000000000000     15.488522529602     0.599896609783     
112.000000000000     15.493681907654     0.599761605263     
113.000000000000     15.498840332031     0.599896609783     
114.000000000000     15.503998756409     0.599761605263     
115.000000000000     15.509158134460     0.599761605263     
116.000000000000     15.514316558838     0.599896609783     
117.000000000000     15.519475936890     0.599896609783     
118.000000000000     15.524635314941     0.599896609783     
119.000000000000     15.529792785645     0.599896609783     
120.000000000000     15.534952163696     0.599896609783     
121.000000000000     15.540110588074     0.599761605263     
122.000000000000     15.546989440918     0.599896609783     
123.000000000000     15.552147865295     0.599761605263     
124.000000000000     15.557307243347     0.599896609783     
125.000000000000     15.562465667725     0.599761605263     
126.000000000000     15.567625045776     0.599761605263     
127.000000000000     15.572784423828     0.599761605263     
128.000000000000     15.577941894531     0.599896609783     
129.000000000000     15.583101272583     0.599761605263     
130.000000000000     15.589980125427     0.599761605263     
131.000000000000     15.595138549805     0.599761605263     
132.000000000000     15.600296974182     0.599761605263     
133.000000000000     15.605456352234     0.599761605263     
134.000000000000     15.610614776611     0.599761605263     
135.000000000000     15.615774154663     0.599761605263     
136.000000000000     15.620932579041     0.599761605263     
137.000000000000     15.627811431885     0.599761605263     
138.000000000000     15.632969856262     0.599761605263     
139.000000000000     15.638129234314     0.599761605263     
140.000000000000     15.643287658691     0.599761605263     
141.000000000000     15.650165557861     0.599761605263     
142.000000000000     15.655324935913     0.599761605263     
143.000000000000     15.660484313965     0.599761605263     
144.000000000000     15.667362213135     0.599761605263     
145.000000000000     15.672520637512     0.599761605263     
146.000000000000     15.677680015564     0.599761605263     
147.000000000000     15.682839393616     0.599896609783     
148.000000000000     15.687996864319     0.599896609783     
149.000000000000     15.694875717163     0.599761605263     
150.000000000000     15.700035095215     0.599761605263     
151.000000000000     15.706912994385     0.599761605263     
152.000000000000     15.712072372437     0.599761605263     
153.000000000000     15.717230796814     0.599761605263     
154.000000000000     15.722390174866     0.599761605263     
155.000000000000     15.729268074036     0.599761605263     
156.000000000000     15.734427452087     0.599761605263     
157.000000000000     15.741305351257     0.599896609783     
158.000000000000     15.746463775635     0.599761605263     
159.000000000000     15.753342628479     0.599761605263     
160.000000000000     15.758501052856     0.599761605263     
161.000000000000     15.765379905701     0.599761605263     
162.000000000000     15.770539283752     0.599761605263     
163.000000000000     15.777417182922     0.599761605263     
164.000000000000     15.782575607300     0.599761605263     
165.000000000000     15.789454460144     0.599761605263     
166.000000000000     15.794612884521     0.599896609783     
167.000000000000     15.801491737366     0.599761605263     
168.000000000000     15.806651115417     0.599761605263     
169.000000000000     15.811808586121     0.599761605263     
170.000000000000     15.818688392639     0.599761605263     
171.000000000000     15.825566291809     0.599761605263     
172.000000000000     15.832445144653     0.599761605263     
173.000000000000     15.837602615356     0.599761605263     
174.000000000000     15.844482421875     0.599761605263     
175.000000000000     15.851360321045     0.599896609783     
176.000000000000     15.856518745422     0.599896609783     
177.000000000000     15.863397598267     0.599896609783     
178.000000000000     15.868556022644     0.599761605263     
179.000000000000     15.877155303955     0.599896609783     
180.000000000000     15.882312774658     0.599896609783     
181.000000000000     15.889191627502     0.599761605263     
182.000000000000     15.896069526672     0.599761605263     
183.000000000000     15.902949333191     0.599896609783     
184.000000000000     15.908106803894     0.599896609783     
185.000000000000     15.914985656738     0.599896609783     
186.000000000000     15.921863555908     0.599761605263     
187.000000000000     15.928743362427     0.599896609783     
188.000000000000     15.935621261597     0.599896609783     
189.000000000000     15.942500114441     0.599896609783     
190.000000000000     15.949378013611     0.599761605263     
191.000000000000     15.956256866455     0.599761605263     
192.000000000000     15.961415290833     0.599896609783     
193.000000000000     15.968294143677     0.599896609783     
194.000000000000     15.976892471313     0.599761605263     
195.000000000000     15.983770370483     0.599896609783     
196.000000000000     15.990649223328     0.599896609783     
197.000000000000     15.995807647705     0.599896609783     


Cycle 7
Physical Cycle 7
Step 2

Time (s),          Potential (V),         Current (A)
1.000000000000     13.201441764832     -0.599896609783     
2.000000000000     12.984770774841     -0.599896609783     
3.000000000000     12.895352363586     -0.599896609783     
4.000000000000     12.852360725403     -0.599896609783     
5.000000000000     12.830005645752     -0.599896609783     
6.000000000000     12.817969322205     -0.599896609783     
7.000000000000     12.807652473450     -0.599896609783     
8.000000000000     12.795614242554     -0.599896609783     
9.000000000000     12.783576965332     -0.600031673908     
10.000000000000     12.773259162903     -0.599896609783     
11.000000000000     12.764660835266     -0.599896609783     
12.000000000000     12.754343986511     -0.599896609783     
13.000000000000     12.745745658875     -0.599896609783     
14.000000000000     12.737148284912     -0.599896609783     
15.000000000000     12.728549957275     -0.599896609783     
16.000000000000     12.719950675964     -0.599896609783     
17.000000000000     12.711353302002     -0.599896609783     
18.000000000000     12.702754974365     -0.599896609783     
19.000000000000     12.694156646729     -0.599896609783     
20.000000000000     12.685559272766     -0.599896609783     
21.000000000000     12.678681373596     -0.599896609783     
22.000000000000     12.670083045959     -0.599896609783     
23.000000000000     12.661484718323     -0.599896609783     
24.000000000000     12.652887344360     -0.599896609783     
25.000000000000     12.644289016724     -0.599896609783     
26.000000000000     12.635690689087     -0.599896609783     
27.000000000000     12.627093315125     -0.599896609783     
28.000000000000     12.618494987488     -0.599896609783     
29.000000000000     12.609895706177     -0.599896609783     
30.000000000000     12.601298332214     -0.599896609783     
31.000000000000     12.592700004578     -0.599896609783     
32.000000000000     12.584101676941     -0.599896609783     
33.000000000000     12.575504302979     -0.599896609783     
34.000000000000     12.565187454224     -0.599896609783     
35.000000000000     12.558307647705     -0.599896609783     
36.000000000000     12.547990798950     -0.599896609783     
37.000000000000     12.539392471313     -0.599896609783     
38.000000000000     12.530794143677     -0.599896609783     
39.000000000000     12.522195816040     -0.599896609783     
40.000000000000     12.513598442078     -0.599896609783     
41.000000000000     12.505000114441     -0.599896609783     
42.000000000000     12.494683265686     -0.599896609783     
43.000000000000     12.486084938049     -0.599896609783     
44.000000000000     12.477486610413     -0.599896609783     
45.000000000000     12.468888282776     -0.599896609783     
46.000000000000     12.460289955139     -0.599896609783     
47.000000000000     12.449973106384     -0.599896609783     
48.000000000000     12.441374778748     -0.599896609783     
49.000000000000     12.431056976318     -0.599896609783     
50.000000000000     12.422458648682     -0.599896609783     
51.000000000000     12.413861274719     -0.599896609783     
52.000000000000     12.405262947083     -0.599896609783     
53.000000000000     12.394945144653     -0.599896609783     
54.000000000000     12.386346817017     -0.599896609783     
55.000000000000     12.377749443054     -0.599896609783     
56.000000000000     12.367431640625     -0.599896609783     
57.000000000000     12.357113838196     -0.599896609783     
58.000000000000     12.348516464233     -0.599896609783     
59.000000000000     12.338197708130     -0.599896609783     
60.000000000000     12.327880859375     -0.599896609783     
61.000000000000     12.319281578064     -0.599896609783     
62.000000000000     12.308964729309     -0.599896609783     
63.000000000000     12.298646926880     -0.599896609783     
64.000000000000     12.290048599243     -0.599896609783     
65.000000000000     12.279730796814     -0.599896609783     
66.000000000000     12.269413948059     -0.599896609783     
67.000000000000     12.259096145630     -0.599896609783     
68.000000000000     12.248778343201     -0.599896609783     
69.000000000000     12.238460540771     -0.599896609783     
70.000000000000     12.228142738342     -0.600031673908     
71.000000000000     12.217824935913     -0.599896609783     
72.000000000000     12.207508087158     -0.600031673908     
73.000000000000     12.197190284729     -0.599896609783     
74.000000000000     12.186873435974     -0.599896609783     
75.000000000000     12.176554679871     -0.599896609783     
76.000000000000     12.164518356323     -0.599896609783     
77.000000000000     12.154199600220     -0.599896609783     
78.000000000000     12.142163276672     -0.599896609783     
79.000000000000     12.130125045776     -0.599896609783     
80.000000000000     12.119808197021     -0.599896609783     
81.000000000000     12.107769966125     -0.599896609783     
82.000000000000     12.097453117371     -0.599896609783     
83.000000000000     12.085415840149     -0.599896609783     
84.000000000000     12.073377609253     -0.599896609783     
85.000000000000     12.063060760498     -0.599896609783     
86.000000000000     12.049304008484     -0.599896609783     
87.000000000000     12.038986206055     -0.599896609783     
88.000000000000     12.025229454041     -0.599896609783     
89.000000000000     12.013192176819     -0.599896609783     
90.000000000000     12.001154899597     -0.599896609783     
91.000000000000     11.989116668701     -0.599896609783     
92.000000000000     11.977080345154     -0.599896609783     
93.000000000000     11.963322639465     -0.599896609783     
94.000000000000     11.949565887451     -0.599896609783     
95.000000000000     11.937528610229     -0.599896609783     
96.000000000000     11.923771858215     -0.599896609783     
97.000000000000     11.911734580994     -0.599896609783     
98.000000000000     11.897977828979     -0.599896609783     
99.000000000000     11.884221076965     -0.599896609783     
100.000000000000     11.868744850159     -0.599896609783     
101.000000000000     11.854988098145     -0.599896609783     
102.000000000000     11.841231346130     -0.599896609783     
103.000000000000     11.827473640442     -0.599896609783     
104.000000000000     11.811998367310     -0.599896609783     
105.000000000000     11.796521186829     -0.600031673908     
106.000000000000     11.781044960022     -0.600031673908     
107.000000000000     11.765567779541     -0.600031673908     
108.000000000000     11.750091552734     -0.599896609783     
109.000000000000     11.736334800720     -0.599896609783     
110.000000000000     11.719139099121     -0.599896609783     
111.000000000000     11.703661918640     -0.599896609783     
112.000000000000     11.686466217041     -0.600031673908     
113.000000000000     11.670989990234     -0.599896609783     
114.000000000000     11.653794288635     -0.599896609783     
115.000000000000     11.636596679688     -0.599896609783     
116.000000000000     11.619400978088     -0.599896609783     
117.000000000000     11.600485801697     -0.599896609783     
118.000000000000     11.583290100098     -0.599896609783     
119.000000000000     11.564373970032     -0.599896609783     
120.000000000000     11.547178268433     -0.599896609783     
121.000000000000     11.529981613159     -0.599896609783     
122.000000000000     11.509346008301     -0.599896609783     
123.000000000000     11.490430831909     -0.599896609783     
124.000000000000     11.468075752258     -0.599896609783     
125.000000000000     11.449159622192     -0.599896609783     
126.000000000000     11.428524971008     -0.599896609783     
127.000000000000     11.407889366150     -0.599896609783     
128.000000000000     11.387253761292     -0.599896609783     
129.000000000000     11.366619110107     -0.599896609783     
130.000000000000     11.342543601990     -0.599896609783     
131.000000000000     11.321908950806     -0.599896609783     
132.000000000000     11.297834396362     -0.599896609783     
133.000000000000     11.273759841919     -0.599896609783     
134.000000000000     11.251404762268     -0.599896609783     
135.000000000000     11.225610733032     -0.599896609783     
136.000000000000     11.201536178589     -0.599896609783     
137.000000000000     11.174022674561     -0.599896609783     
138.000000000000     11.149948120117     -0.599896609783     
139.000000000000     11.120715141296     -0.599896609783     
140.000000000000     11.093200683594     -0.599896609783     
141.000000000000     11.065687179565     -0.599896609783     
142.000000000000     11.036454200745     -0.599896609783     
143.000000000000     11.008939743042     -0.599896609783     
144.000000000000     10.976266860962     -0.599896609783     
145.000000000000     10.945314407349     -0.599896609783     
146.000000000000     10.912641525269     -0.599896609783     
147.000000000000     10.879968643188     -0.599896609783     
148.000000000000     10.843857765198     -0.599896609783     
149.000000000000     10.811184883118     -0.599896609783     
150.000000000000     10.775073051453     -0.599896609783     
151.000000000000     10.738961219788     -0.599896609783     
152.000000000000     10.701129913330     -0.599896609783     
153.000000000000     10.659858703613     -0.599896609783     
154.000000000000     10.618589401245     -0.599896609783     
155.000000000000     10.577318191528     -0.599896609783     
156.000000000000     10.532608032227     -0.599896609783     
157.000000000000     10.487897872925     -0.599896609783     
158.000000000000     10.439748764038     -0.599896609783     
159.000000000000     10.391599655151     -0.599896609783     
160.000000000000     10.340011596680     -0.599896609783     
161.000000000000     10.286704063416     -0.599896609783     
162.000000000000     10.231677055359     -0.599896609783     
163.000000000000     10.171489715576     -0.599896609783     
164.000000000000     10.109583854675     -0.599896609783     
165.000000000000     10.049398422241     -0.599896609783     
166.000000000000     9.980613708496     -0.599896609783     
167.000000000000     9.911828994751     -0.599896609783     
168.000000000000     9.836166381836     -0.599896609783     
169.000000000000     9.757063865662     -0.599896609783     
170.000000000000     9.674523353577     -0.599896609783     
171.000000000000     9.581664085388     -0.599896609783     
172.000000000000     9.480207443237     -0.599896609783     
173.000000000000     9.373591423035     -0.599896609783     
174.000000000000     9.265255928040     -0.599896609783     
175.000000000000     9.141444206238     -0.599896609783     
176.000000000000     9.003874778748     -0.599896609783     
177.000000000000     8.852549552917     -0.599896609783     
178.000000000000     8.684027671814     -0.599896609783     
179.000000000000     8.487992286682     -0.599896609783     
180.000000000000     8.278200149536     -0.599896609783     
181.000000000000     8.085603713989     -0.599896609783     


Cycle 8
Physical Cycle 8
Step 1

Time (s),          Potential (V),         Current (A)
1.000000000000     14.639036178589     0.599761605263     
2.000000000000     14.847107887268     0.599761605263     
3.000000000000     14.919331550598     0.599896609783     
4.000000000000     14.953723907471     0.599896609783     
5.000000000000     14.970919609070     0.599896609783     
6.000000000000     14.979517936707     0.599896609783     
7.000000000000     14.988116264343     0.599761605263     
8.000000000000     14.996713638306     0.599896609783     
9.000000000000     15.003593444824     0.599761605263     
10.000000000000     15.010471343994     0.599761605263     
11.000000000000     15.017350196838     0.599761605263     
12.000000000000     15.022508621216     0.599896609783     
13.000000000000     15.029387474060     0.599896609783     
14.000000000000     15.034545898438     0.599896609783     
15.000000000000     15.039705276489     0.599896609783     
16.000000000000     15.044863700867     0.599896609783     
17.000000000000     15.051741600037     0.599896609783     
18.000000000000     15.056900978088     0.599896609783     
19.000000000000     15.062060356140     0.599896609783     
20.000000000000     15.067217826843     0.599896609783     
21.000000000000     15.072377204895     0.599896609783     
22.000000000000     15.077535629272     0.599896609783     
23.000000000000     15.082695007324     0.599896609783     
24.000000000000     15.087854385376     0.599896609783     
25.000000000000     15.093012809753     0.599896609783     
26.000000000000     15.098171234131     0.599761605263     
27.000000000000     15.103329658508     0.599896609783     
28.000000000000     15.108489036560     0.599896609783     
29.000000000000     15.111927986145     0.599896609783     
30.000000000000     15.117087364197     0.599761605263     
31.000000000000     15.122245788574     0.599761605263     
32.000000000000     15.127405166626     0.599761605263     
33.000000000000     15.132563591003     0.599761605263     
34.000000000000     15.136002540588     0.599761605263     
35.000000000000     15.141161918640     0.599761605263     
36.000000000000     15.146320343018     0.599761605263     
37.000000000000     15.151478767395     0.599761605263     
38.000000000000     15.156638145447     0.599761605263     
39.000000000000     15.161796569824     0.599761605263     
40.000000000000     15.165236473083     0.599896609783     
41.000000000000     15.170394897461     0.599896609783     
42.000000000000     15.175554275513     0.599896609783     
43.000000000000     15.180712699890     0.599761605263     
44.000000000000     15.185871124268     0.599761605263     
45.000000000000     15.189311027527     0.599896609783     
46.000000000000     15.194470405579     0.599896609783     
47.000000000000     15.199627876282     0.599761605263     
48.000000000000     15.204787254333     0.599761605263     
49.000000000000     15.208226203918     0.599761605263     
50.000000000000     15.213384628296     0.599761605263     
51.000000000000     15.218544006348     0.599896609783     
52.000000000000     15.223703384399     0.599896609783     
53.000000000000     15.227142333984     0.599761605263     
54.000000000000     15.232300758362     0.599761605263     
55.000000000000     15.237460136414     0.599896609783     
56.000000000000     15.240899085999     0.599896609783     
57.000000000000     15.246058464050     0.599896609783     
58.000000000000     15.251216888428     0.599896609783     
59.000000000000     15.256375312805     0.599896609783     
60.000000000000     15.261533737183     0.599761605263     
61.000000000000     15.264973640442     0.599896609783     
62.000000000000     15.270132064819     0.599896609783     
63.000000000000     15.275291442871     0.599896609783     
64.000000000000     15.280449867249     0.599896609783     
65.000000000000     15.283888816833     0.599761605263     
66.000000000000     15.289048194885     0.599761605263     
67.000000000000     15.294206619263     0.599761605263     
68.000000000000     15.297645568848     0.599761605263     
69.000000000000     15.302804946899     0.599761605263     
70.000000000000     15.307964324951     0.599761605263     
71.000000000000     15.313122749329     0.599761605263     
72.000000000000     15.316561698914     0.599761605263     
73.000000000000     15.321721076965     0.599761605263     
74.000000000000     15.326878547668     0.599761605263     
75.000000000000     15.332037925720     0.599896609783     
76.000000000000     15.337197303772     0.599761605263     
77.000000000000     15.342355728149     0.599761605263     
78.000000000000     15.345794677734     0.599761605263     
79.000000000000     15.350954055786     0.599761605263     
80.000000000000     15.356113433838     0.599761605263     
81.000000000000     15.361271858215     0.599896609783     
82.000000000000     15.364710807800     0.599761605263     
83.000000000000     15.369870185852     0.599896609783     
84.000000000000     15.375028610229     0.599761605263     
85.000000000000     15.380187034607     0.599896609783     
86.000000000000     15.385346412659     0.599896609783     
87.000000000000     15.390504837036     0.599896609783     
88.000000000000     15.395664215088     0.599896609783     
89.000000000000     15.400822639465     0.599896609783     
90.000000000000     15.404261589050     0.599896609783     
91.000000000000     15.409420967102     0.599896609783     
92.000000000000     15.414580345154     0.599896609783     
93.000000000000     15.419737815857     0.599896609783     
94.000000000000     15.424897193909     0.599896609783     
95.000000000000     15.430055618286     0.599761605263     
96.000000000000     15.435214996338     0.599896609783     
97.000000000000     15.440374374390     0.599896609783     
98.000000000000     15.445532798767     0.599896609783     
99.000000000000     15.448971748352     0.599761605263     
100.000000000000     15.454131126404     0.599761605263     
101.000000000000     15.459288597107     0.599761605263     
102.000000000000     15.464447975159     0.599761605263     
103.000000000000     15.467886924744     0.599761605263     
104.000000000000     15.474765777588     0.599896609783     
105.000000000000     15.478204727173     0.599761605263     
106.000000000000     15.483364105225     0.599896609783     
107.000000000000     15.488522529602     0.599896609783     
108.000000000000     15.493681907654     0.599896609783     
109.000000000000     15.498840332031     0.599896609783     
110.000000000000     15.503998756409     0.599896609783     
111.000000000000     15.509158134460     0.599761605263     
112.000000000000     15.514316558838     0.599896609783     
113.000000000000     15.519475936890     0.599896609783     
114.000000000000     15.524635314941     0.599896609783     
115.000000000000     15.529792785645     0.599761605263     
116.000000000000     15.534952163696     0.599761605263     
117.000000000000     15.540110588074     0.599761605263     
118.000000000000     15.545269966125     0.599761605263     
119.000000000000     15.550429344177     0.599896609783     
120.000000000000     15.555587768555     0.599896609783     
121.000000000000     15.560746192932     0.599896609783     
122.000000000000     15.565904617310     0.599896609783     
123.000000000000     15.571063995361     0.599896609783     
124.000000000000     15.576223373413     0.599896609783     
125.000000000000     15.581381797791     0.599896609783     
126.000000000000     15.586541175842     0.599896609783     
127.000000000000     15.591698646545     0.599761605263     
128.000000000000     15.596858024597     0.599896609783     
129.000000000000     15.602017402649     0.599896609783     
130.000000000000     15.607175827026     0.599896609783     
131.000000000000     15.614053726196     0.599896609783     
132.000000000000     15.619213104248     0.599896609783     
133.000000000000     15.624371528625     0.599761605263     
134.000000000000     15.629530906677     0.599896609783     
135.000000000000     15.634690284729     0.599896609783     
136.000000000000     15.639847755432     0.599896609783     
137.000000000000     15.645007133484     0.599761605263     
138.000000000000     15.650165557861     0.599761605263     
139.000000000000     15.657044410706     0.599896609783     
140.000000000000     15.662202835083     0.599896609783     
141.000000000000     15.667362213135     0.599896609783     
142.000000000000     15.672520637512     0.599761605263     
143.000000000000     15.677680015564     0.599761605263     
144.000000000000     15.682839393616     0.599896609783     
145.000000000000     15.687996864319     0.599896609783     
146.000000000000     15.694875717163     0.599896609783     
147.000000000000     15.700035095215     0.599896609783     
148.000000000000     15.706912994385     0.599896609783     
149.000000000000     15.712072372437     0.599896609783     
150.000000000000     15.717230796814     0.599896609783     
151.000000000000     15.722390174866     0.599896609783     
152.000000000000     15.727547645569     0.599761605263     
153.000000000000     15.734427452087     0.599761605263     
154.000000000000     15.739585876465     0.599896609783     
155.000000000000     15.744745254517     0.599896609783     
156.000000000000     15.751623153687     0.599896609783     
157.000000000000     15.756781578064     0.599761605263     
158.000000000000     15.763660430908     0.599896609783     
159.000000000000     15.768818855286     0.599896609783     
160.000000000000     15.775697708130     0.599896609783     
161.000000000000     15.780856132507     0.599896609783     
162.000000000000     15.786014556885     0.599896609783     
163.000000000000     15.792894363403     0.599896609783     
164.000000000000     15.798051834106     0.599896609783     
165.000000000000     15.804930686951     0.599896609783     
166.000000000000     15.810090065002     0.599761605263     
167.000000000000     15.816967964172     0.599896609783     
168.000000000000     15.822127342224     0.599896609783     
169.000000000000     15.829005241394     0.599896609783     
170.000000000000     15.834163665771     0.599761605263     
171.000000000000     15.841043472290     0.599896609783     
172.000000000000     15.846201896667     0.599896609783     
173.000000000000     15.853079795837     0.599896609783     
174.000000000000     15.858239173889     0.599896609783     
175.000000000000     15.865117073059     0.599896609783     
176.000000000000     15.871995925903     0.599896609783     
177.000000000000     15.877155303955     0.599896609783     
178.000000000000     15.884033203125     0.599761605263     
179.000000000000     15.890911102295     0.599761605263     
180.000000000000     15.896069526672     0.599761605263     
181.000000000000     15.902949333191     0.599896609783     
182.000000000000     15.909827232361     0.599896609783     
183.000000000000     15.916706085205     0.599761605263     
184.000000000000     15.921863555908     0.599896609783     
185.000000000000     15.928743362427     0.599896609783     
186.000000000000     15.935621261597     0.599896609783     
187.000000000000     15.942500114441     0.599896609783     
188.000000000000     15.949378013611     0.599896609783     
189.000000000000     15.954537391663     0.599761605263     
190.000000000000     15.961415290833     0.599896609783     
191.000000000000     15.968294143677     0.599896609783     
192.000000000000     15.975172042847     0.599761605263     
193.000000000000     15.982050895691     0.599761605263     
194.000000000000     15.988928794861     0.599761605263     
195.000000000000     15.995807647705     0.599896609783     


Cycle 8
Physical Cycle 8
Step 2

Time (s),          Potential (V),         Current (A)
1.000000000000     13.187685012817     -0.599896609783     
2.000000000000     12.969294548035     -0.599896609783     
3.000000000000     12.879875183105     -0.599896609783     
4.000000000000     12.835165023804     -0.599896609783     
5.000000000000     12.812809944153     -0.599896609783     
6.000000000000     12.800772666931     -0.599896609783     
7.000000000000     12.790454864502     -0.599896609783     
8.000000000000     12.778417587280     -0.599896609783     
9.000000000000     12.766381263733     -0.599896609783     
10.000000000000     12.756063461304     -0.599896609783     
11.000000000000     12.747465133667     -0.599896609783     
12.000000000000     12.738866806030     -0.599896609783     
13.000000000000     12.730269432068     -0.599896609783     
14.000000000000     12.721671104431     -0.599896609783     
15.000000000000     12.713072776794     -0.599896609783     
16.000000000000     12.704475402832     -0.599896609783     
17.000000000000     12.695877075195     -0.599896609783     
18.000000000000     12.687278747559     -0.599896609783     
19.000000000000     12.678681373596     -0.599896609783     
20.000000000000     12.670083045959     -0.599896609783     
21.000000000000     12.661484718323     -0.599896609783     
22.000000000000     12.652887344360     -0.599896609783     
23.000000000000     12.646007537842     -0.599896609783     
24.000000000000     12.637410163879     -0.599896609783     
25.000000000000     12.628811836243     -0.599896609783     
26.000000000000     12.620214462280     -0.599896609783     
27.000000000000     12.611616134644     -0.599896609783     
28.000000000000     12.603017807007     -0.599896609783     
29.000000000000     12.594420433044     -0.599896609783     
30.000000000000     12.585822105408     -0.599896609783     
31.000000000000     12.577223777771     -0.599896609783     
32.000000000000     12.568626403809     -0.599896609783     
33.000000000000     12.560028076172     -0.599896609783     
34.000000000000     12.549710273743     -0.599896609783     
35.000000000000     12.541111946106     -0.599896609783     
36.000000000000     12.532513618469     -0.599896609783     
37.000000000000     12.523916244507     -0.599896609783     
38.000000000000     12.515317916870     -0.599896609783     
39.000000000000     12.506719589233     -0.599896609783     
40.000000000000     12.498122215271     -0.599896609783     
41.000000000000     12.489523887634     -0.599896609783     
42.000000000000     12.480925559998     -0.599896609783     
43.000000000000     12.470607757568     -0.599896609783     
44.000000000000     12.463729858398     -0.599896609783     
45.000000000000     12.453412055969     -0.599896609783     
46.000000000000     12.444813728333     -0.599896609783     
47.000000000000     12.436216354370     -0.599896609783     
48.000000000000     12.425897598267     -0.599896609783     
49.000000000000     12.417300224304     -0.599896609783     
50.000000000000     12.406983375549     -0.599896609783     
51.000000000000     12.398384094238     -0.599896609783     
52.000000000000     12.389785766602     -0.599896609783     
53.000000000000     12.379468917847     -0.599896609783     
54.000000000000     12.370870590210     -0.599896609783     
55.000000000000     12.360552787781     -0.599896609783     
56.000000000000     12.350234985352     -0.599896609783     
57.000000000000     12.341636657715     -0.599896609783     
58.000000000000     12.331319808960     -0.599896609783     
59.000000000000     12.322722434998     -0.599896609783     
60.000000000000     12.314124107361     -0.599896609783     
61.000000000000     12.303806304932     -0.599896609783     
62.000000000000     12.293487548828     -0.599896609783     
63.000000000000     12.283170700073     -0.599896609783     
64.000000000000     12.272852897644     -0.599896609783     
65.000000000000     12.264254570007     -0.599896609783     
66.000000000000     12.253936767578     -0.599896609783     
67.000000000000     12.243619918823     -0.599896609783     
68.000000000000     12.233302116394     -0.599896609783     
69.000000000000     12.222984313965     -0.599896609783     
70.000000000000     12.212667465210     -0.599896609783     
71.000000000000     12.202348709106     -0.599896609783     
72.000000000000     12.192030906677     -0.599896609783     
73.000000000000     12.179993629456     -0.599896609783     
74.000000000000     12.169675827026     -0.599896609783     
75.000000000000     12.159358978271     -0.599896609783     
76.000000000000     12.149041175842     -0.599896609783     
77.000000000000     12.138723373413     -0.599896609783     
78.000000000000     12.126686096191     -0.599896609783     
79.000000000000     12.114648818970     -0.599896609783     
80.000000000000     12.104331016541     -0.599896609783     
81.000000000000     12.092293739319     -0.599896609783     
82.000000000000     12.080257415771     -0.599896609783     
83.000000000000     12.068219184875     -0.599896609783     
84.000000000000     12.057902336121     -0.599896609783     
85.000000000000     12.045865058899     -0.599896609783     
86.000000000000     12.033826828003     -0.599896609783     
87.000000000000     12.021789550781     -0.599896609783     
88.000000000000     12.008032798767     -0.599896609783     
89.000000000000     11.995996475220     -0.599896609783     
90.000000000000     11.983959197998     -0.599896609783     
91.000000000000     11.970202445984     -0.599896609783     
92.000000000000     11.958164215088     -0.599896609783     
93.000000000000     11.944408416748     -0.599896609783     
94.000000000000     11.930650711060     -0.599896609783     
95.000000000000     11.918613433838     -0.599896609783     
96.000000000000     11.904856681824     -0.599896609783     
97.000000000000     11.891099929810     -0.599896609783     
98.000000000000     11.879061698914     -0.599896609783     
99.000000000000     11.865305900574     -0.599896609783     
100.000000000000     11.851549148560     -0.599896609783     
101.000000000000     11.837792396545     -0.599896609783     
102.000000000000     11.824034690857     -0.599896609783     
103.000000000000     11.808558464050     -0.599896609783     
104.000000000000     11.794801712036     -0.599896609783     
105.000000000000     11.779324531555     -0.599896609783     
106.000000000000     11.763849258423     -0.599896609783     
107.000000000000     11.748372077942     -0.599896609783     
108.000000000000     11.732895851135     -0.599896609783     
109.000000000000     11.717418670654     -0.599896609783     
110.000000000000     11.700222969055     -0.599896609783     
111.000000000000     11.684746742249     -0.599896609783     
112.000000000000     11.667550086975     -0.599896609783     
113.000000000000     11.652073860168     -0.599896609783     
114.000000000000     11.634878158569     -0.599896609783     
115.000000000000     11.617682456970     -0.599896609783     
116.000000000000     11.600485801697     -0.599896609783     
117.000000000000     11.581569671631     -0.600031673908     
118.000000000000     11.562653541565     -0.599896609783     
119.000000000000     11.543739318848     -0.599896609783     
120.000000000000     11.524823188782     -0.599896609783     
121.000000000000     11.505907058716     -0.599896609783     
122.000000000000     11.486990928650     -0.599896609783     
123.000000000000     11.469795227051     -0.599896609783     
124.000000000000     11.449159622192     -0.599896609783     
125.000000000000     11.428524971008     -0.599896609783     
126.000000000000     11.407889366150     -0.599896609783     
127.000000000000     11.387253761292     -0.599896609783     
128.000000000000     11.364898681641     -0.599896609783     
129.000000000000     11.342543601990     -0.599896609783     
130.000000000000     11.320189476013     -0.599896609783     
131.000000000000     11.296114921570     -0.599896609783     
132.000000000000     11.272040367126     -0.599896609783     
133.000000000000     11.249685287476     -0.599896609783     
134.000000000000     11.223891258240     -0.599896609783     
135.000000000000     11.199816703796     -0.599896609783     
136.000000000000     11.174022674561     -0.599896609783     
137.000000000000     11.146509170532     -0.599896609783     
138.000000000000     11.118994712830     -0.599896609783     
139.000000000000     11.091481208801     -0.599896609783     
140.000000000000     11.062248229980     -0.599896609783     
141.000000000000     11.034733772278     -0.599896609783     
142.000000000000     11.005500793457     -0.599896609783     
143.000000000000     10.976266860962     -0.599896609783     
144.000000000000     10.945314407349     -0.599896609783     
145.000000000000     10.912641525269     -0.599896609783     
146.000000000000     10.878250122070     -0.599896609783     
147.000000000000     10.845577239990     -0.599896609783     
148.000000000000     10.809465408325     -0.599896609783     
149.000000000000     10.775073051453     -0.599896609783     
150.000000000000     10.737241744995     -0.599896609783     
151.000000000000     10.699410438538     -0.599896609783     
152.000000000000     10.658140182495     -0.599896609783     
153.000000000000     10.618589401245     -0.599896609783     
154.000000000000     10.577318191528     -0.599896609783     
155.000000000000     10.532608032227     -0.599896609783     
156.000000000000     10.487897872925     -0.599896609783     
157.000000000000     10.439748764038     -0.599896609783     
158.000000000000     10.391599655151     -0.599896609783     
159.000000000000     10.340011596680     -0.599896609783     
160.000000000000     10.286704063416     -0.599896609783     
161.000000000000     10.229956626892     -0.599896609783     
162.000000000000     10.168050765991     -0.599896609783     
163.000000000000     10.106144905090     -0.599896609783     
164.000000000000     10.042518615723     -0.599896609783     
165.000000000000     9.977173805237     -0.599896609783     
166.000000000000     9.904951095581     -0.599896609783     
167.000000000000     9.831007957458     -0.599896609783     
168.000000000000     9.748465538025     -0.599896609783     
169.000000000000     9.662486076355     -0.599896609783     
170.000000000000     9.573065757751     -0.599896609783     
171.000000000000     9.471609115601     -0.599896609783     
172.000000000000     9.366712570190     -0.599896609783     
173.000000000000     9.253218650818     -0.599896609783     
174.000000000000     9.124247550964     -0.599896609783     
175.000000000000     8.988398551941     -0.599896609783     
176.000000000000     8.843952178955     -0.599896609783     
177.000000000000     8.661672592163     -0.599896609783     
178.000000000000     8.462198257446     -0.599896609783     
179.000000000000     8.245528221130     -0.599896609783     
180.000000000000     8.071846961975     -0.599896609783     


Cycle 9
Physical Cycle 9
Step 1

Time (s),          Potential (V),         Current (A)
1.000000000000     14.625279426575     0.599761605263     
2.000000000000     14.835070610046     0.599896609783     
3.000000000000     14.905574798584     0.599896609783     
4.000000000000     14.939967155457     0.599896609783     
5.000000000000     14.957162857056     0.599896609783     
6.000000000000     14.965761184692     0.599896609783     
7.000000000000     14.974360466003     0.599896609783     
8.000000000000     14.981238365173     0.599896609783     
9.000000000000     14.989835739136     0.599761605263     
10.000000000000     14.996713638306     0.599896609783     
11.000000000000     15.001873016357     0.599896609783     
12.000000000000     15.008751869202     0.599896609783     
13.000000000000     15.013911247253     0.599896609783     
14.000000000000     15.019068717957     0.599896609783     
15.000000000000     15.024228096008     0.599896609783     
16.000000000000     15.029387474060     0.599896609783     
17.000000000000     15.036265373230     0.599896609783     
18.000000000000     15.041423797607     0.599896609783     
19.000000000000     15.046583175659     0.599761605263     
20.000000000000     15.050022125244     0.599896609783     
21.000000000000     15.055180549622     0.599896609783     
22.000000000000     15.060339927673     0.599896609783     
23.000000000000     15.065499305725     0.599896609783     
24.000000000000     15.070657730103     0.599896609783     
25.000000000000     15.075816154480     0.599896609783     
26.000000000000     15.080974578857     0.599896609783     
27.000000000000     15.086133956909     0.599896609783     
28.000000000000     15.091293334961     0.599896609783     
29.000000000000     15.094732284546     0.599896609783     
30.000000000000     15.099890708923     0.599896609783     
31.000000000000     15.105050086975     0.599896609783     
32.000000000000     15.110209465027     0.599896609783     
33.000000000000     15.115367889404     0.599896609783     
34.000000000000     15.118806838989     0.599896609783     
35.000000000000     15.123966217041     0.599896609783     
36.000000000000     15.129123687744     0.599896609783     
37.000000000000     15.132563591003     0.599896609783     
38.000000000000     15.137722015381     0.599896609783     
39.000000000000     15.142881393433     0.599896609783     
40.000000000000     15.146320343018     0.599896609783     
41.000000000000     15.151478767395     0.599896609783     
42.000000000000     15.156638145447     0.599896609783     
43.000000000000     15.161796569824     0.599896609783     
44.000000000000     15.165236473083     0.599896609783     
45.000000000000     15.170394897461     0.599896609783     
46.000000000000     15.175554275513     0.599896609783     
47.000000000000     15.180712699890     0.599896609783     
48.000000000000     15.184151649475     0.599896609783     
49.000000000000     15.189311027527     0.599896609783     
50.000000000000     15.192749977112     0.599761605263     
51.000000000000     15.197909355164     0.599896609783     
52.000000000000     15.203067779541     0.599761605263     
53.000000000000     15.208226203918     0.599761605263     
54.000000000000     15.213384628296     0.599761605263     
55.000000000000     15.216823577881     0.599761605263     
56.000000000000     15.221982955933     0.599761605263     
57.000000000000     15.227142333984     0.599896609783     
58.000000000000     15.230581283569     0.599761605263     
59.000000000000     15.235739707947     0.599761605263     
60.000000000000     15.240899085999     0.599761605263     
61.000000000000     15.244338035583     0.599896609783     
62.000000000000     15.249497413635     0.599896609783     
63.000000000000     15.254655838013     0.599896609783     
64.000000000000     15.258094787598     0.599761605263     
65.000000000000     15.263254165649     0.599761605263     
66.000000000000     15.268412590027     0.599761605263     
67.000000000000     15.271851539612     0.599896609783     
68.000000000000     15.277010917664     0.599896609783     
69.000000000000     15.282170295715     0.599896609783     
70.000000000000     15.287327766418     0.599761605263     
71.000000000000     15.290767669678     0.599761605263     
72.000000000000     15.295927047729     0.599761605263     
73.000000000000     15.301085472107     0.599896609783     
74.000000000000     15.306243896484     0.599896609783     
75.000000000000     15.309682846069     0.599761605263     
76.000000000000     15.314842224121     0.599761605263     
77.000000000000     15.320000648499     0.599761605263     
78.000000000000     15.323439598083     0.599896609783     
79.000000000000     15.328598976135     0.599896609783     
80.000000000000     15.333758354187     0.599896609783     
81.000000000000     15.338916778564     0.599896609783     
82.000000000000     15.344076156616     0.599761605263     
83.000000000000     15.347515106201     0.599761605263     
84.000000000000     15.352673530579     0.599896609783     
85.000000000000     15.357831954956     0.599896609783     
86.000000000000     15.362991333008     0.599896609783     
87.000000000000     15.368149757385     0.599761605263     
88.000000000000     15.371588706970     0.599761605263     
89.000000000000     15.376748085022     0.599761605263     
90.000000000000     15.381907463074     0.599896609783     
91.000000000000     15.387065887451     0.599896609783     
92.000000000000     15.392225265503     0.599896609783     
93.000000000000     15.395664215088     0.599896609783     
94.000000000000     15.400822639465     0.599896609783     
95.000000000000     15.405982017517     0.599896609783     
96.000000000000     15.411140441895     0.599896609783     
97.000000000000     15.416298866272     0.599896609783     
98.000000000000     15.421458244324     0.599761605263     
99.000000000000     15.424897193909     0.599761605263     
100.000000000000     15.430055618286     0.599761605263     
101.000000000000     15.435214996338     0.599761605263     
102.000000000000     15.440374374390     0.599761605263     
103.000000000000     15.445532798767     0.599761605263     
104.000000000000     15.450691223145     0.599761605263     
105.000000000000     15.455849647522     0.599896609783     
106.000000000000     15.461009025574     0.599896609783     
107.000000000000     15.466168403625     0.599896609783     
108.000000000000     15.469607353210     0.599896609783     
109.000000000000     15.474765777588     0.599896609783     
110.000000000000     15.479925155640     0.599896609783     
111.000000000000     15.485083580017     0.599896609783     
112.000000000000     15.491962432861     0.599896609783     
113.000000000000     15.497120857239     0.599896609783     
114.000000000000     15.502280235291     0.599896609783     
115.000000000000     15.505719184875     0.599896609783     
116.000000000000     15.510877609253     0.599896609783     
117.000000000000     15.516036987305     0.599896609783     
118.000000000000     15.521195411682     0.599896609783     
119.000000000000     15.526353836060     0.599896609783     
120.000000000000     15.531513214111     0.599896609783     
121.000000000000     15.536671638489     0.599896609783     
122.000000000000     15.541831016541     0.599896609783     
123.000000000000     15.546989440918     0.599896609783     
124.000000000000     15.552147865295     0.599896609783     
125.000000000000     15.559026718140     0.599896609783     
126.000000000000     15.564186096191     0.599896609783     
127.000000000000     15.567625045776     0.599896609783     
128.000000000000     15.572784423828     0.599896609783     
129.000000000000     15.577941894531     0.599896609783     
130.000000000000     15.583101272583     0.599896609783     
131.000000000000     15.589980125427     0.599896609783     
132.000000000000     15.595138549805     0.599761605263     
133.000000000000     15.600296974182     0.599896609783     
134.000000000000     15.605456352234     0.599896609783     
135.000000000000     15.610614776611     0.599896609783     
136.000000000000     15.615774154663     0.599761605263     
137.000000000000     15.620932579041     0.599761605263     
138.000000000000     15.627811431885     0.599896609783     
139.000000000000     15.632969856262     0.599896609783     
140.000000000000     15.638129234314     0.599896609783     
141.000000000000     15.643287658691     0.599761605263     
142.000000000000     15.648446083069     0.599761605263     
143.000000000000     15.653605461121     0.599896609783     
144.000000000000     15.660484313965     0.599896609783     
145.000000000000     15.665642738342     0.599896609783     
146.000000000000     15.670801162720     0.599896609783     
147.000000000000     15.677680015564     0.599761605263     
148.000000000000     15.682839393616     0.599761605263     
149.000000000000     15.687996864319     0.599761605263     
150.000000000000     15.693156242371     0.599761605263     
151.000000000000     15.698314666748     0.599761605263     
152.000000000000     15.705194473267     0.599761605263     
153.000000000000     15.710351943970     0.599761605263     
154.000000000000     15.715511322021     0.599896609783     
155.000000000000     15.722390174866     0.599761605263     
156.000000000000     15.727547645569     0.599761605263     
157.000000000000     15.732707023621     0.599761605263     
158.000000000000     15.739585876465     0.599896609783     
159.000000000000     15.744745254517     0.599896609783     
160.000000000000     15.749902725220     0.599896609783     
161.000000000000     15.755062103271     0.599761605263     
162.000000000000     15.761940956116     0.599896609783     
163.000000000000     15.768818855286     0.599896609783     
164.000000000000     15.773978233337     0.599896609783     
165.000000000000     15.780856132507     0.599896609783     
166.000000000000     15.786014556885     0.599896609783     
167.000000000000     15.791173934937     0.599896609783     
168.000000000000     15.798051834106     0.599896609783     
169.000000000000     15.804930686951     0.599896609783     
170.000000000000     15.810090065002     0.599896609783     
171.000000000000     15.816967964172     0.599896609783     
172.000000000000     15.822127342224     0.599896609783     
173.000000000000     15.829005241394     0.599896609783     
174.000000000000     15.835884094238     0.599896609783     
175.000000000000     15.841043472290     0.599896609783     
176.000000000000     15.846201896667     0.599896609783     
177.000000000000     15.853079795837     0.599896609783     
178.000000000000     15.858239173889     0.599896609783     
179.000000000000     15.865117073059     0.599761605263     
180.000000000000     15.871995925903     0.599896609783     
181.000000000000     15.878873825073     0.599896609783     
182.000000000000     15.885752677917     0.599896609783     
183.000000000000     15.890911102295     0.599896609783     
184.000000000000     15.897789955139     0.599896609783     
185.000000000000     15.902949333191     0.599896609783     
186.000000000000     15.909827232361     0.599896609783     
187.000000000000     15.916706085205     0.599896609783     
188.000000000000     15.923583984375     0.599761605263     
189.000000000000     15.930461883545     0.599896609783     
190.000000000000     15.937340736389     0.599896609783     
191.000000000000     15.942500114441     0.599896609783     
192.000000000000     15.951098442078     0.599896609783     
193.000000000000     15.957976341248     0.599896609783     
194.000000000000     15.964855194092     0.599896609783     
195.000000000000     15.970012664795     0.599896609783     
196.000000000000     15.976892471313     0.599761605263     
197.000000000000     15.983770370483     0.599761605263     
198.000000000000     15.990649223328     0.599761605263     
199.000000000000     15.995807647705     0.599896609783     


Cycle 9
Physical Cycle 9
Step 2

Time (s),          Potential (V),         Current (A)
1.000000000000     13.213479042053     -0.600031673908     
2.000000000000     12.998527526855     -0.600031673908     
3.000000000000     12.910827636719     -0.600031673908     
4.000000000000     12.867837905884     -0.600031673908     
5.000000000000     12.847203254700     -0.600031673908     
6.000000000000     12.835165023804     -0.600031673908     
7.000000000000     12.824848175049     -0.600031673908     
8.000000000000     12.812809944153     -0.600031673908     
9.000000000000     12.802493095398     -0.600031673908     
10.000000000000     12.792175292969     -0.600031673908     
11.000000000000     12.781856536865     -0.600031673908     
12.000000000000     12.773259162903     -0.600031673908     
13.000000000000     12.764660835266     -0.600031673908     
14.000000000000     12.757782936096     -0.600031673908     
15.000000000000     12.749184608459     -0.600031673908     
16.000000000000     12.740587234497     -0.600031673908     
17.000000000000     12.730269432068     -0.600031673908     
18.000000000000     12.721671104431     -0.600031673908     
19.000000000000     12.713072776794     -0.600031673908     
20.000000000000     12.706194877625     -0.600031673908     
21.000000000000     12.699316024780     -0.600031673908     
22.000000000000     12.688999176025     -0.600031673908     
23.000000000000     12.680399894714     -0.600031673908     
24.000000000000     12.671801567078     -0.600031673908     
25.000000000000     12.663204193115     -0.600031673908     
26.000000000000     12.656326293945     -0.600031673908     
27.000000000000     12.647727966309     -0.600031673908     
28.000000000000     12.639129638672     -0.600031673908     
29.000000000000     12.630532264709     -0.600031673908     
30.000000000000     12.621933937073     -0.600031673908     
31.000000000000     12.613335609436     -0.600031673908     
32.000000000000     12.604738235474     -0.600031673908     
33.000000000000     12.596139907837     -0.600031673908     
34.000000000000     12.587541580200     -0.600031673908     
35.000000000000     12.578943252563     -0.600031673908     
36.000000000000     12.570344924927     -0.600031673908     
37.000000000000     12.563467025757     -0.600031673908     
38.000000000000     12.553149223328     -0.600031673908     
39.000000000000     12.544550895691     -0.600031673908     
40.000000000000     12.535952568054     -0.600031673908     
41.000000000000     12.527355194092     -0.600031673908     
42.000000000000     12.518756866455     -0.600031673908     
43.000000000000     12.510158538818     -0.600031673908     
44.000000000000     12.501561164856     -0.600031673908     
45.000000000000     12.492962837219     -0.600031673908     
46.000000000000     12.482645034790     -0.600031673908     
47.000000000000     12.474046707153     -0.600031673908     
48.000000000000     12.465449333191     -0.600031673908     
49.000000000000     12.456851005554     -0.600031673908     
50.000000000000     12.448252677917     -0.600031673908     
51.000000000000     12.437935829163     -0.600031673908     
52.000000000000     12.429336547852     -0.600031673908     
53.000000000000     12.420739173889     -0.600031673908     
54.000000000000     12.412140846252     -0.600031673908     
55.000000000000     12.401823997498     -0.600031673908     
56.000000000000     12.391506195068     -0.600031673908     
57.000000000000     12.382907867432     -0.600031673908     
58.000000000000     12.374309539795     -0.600031673908     
59.000000000000     12.365712165833     -0.600031673908     
60.000000000000     12.355394363403     -0.600031673908     
61.000000000000     12.345076560974     -0.600031673908     
62.000000000000     12.334758758545     -0.600031673908     
63.000000000000     12.324440956116     -0.600031673908     
64.000000000000     12.315842628479     -0.600031673908     
65.000000000000     12.307245254517     -0.600031673908     
66.000000000000     12.296928405762     -0.600031673908     
67.000000000000     12.286609649658     -0.600031673908     
68.000000000000     12.278012275696     -0.600031673908     
69.000000000000     12.265974998474     -0.600031673908     
70.000000000000     12.255657196045     -0.600031673908     
71.000000000000     12.245339393616     -0.600031673908     
72.000000000000     12.235021591187     -0.600031673908     
73.000000000000     12.224703788757     -0.600031673908     
74.000000000000     12.214385986328     -0.600031673908     
75.000000000000     12.204069137573     -0.600031673908     
76.000000000000     12.193751335144     -0.600031673908     
77.000000000000     12.181714057922     -0.600031673908     
78.000000000000     12.171396255493     -0.600031673908     
79.000000000000     12.161078453064     -0.599896609783     
80.000000000000     12.150760650635     -0.600031673908     
81.000000000000     12.140442848206     -0.600031673908     
82.000000000000     12.128405570984     -0.600031673908     
83.000000000000     12.116369247437     -0.600031673908     
84.000000000000     12.106051445007     -0.599896609783     
85.000000000000     12.094014167786     -0.600031673908     
86.000000000000     12.083696365356     -0.600031673908     
87.000000000000     12.071659088135     -0.600031673908     
88.000000000000     12.059620857239     -0.600031673908     
89.000000000000     12.049304008484     -0.600031673908     
90.000000000000     12.035547256470     -0.600031673908     
91.000000000000     12.023509979248     -0.600031673908     
92.000000000000     12.011471748352     -0.600031673908     
93.000000000000     12.001154899597     -0.600031673908     
94.000000000000     11.987398147583     -0.600031673908     
95.000000000000     11.975360870361     -0.600031673908     
96.000000000000     11.961604118347     -0.600031673908     
97.000000000000     11.949565887451     -0.600031673908     
98.000000000000     11.937528610229     -0.600031673908     
99.000000000000     11.923771858215     -0.600031673908     
100.000000000000     11.910015106201     -0.600031673908     
101.000000000000     11.896259307861     -0.600031673908     
102.000000000000     11.882501602173     -0.600031673908     
103.000000000000     11.868744850159     -0.600031673908     
104.000000000000     11.854988098145     -0.600031673908     
105.000000000000     11.841231346130     -0.600031673908     
106.000000000000     11.825755119324     -0.600031673908     
107.000000000000     11.810277938843     -0.600031673908     
108.000000000000     11.796521186829     -0.600031673908     
109.000000000000     11.781044960022     -0.600031673908     
110.000000000000     11.765567779541     -0.600031673908     
111.000000000000     11.750091552734     -0.600031673908     
112.000000000000     11.734615325928     -0.600031673908     
113.000000000000     11.719139099121     -0.600031673908     
114.000000000000     11.703661918640     -0.600031673908     
115.000000000000     11.686466217041     -0.600031673908     
116.000000000000     11.670989990234     -0.600031673908     
117.000000000000     11.653794288635     -0.600031673908     
118.000000000000     11.636596679688     -0.600031673908     
119.000000000000     11.617682456970     -0.600031673908     
120.000000000000     11.600485801697     -0.600031673908     
121.000000000000     11.581569671631     -0.600031673908     
122.000000000000     11.562653541565     -0.600031673908     
123.000000000000     11.545457839966     -0.600031673908     
124.000000000000     11.526541709900     -0.599896609783     
125.000000000000     11.507626533508     -0.599896609783     
126.000000000000     11.488711357117     -0.599896609783     
127.000000000000     11.468075752258     -0.600031673908     
128.000000000000     11.447440147400     -0.599896609783     
129.000000000000     11.426804542542     -0.600031673908     
130.000000000000     11.406169891357     -0.600031673908     
131.000000000000     11.387253761292     -0.600031673908     
132.000000000000     11.363180160522     -0.600031673908     
133.000000000000     11.342543601990     -0.600031673908     
134.000000000000     11.318470001221     -0.600031673908     
135.000000000000     11.294395446777     -0.600031673908     
136.000000000000     11.270320892334     -0.600031673908     
137.000000000000     11.246246337891     -0.600031673908     
138.000000000000     11.222171783447     -0.600031673908     
139.000000000000     11.196376800537     -0.600031673908     
140.000000000000     11.170582771301     -0.600031673908     
141.000000000000     11.144788742065     -0.600031673908     
142.000000000000     11.117275238037     -0.600031673908     
143.000000000000     11.088042259216     -0.600031673908     
144.000000000000     11.058809280396     -0.600031673908     
145.000000000000     11.027855873108     -0.600031673908     
146.000000000000     10.998621940613     -0.600031673908     
147.000000000000     10.967668533325     -0.600031673908     
148.000000000000     10.936716079712     -0.600031673908     
149.000000000000     10.904044151306     -0.600031673908     
150.000000000000     10.869651794434     -0.600031673908     
151.000000000000     10.835259437561     -0.600031673908     
152.000000000000     10.802586555481     -0.600031673908     
153.000000000000     10.763035774231     -0.600031673908     
154.000000000000     10.725204467773     -0.600031673908     
155.000000000000     10.687373161316     -0.600031673908     
156.000000000000     10.646101951599     -0.600031673908     
157.000000000000     10.603112220764     -0.600031673908     
158.000000000000     10.561841964722     -0.600031673908     
159.000000000000     10.515412330627     -0.600031673908     
160.000000000000     10.467263221741     -0.600031673908     
161.000000000000     10.419114112854     -0.600031673908     
162.000000000000     10.367526054382     -0.600031673908     
163.000000000000     10.314217567444     -0.600031673908     
164.000000000000     10.259189605713     -0.600031673908     
165.000000000000     10.202443122864     -0.600031673908     
166.000000000000     10.140537261963     -0.600031673908     
167.000000000000     10.076911926270     -0.600031673908     
168.000000000000     10.009846687317     -0.600031673908     
169.000000000000     9.939343452454     -0.600031673908     
170.000000000000     9.863679885864     -0.600031673908     
171.000000000000     9.781139373779     -0.600031673908     
172.000000000000     9.698597908020     -0.600031673908     
173.000000000000     9.612616539001     -0.600031673908     
174.000000000000     9.519758224487     -0.600031673908     
175.000000000000     9.413142204285     -0.600031673908     
176.000000000000     9.291049957275     -0.600031673908     
177.000000000000     9.163799285889     -0.600031673908     
178.000000000000     9.031389236450     -0.600031673908     
179.000000000000     8.888662338257     -0.600031673908     
180.000000000000     8.716700553894     -0.600031673908     
181.000000000000     8.522384643555     -0.600031673908     
182.000000000000     8.302274703979     -0.600031673908     
183.000000000000     8.092481613159     -0.599896609783     


Cycle 10
Physical Cycle 10
Step 1

Time (s),          Potential (V),         Current (A)
1.000000000000     14.597764968872     0.599761605263     
2.000000000000     14.807557106018     0.599761605263     
3.000000000000     14.878061294556     0.599896609783     
4.000000000000     14.912453651428     0.599896609783     
5.000000000000     14.927929878235     0.599896609783     
6.000000000000     14.936528205872     0.599896609783     
7.000000000000     14.945125579834     0.599896609783     
8.000000000000     14.953723907471     0.599896609783     
9.000000000000     14.960602760315     0.599761605263     
10.000000000000     14.967480659485     0.599896609783     
11.000000000000     14.974360466003     0.599896609783     
12.000000000000     14.979517936707     0.599896609783     
13.000000000000     14.986396789551     0.599761605263     
14.000000000000     14.991556167603     0.599896609783     
15.000000000000     14.996713638306     0.599896609783     
16.000000000000     15.001873016357     0.599896609783     
17.000000000000     15.007032394409     0.599896609783     
18.000000000000     15.012190818787     0.599761605263     
19.000000000000     15.019068717957     0.599896609783     
20.000000000000     15.024228096008     0.599896609783     
21.000000000000     15.029387474060     0.599896609783     
22.000000000000     15.034545898438     0.599896609783     
23.000000000000     15.037984848022     0.599761605263     
24.000000000000     15.043144226074     0.599896609783     
25.000000000000     15.048302650452     0.599896609783     
26.000000000000     15.053462028503     0.599896609783     
27.000000000000     15.058620452881     0.599896609783     
28.000000000000     15.063778877258     0.599896609783     
29.000000000000     15.068938255310     0.599896609783     
30.000000000000     15.074096679688     0.599896609783     
31.000000000000     15.077535629272     0.599896609783     
32.000000000000     15.082695007324     0.599896609783     
33.000000000000     15.087854385376     0.599896609783     
34.000000000000     15.093012809753     0.599896609783     
35.000000000000     15.098171234131     0.599896609783     
36.000000000000     15.101611137390     0.599896609783     
37.000000000000     15.106768608093     0.599896609783     
38.000000000000     15.111927986145     0.599896609783     
39.000000000000     15.117087364197     0.599896609783     
40.000000000000     15.120526313782     0.599896609783     
41.000000000000     15.125684738159     0.599896609783     
42.000000000000     15.130844116211     0.599896609783     
43.000000000000     15.134283065796     0.599896609783     
44.000000000000     15.139442443848     0.599896609783     
45.000000000000     15.144600868225     0.599896609783     
46.000000000000     15.149760246277     0.599896609783     
47.000000000000     15.153199195862     0.599896609783     
48.000000000000     15.158357620239     0.599896609783     
49.000000000000     15.163516998291     0.599896609783     
50.000000000000     15.168675422668     0.599896609783     
51.000000000000     15.172115325928     0.599896609783     
52.000000000000     15.177272796631     0.599896609783     
53.000000000000     15.182432174683     0.599896609783     
54.000000000000     15.185871124268     0.599896609783     
55.000000000000     15.191029548645     0.599896609783     
56.000000000000     15.196188926697     0.599896609783     
57.000000000000     15.199627876282     0.599761605263     
58.000000000000     15.204787254333     0.599896609783     
59.000000000000     15.209945678711     0.599896609783     
60.000000000000     15.215105056763     0.599896609783     
61.000000000000     15.220264434814     0.599896609783     
62.000000000000     15.223703384399     0.599896609783     
63.000000000000     15.228861808777     0.599896609783     
64.000000000000     15.234021186829     0.599896609783     
65.000000000000     15.239178657532     0.599896609783     
66.000000000000     15.242618560791     0.599896609783     
67.000000000000     15.247776985168     0.599896609783     
68.000000000000     15.251216888428     0.599896609783     
69.000000000000     15.256375312805     0.599761605263     
70.000000000000     15.261533737183     0.599896609783     
71.000000000000     15.266693115234     0.599896609783     
72.000000000000     15.271851539612     0.599896609783     
73.000000000000     15.277010917664     0.599896609783     
74.000000000000     15.280449867249     0.599896609783     
75.000000000000     15.285609245300     0.599896609783     
76.000000000000     15.289048194885     0.599896609783     
77.000000000000     15.294206619263     0.599896609783     
78.000000000000     15.299365997314     0.599896609783     
79.000000000000     15.304525375366     0.599896609783     
80.000000000000     15.309682846069     0.599896609783     
81.000000000000     15.314842224121     0.599896609783     
82.000000000000     15.320000648499     0.599896609783     
83.000000000000     15.325160026550     0.599896609783     
84.000000000000     15.328598976135     0.599896609783     
85.000000000000     15.333758354187     0.599896609783     
86.000000000000     15.338916778564     0.599896609783     
87.000000000000     15.342355728149     0.599896609783     
88.000000000000     15.347515106201     0.599896609783     
89.000000000000     15.352673530579     0.599896609783     
90.000000000000     15.357831954956     0.599896609783     
91.000000000000     15.362991333008     0.599896609783     
92.000000000000     15.366430282593     0.599896609783     
93.000000000000     15.371588706970     0.599896609783     
94.000000000000     15.376748085022     0.599896609783     
95.000000000000     15.381907463074     0.599896609783     
96.000000000000     15.387065887451     0.599896609783     
97.000000000000     15.392225265503     0.599761605263     
98.000000000000     15.397382736206     0.599761605263     
99.000000000000     15.400822639465     0.599896609783     
100.000000000000     15.405982017517     0.599896609783     
101.000000000000     15.411140441895     0.599896609783     
102.000000000000     15.416298866272     0.599896609783     
103.000000000000     15.421458244324     0.599896609783     
104.000000000000     15.426616668701     0.599896609783     
105.000000000000     15.431776046753     0.599896609783     
106.000000000000     15.436934471130     0.599896609783     
107.000000000000     15.442092895508     0.599896609783     
108.000000000000     15.447252273560     0.599896609783     
109.000000000000     15.452410697937     0.599896609783     
110.000000000000     15.457570075989     0.599896609783     
111.000000000000     15.461009025574     0.599896609783     
112.000000000000     15.466168403625     0.599896609783     
113.000000000000     15.471326828003     0.599896609783     
114.000000000000     15.476486206055     0.599896609783     
115.000000000000     15.481643676758     0.599761605263     
116.000000000000     15.486803054810     0.599761605263     
117.000000000000     15.491962432861     0.599896609783     
118.000000000000     15.497120857239     0.599896609783     
119.000000000000     15.502280235291     0.599896609783     
120.000000000000     15.507437705994     0.599761605263     
121.000000000000     15.512597084045     0.599896609783     
122.000000000000     15.517756462097     0.599896609783     
123.000000000000     15.522914886475     0.599896609783     
124.000000000000     15.528074264526     0.599896609783     
125.000000000000     15.533232688904     0.599761605263     
126.000000000000     15.538391113281     0.599761605263     
127.000000000000     15.543549537659     0.599896609783     
128.000000000000     15.548708915710     0.599896609783     
129.000000000000     15.553868293762     0.599896609783     
130.000000000000     15.560746192932     0.599896609783     
131.000000000000     15.565904617310     0.599896609783     
132.000000000000     15.571063995361     0.599896609783     
133.000000000000     15.576223373413     0.599896609783     
134.000000000000     15.581381797791     0.599896609783     
135.000000000000     15.586541175842     0.599896609783     
136.000000000000     15.591698646545     0.599896609783     
137.000000000000     15.596858024597     0.599896609783     
138.000000000000     15.603736877441     0.599896609783     
139.000000000000     15.608895301819     0.599896609783     
140.000000000000     15.614053726196     0.599761605263     
141.000000000000     15.619213104248     0.599761605263     
142.000000000000     15.624371528625     0.599896609783     
143.000000000000     15.629530906677     0.599896609783     
144.000000000000     15.634690284729     0.599896609783     
145.000000000000     15.639847755432     0.599761605263     
146.000000000000     15.646726608276     0.599761605263     
147.000000000000     15.651885986328     0.599761605263     
148.000000000000     15.657044410706     0.599896609783     
149.000000000000     15.662202835083     0.599896609783     
150.000000000000     15.669081687927     0.599896609783     
151.000000000000     15.674241065979     0.599896609783     
152.000000000000     15.679398536682     0.599896609783     
153.000000000000     15.684557914734     0.599896609783     
154.000000000000     15.691436767578     0.599896609783     
155.000000000000     15.696596145630     0.599896609783     
156.000000000000     15.703474044800     0.599896609783     
157.000000000000     15.708633422852     0.599896609783     
158.000000000000     15.713791847229     0.599896609783     
159.000000000000     15.720669746399     0.599896609783     
160.000000000000     15.725829124451     0.599896609783     
161.000000000000     15.730987548828     0.599896609783     
162.000000000000     15.737866401672     0.599896609783     
163.000000000000     15.743024826050     0.599896609783     
164.000000000000     15.749902725220     0.599896609783     
165.000000000000     15.755062103271     0.599896609783     
166.000000000000     15.760220527649     0.599896609783     
167.000000000000     15.767100334167     0.599896609783     
168.000000000000     15.773978233337     0.599896609783     
169.000000000000     15.779136657715     0.599896609783     
170.000000000000     15.786014556885     0.599896609783     
171.000000000000     15.791173934937     0.599896609783     
172.000000000000     15.798051834106     0.599896609783     
173.000000000000     15.803211212158     0.599896609783     
174.000000000000     15.810090065002     0.599896609783     
175.000000000000     15.815249443054     0.599896609783     
176.000000000000     15.822127342224     0.599896609783     
177.000000000000     15.829005241394     0.599896609783     
178.000000000000     15.834163665771     0.599896609783     
179.000000000000     15.841043472290     0.599896609783     
180.000000000000     15.847921371460     0.599896609783     
181.000000000000     15.853079795837     0.599896609783     
182.000000000000     15.859957695007     0.599896609783     
183.000000000000     15.866836547852     0.599896609783     
184.000000000000     15.871995925903     0.599896609783     
185.000000000000     15.880594253540     0.599896609783     
186.000000000000     15.885752677917     0.599896609783     
187.000000000000     15.892630577087     0.599896609783     
188.000000000000     15.899509429932     0.599896609783     
189.000000000000     15.904667854309     0.599896609783     
190.000000000000     15.911546707153     0.599896609783     
191.000000000000     15.918424606323     0.599896609783     
192.000000000000     15.925304412842     0.599896609783     
193.000000000000     15.932182312012     0.599896609783     
194.000000000000     15.939060211182     0.599896609783     
195.000000000000     15.945939064026     0.599896609783     
196.000000000000     15.952816963196     0.599761605263     
197.000000000000     15.959695816040     0.599896609783     
198.000000000000     15.966573715210     0.599896609783     
199.000000000000     15.973452568054     0.599896609783     
200.000000000000     15.980331420898     0.599896609783     
201.000000000000     15.987210273743     0.599896609783     
202.000000000000     15.995807647705     0.599896609783     
203.000000000000     15.999246597290     0.599896609783     


Cycle 10
Physical Cycle 10
Step 2

Time (s),          Potential (V),         Current (A)
1.000000000000     13.237553596497     -0.600031673908     
2.000000000000     13.024321556091     -0.600031673908     
3.000000000000     12.940060615540     -0.600031673908     
4.000000000000     12.898791313171     -0.600031673908     
5.000000000000     12.878155708313     -0.600031673908     
6.000000000000     12.866118431091     -0.600031673908     
7.000000000000     12.855800628662     -0.600031673908     
8.000000000000     12.845482826233     -0.600031673908     
9.000000000000     12.835165023804     -0.600031673908     
10.000000000000     12.824848175049     -0.600031673908     
11.000000000000     12.814530372620     -0.600031673908     
12.000000000000     12.805932044983     -0.600031673908     
13.000000000000     12.797333717346     -0.600031673908     
14.000000000000     12.788736343384     -0.600031673908     
15.000000000000     12.780138015747     -0.600031673908     
16.000000000000     12.773259162903     -0.600031673908     
17.000000000000     12.764660835266     -0.600031673908     
18.000000000000     12.756063461304     -0.600031673908     
19.000000000000     12.747465133667     -0.600031673908     
20.000000000000     12.738866806030     -0.600031673908     
21.000000000000     12.731988906860     -0.600031673908     
22.000000000000     12.723390579224     -0.600031673908     
23.000000000000     12.714793205261     -0.600031673908     
24.000000000000     12.706194877625     -0.600031673908     
25.000000000000     12.697596549988     -0.600031673908     
26.000000000000     12.690717697144     -0.600031673908     
27.000000000000     12.680399894714     -0.600031673908     
28.000000000000     12.673521995544     -0.600031673908     
29.000000000000     12.664923667908     -0.599896609783     
30.000000000000     12.656326293945     -0.599896609783     
31.000000000000     12.647727966309     -0.599896609783     
32.000000000000     12.639129638672     -0.599896609783     
33.000000000000     12.632250785828     -0.599896609783     
34.000000000000     12.621933937073     -0.600031673908     
35.000000000000     12.613335609436     -0.599896609783     
36.000000000000     12.606456756592     -0.599896609783     
37.000000000000     12.597859382629     -0.599896609783     
38.000000000000     12.589261054993     -0.600031673908     
39.000000000000     12.582383155823     -0.600031673908     
40.000000000000     12.572065353394     -0.600031673908     
41.000000000000     12.563467025757     -0.600031673908     
42.000000000000     12.554868698120     -0.599896609783     
43.000000000000     12.546271324158     -0.599896609783     
44.000000000000     12.537672996521     -0.600031673908     
45.000000000000     12.530794143677     -0.600031673908     
46.000000000000     12.520477294922     -0.600031673908     
47.000000000000     12.511878967285     -0.600031673908     
48.000000000000     12.503280639648     -0.600031673908     
49.000000000000     12.492962837219     -0.600031673908     
50.000000000000     12.484365463257     -0.600031673908     
51.000000000000     12.475767135620     -0.600031673908     
52.000000000000     12.467168807983     -0.600031673908     
53.000000000000     12.458571434021     -0.600031673908     
54.000000000000     12.449973106384     -0.600031673908     
55.000000000000     12.439655303955     -0.600031673908     
56.000000000000     12.432777404785     -0.600031673908     
57.000000000000     12.422458648682     -0.600031673908     
58.000000000000     12.413861274719     -0.600031673908     
59.000000000000     12.403543472290     -0.600031673908     
60.000000000000     12.394945144653     -0.600031673908     
61.000000000000     12.386346817017     -0.600031673908     
62.000000000000     12.377749443054     -0.600031673908     
63.000000000000     12.367431640625     -0.600031673908     
64.000000000000     12.358833312988     -0.600031673908     
65.000000000000     12.348516464233     -0.600031673908     
66.000000000000     12.339918136597     -0.600031673908     
67.000000000000     12.329600334167     -0.600031673908     
68.000000000000     12.319281578064     -0.600031673908     
69.000000000000     12.308964729309     -0.600031673908     
70.000000000000     12.300367355347     -0.599896609783     
71.000000000000     12.291769027710     -0.600031673908     
72.000000000000     12.281451225281     -0.600031673908     
73.000000000000     12.271133422852     -0.600031673908     
74.000000000000     12.260815620422     -0.600031673908     
75.000000000000     12.250497817993     -0.600031673908     
76.000000000000     12.240180015564     -0.600031673908     
77.000000000000     12.229863166809     -0.600031673908     
78.000000000000     12.219545364380     -0.600031673908     
79.000000000000     12.209226608276     -0.600031673908     
80.000000000000     12.197190284729     -0.600031673908     
81.000000000000     12.186873435974     -0.600031673908     
82.000000000000     12.176554679871     -0.600031673908     
83.000000000000     12.166236877441     -0.600031673908     
84.000000000000     12.155920028687     -0.600031673908     
85.000000000000     12.143881797791     -0.600031673908     
86.000000000000     12.133564949036     -0.600031673908     
87.000000000000     12.121526718140     -0.600031673908     
88.000000000000     12.111209869385     -0.600031673908     
89.000000000000     12.099171638489     -0.600031673908     
90.000000000000     12.087135314941     -0.600031673908     
91.000000000000     12.076818466187     -0.600031673908     
92.000000000000     12.063060760498     -0.600031673908     
93.000000000000     12.051022529602     -0.600031673908     
94.000000000000     12.038986206055     -0.600031673908     
95.000000000000     12.028668403625     -0.600031673908     
96.000000000000     12.014911651611     -0.600031673908     
97.000000000000     12.002874374390     -0.600031673908     
98.000000000000     11.989116668701     -0.600031673908     
99.000000000000     11.977080345154     -0.600031673908     
100.000000000000     11.963322639465     -0.600031673908     
101.000000000000     11.951286315918     -0.600031673908     
102.000000000000     11.939249038696     -0.600031673908     
103.000000000000     11.925492286682     -0.600031673908     
104.000000000000     11.911734580994     -0.600031673908     
105.000000000000     11.897977828979     -0.599896609783     
106.000000000000     11.884221076965     -0.600031673908     
107.000000000000     11.870464324951     -0.600031673908     
108.000000000000     11.856707572937     -0.600031673908     
109.000000000000     11.841231346130     -0.600031673908     
110.000000000000     11.827473640442     -0.600031673908     
111.000000000000     11.811998367310     -0.600031673908     
112.000000000000     11.796521186829     -0.600031673908     
113.000000000000     11.781044960022     -0.600031673908     
114.000000000000     11.767288208008     -0.600031673908     
115.000000000000     11.751811027527     -0.600031673908     
116.000000000000     11.736334800720     -0.600031673908     
117.000000000000     11.719139099121     -0.600031673908     
118.000000000000     11.703661918640     -0.600031673908     
119.000000000000     11.686466217041     -0.600031673908     
120.000000000000     11.669269561768     -0.600031673908     
121.000000000000     11.652073860168     -0.600031673908     
122.000000000000     11.634878158569     -0.600031673908     
123.000000000000     11.615962028503     -0.600031673908     
124.000000000000     11.598766326904     -0.600031673908     
125.000000000000     11.579850196838     -0.600031673908     
126.000000000000     11.562653541565     -0.600031673908     
127.000000000000     11.542018890381     -0.600031673908     
128.000000000000     11.524823188782     -0.600031673908     
129.000000000000     11.504187583923     -0.600031673908     
130.000000000000     11.485272407532     -0.600031673908     
131.000000000000     11.464636802673     -0.600031673908     
132.000000000000     11.444001197815     -0.600031673908     
133.000000000000     11.423365592957     -0.600031673908     
134.000000000000     11.402730941772     -0.600031673908     
135.000000000000     11.380375862122     -0.600031673908     
136.000000000000     11.358020782471     -0.600031673908     
137.000000000000     11.335665702820     -0.600031673908     
138.000000000000     11.311591148376     -0.600031673908     
139.000000000000     11.287516593933     -0.600031673908     
140.000000000000     11.265162467957     -0.600031673908     
141.000000000000     11.239368438721     -0.600031673908     
142.000000000000     11.215292930603     -0.600031673908     
143.000000000000     11.189498901367     -0.600031673908     
144.000000000000     11.161985397339     -0.600031673908     
145.000000000000     11.134471893311     -0.600031673908     
146.000000000000     11.106958389282     -0.600031673908     
147.000000000000     11.077724456787     -0.600031673908     
148.000000000000     11.048490524292     -0.600031673908     
149.000000000000     11.019257545471     -0.600031673908     
150.000000000000     10.988305091858     -0.600031673908     
151.000000000000     10.957351684570     -0.600031673908     
152.000000000000     10.924678802490     -0.600031673908     
153.000000000000     10.890287399292     -0.600031673908     
154.000000000000     10.854174613953     -0.600031673908     
155.000000000000     10.819783210754     -0.600031673908     
156.000000000000     10.783671379089     -0.600031673908     
157.000000000000     10.745840072632     -0.600031673908     
158.000000000000     10.706289291382     -0.600031673908     
159.000000000000     10.666737556458     -0.600031673908     
160.000000000000     10.623746871948     -0.600031673908     
161.000000000000     10.579037666321     -0.600031673908     
162.000000000000     10.537767410278     -0.600031673908     
163.000000000000     10.487897872925     -0.600031673908     
164.000000000000     10.439748764038     -0.600031673908     
165.000000000000     10.388160705566     -0.600031673908     
166.000000000000     10.333132743835     -0.600031673908     
167.000000000000     10.279826164246     -0.600031673908     
168.000000000000     10.223077774048     -0.599896609783     
169.000000000000     10.162892341614     -0.600031673908     
170.000000000000     10.099267005920     -0.600031673908     
171.000000000000     10.032201766968     -0.600031673908     
172.000000000000     9.961697578430     -0.600031673908     
173.000000000000     9.891194343567     -0.600031673908     
174.000000000000     9.810372352600     -0.600031673908     
175.000000000000     9.726111412048     -0.600031673908     
176.000000000000     9.634971618652     -0.600031673908     
177.000000000000     9.540393829346     -0.600031673908     
178.000000000000     9.440655708313     -0.600031673908     
179.000000000000     9.330600738525     -0.600031673908     
180.000000000000     9.203350067139     -0.600031673908     
181.000000000000     9.060622215271     -0.600031673908     
182.000000000000     8.905858039856     -0.600031673908     
183.000000000000     8.739054679871     -0.600031673908     
184.000000000000     8.560215950012     -0.600031673908     
185.000000000000     8.348704338074     -0.600031673908     
186.000000000000     8.125155448914     -0.600031673908     


Cycle 11
Physical Cycle 11
Step 1

Time (s),          Potential (V),         Current (A)
1.000000000000     14.573691368103     0.599761605263     
2.000000000000     14.783482551575     0.599896609783     
3.000000000000     14.853986740112     0.599761605263     
4.000000000000     14.886658668518     0.599896609783     
5.000000000000     14.902135848999     0.599761605263     
6.000000000000     14.912453651428     0.599896609783     
7.000000000000     14.919331550598     0.599896609783     
8.000000000000     14.927929878235     0.599761605263     
9.000000000000     14.934808731079     0.599761605263     
10.000000000000     14.941686630249     0.599896609783     
11.000000000000     14.948564529419     0.599896609783     
12.000000000000     14.955444335938     0.599761605263     
13.000000000000     14.960602760315     0.599761605263     
14.000000000000     14.965761184692     0.599896609783     
15.000000000000     14.972640037537     0.599896609783     
16.000000000000     14.977799415588     0.599896609783     
17.000000000000     14.982957839966     0.599761605263     
18.000000000000     14.988116264343     0.599761605263     
19.000000000000     14.993274688721     0.599761605263     
20.000000000000     14.998434066772     0.599896609783     
21.000000000000     15.003593444824     0.599761605263     
22.000000000000     15.008751869202     0.599761605263     
23.000000000000     15.013911247253     0.599761605263     
24.000000000000     15.019068717957     0.599761605263     
25.000000000000     15.024228096008     0.599761605263     
26.000000000000     15.029387474060     0.599761605263     
27.000000000000     15.034545898438     0.599761605263     
28.000000000000     15.037984848022     0.599761605263     
29.000000000000     15.043144226074     0.599761605263     
30.000000000000     15.048302650452     0.599761605263     
31.000000000000     15.053462028503     0.599761605263     
32.000000000000     15.058620452881     0.599896609783     
33.000000000000     15.063778877258     0.599896609783     
34.000000000000     15.067217826843     0.599761605263     
35.000000000000     15.072377204895     0.599761605263     
36.000000000000     15.077535629272     0.599896609783     
37.000000000000     15.082695007324     0.599761605263     
38.000000000000     15.086133956909     0.599761605263     
39.000000000000     15.091293334961     0.599761605263     
40.000000000000     15.096451759338     0.599761605263     
41.000000000000     15.101611137390     0.599761605263     
42.000000000000     15.105050086975     0.599761605263     
43.000000000000     15.110209465027     0.599896609783     
44.000000000000     15.115367889404     0.599761605263     
45.000000000000     15.120526313782     0.599761605263     
46.000000000000     15.123966217041     0.599761605263     
47.000000000000     15.129123687744     0.599896609783     
48.000000000000     15.134283065796     0.599896609783     
49.000000000000     15.139442443848     0.599896609783     
50.000000000000     15.142881393433     0.599896609783     
51.000000000000     15.148039817810     0.599896609783     
52.000000000000     15.153199195862     0.599896609783     
53.000000000000     15.158357620239     0.599896609783     
54.000000000000     15.161796569824     0.599896609783     
55.000000000000     15.166955947876     0.599896609783     
56.000000000000     15.172115325928     0.599896609783     
57.000000000000     15.177272796631     0.599896609783     
58.000000000000     15.180712699890     0.599896609783     
59.000000000000     15.185871124268     0.599896609783     
60.000000000000     15.191029548645     0.599896609783     
61.000000000000     15.194470405579     0.599896609783     
62.000000000000     15.199627876282     0.599896609783     
63.000000000000     15.204787254333     0.599896609783     
64.000000000000     15.209945678711     0.599896609783     
65.000000000000     15.213384628296     0.599896609783     
66.000000000000     15.218544006348     0.599896609783     
67.000000000000     15.223703384399     0.599896609783     
68.000000000000     15.227142333984     0.599761605263     
69.000000000000     15.232300758362     0.599761605263     
70.000000000000     15.237460136414     0.599896609783     
71.000000000000     15.242618560791     0.599896609783     
72.000000000000     15.247776985168     0.599896609783     
73.000000000000     15.251216888428     0.599896609783     
74.000000000000     15.256375312805     0.599761605263     
75.000000000000     15.261533737183     0.599761605263     
76.000000000000     15.266693115234     0.599761605263     
77.000000000000     15.271851539612     0.599896609783     
78.000000000000     15.275291442871     0.599896609783     
79.000000000000     15.280449867249     0.599896609783     
80.000000000000     15.285609245300     0.599761605263     
81.000000000000     15.290767669678     0.599761605263     
82.000000000000     15.295927047729     0.599896609783     
83.000000000000     15.301085472107     0.599896609783     
84.000000000000     15.304525375366     0.599896609783     
85.000000000000     15.309682846069     0.599896609783     
86.000000000000     15.314842224121     0.599896609783     
87.000000000000     15.320000648499     0.599896609783     
88.000000000000     15.325160026550     0.599896609783     
89.000000000000     15.330319404602     0.599896609783     
90.000000000000     15.333758354187     0.599896609783     
91.000000000000     15.338916778564     0.599896609783     
92.000000000000     15.344076156616     0.599761605263     
93.000000000000     15.349233627319     0.599896609783     
94.000000000000     15.354393005371     0.599896609783     
95.000000000000     15.359552383423     0.599896609783     
96.000000000000     15.362991333008     0.599761605263     
97.000000000000     15.368149757385     0.599761605263     
98.000000000000     15.373309135437     0.599761605263     
99.000000000000     15.378467559814     0.599761605263     
100.000000000000     15.383626937866     0.599896609783     
101.000000000000     15.388785362244     0.599761605263     
102.000000000000     15.393943786621     0.599761605263     
103.000000000000     15.397382736206     0.599761605263     
104.000000000000     15.402542114258     0.599761605263     
105.000000000000     15.407700538635     0.599761605263     
106.000000000000     15.412859916687     0.599896609783     
107.000000000000     15.418019294739     0.599761605263     
108.000000000000     15.423177719116     0.599761605263     
109.000000000000     15.428336143494     0.599761605263     
110.000000000000     15.433494567871     0.599761605263     
111.000000000000     15.438653945923     0.599896609783     
112.000000000000     15.443813323975     0.599896609783     
113.000000000000     15.448971748352     0.599761605263     
114.000000000000     15.454131126404     0.599761605263     
115.000000000000     15.459288597107     0.599761605263     
116.000000000000     15.464447975159     0.599761605263     
117.000000000000     15.469607353210     0.599896609783     
118.000000000000     15.474765777588     0.599761605263     
119.000000000000     15.479925155640     0.599761605263     
120.000000000000     15.485083580017     0.599761605263     
121.000000000000     15.490242004395     0.599896609783     
122.000000000000     15.495401382446     0.599896609783     
123.000000000000     15.500559806824     0.599896609783     
124.000000000000     15.505719184875     0.599761605263     
125.000000000000     15.510877609253     0.599761605263     
126.000000000000     15.516036987305     0.599896609783     
127.000000000000     15.521195411682     0.599896609783     
128.000000000000     15.526353836060     0.599896609783     
129.000000000000     15.531513214111     0.599896609783     
130.000000000000     15.536671638489     0.599761605263     
131.000000000000     15.541831016541     0.599761605263     
132.000000000000     15.548708915710     0.599761605263     
133.000000000000     15.553868293762     0.599761605263     
134.000000000000     15.559026718140     0.599761605263     
135.000000000000     15.564186096191     0.599761605263     
136.000000000000     15.569343566895     0.599761605263     
137.000000000000     15.574502944946     0.599896609783     
138.000000000000     15.579662322998     0.599761605263     
139.000000000000     15.584820747375     0.599761605263     
140.000000000000     15.591698646545     0.599761605263     
141.000000000000     15.596858024597     0.599761605263     
142.000000000000     15.602017402649     0.599761605263     
143.000000000000     15.607175827026     0.599761605263     
144.000000000000     15.614053726196     0.599761605263     
145.000000000000     15.619213104248     0.599761605263     
146.000000000000     15.624371528625     0.599761605263     
147.000000000000     15.629530906677     0.599761605263     
148.000000000000     15.634690284729     0.599896609783     
149.000000000000     15.641568183899     0.599761605263     
150.000000000000     15.646726608276     0.599761605263     
151.000000000000     15.651885986328     0.599761605263     
152.000000000000     15.657044410706     0.599896609783     
153.000000000000     15.663923263550     0.599761605263     
154.000000000000     15.669081687927     0.599761605263     
155.000000000000     15.675959587097     0.599896609783     
156.000000000000     15.681118965149     0.599896609783     
157.000000000000     15.686278343201     0.599896609783     
158.000000000000     15.693156242371     0.599761605263     
159.000000000000     15.698314666748     0.599761605263     
160.000000000000     15.705194473267     0.599761605263     
161.000000000000     15.710351943970     0.599896609783     
162.000000000000     15.715511322021     0.599896609783     
163.000000000000     15.720669746399     0.599761605263     
164.000000000000     15.727547645569     0.599761605263     
165.000000000000     15.732707023621     0.599896609783     
166.000000000000     15.739585876465     0.599896609783     
167.000000000000     15.744745254517     0.599896609783     
168.000000000000     15.751623153687     0.599896609783     
169.000000000000     15.756781578064     0.599896609783     
170.000000000000     15.761940956116     0.599896609783     
171.000000000000     15.768818855286     0.599896609783     
172.000000000000     15.775697708130     0.599896609783     
173.000000000000     15.782575607300     0.599896609783     
174.000000000000     15.787734985352     0.599896609783     
175.000000000000     15.792894363403     0.599896609783     
176.000000000000     15.799772262573     0.599896609783     
177.000000000000     15.806651115417     0.599896609783     
178.000000000000     15.811808586121     0.599896609783     
179.000000000000     15.818688392639     0.599896609783     
180.000000000000     15.823846817017     0.599896609783     
181.000000000000     15.830724716187     0.599896609783     
182.000000000000     15.837602615356     0.599896609783     
183.000000000000     15.842761993408     0.599896609783     
184.000000000000     15.849640846252     0.599896609783     
185.000000000000     15.856518745422     0.599896609783     
186.000000000000     15.863397598267     0.599761605263     
187.000000000000     15.870276451111     0.599896609783     
188.000000000000     15.875434875488     0.599896609783     
189.000000000000     15.882312774658     0.599761605263     
190.000000000000     15.889191627502     0.599761605263     
191.000000000000     15.896069526672     0.599896609783     
192.000000000000     15.902949333191     0.599896609783     
193.000000000000     15.909827232361     0.599896609783     
194.000000000000     15.916706085205     0.599896609783     
195.000000000000     15.923583984375     0.599896609783     
196.000000000000     15.930461883545     0.599896609783     
197.000000000000     15.937340736389     0.599896609783     
198.000000000000     15.944218635559     0.599896609783     
199.000000000000     15.951098442078     0.599896609783     
200.000000000000     15.957976341248     0.599896609783     
201.000000000000     15.964855194092     0.599896609783     
202.000000000000     15.971733093262     0.599896609783     
203.000000000000     15.978610992432     0.599896609783     
204.000000000000     15.985489845276     0.599896609783     
205.000000000000     15.992367744446     0.599896609783     
206.000000000000     15.997527122498     0.599896609783     


Cycle 11
Physical Cycle 11
Step 2

Time (s),          Potential (V),         Current (A)
1.000000000000     13.256469726563     -0.600031673908     
2.000000000000     13.048397064209     -0.600031673908     
3.000000000000     12.965855598450     -0.600031673908     
4.000000000000     12.926304817200     -0.600031673908     
5.000000000000     12.907388687134     -0.600031673908     
6.000000000000     12.895352363586     -0.600031673908     
7.000000000000     12.885033607483     -0.600031673908     
8.000000000000     12.874715805054     -0.600031673908     
9.000000000000     12.862678527832     -0.600031673908     
10.000000000000     12.854081153870     -0.600031673908     
11.000000000000     12.843763351440     -0.600031673908     
12.000000000000     12.835165023804     -0.600031673908     
13.000000000000     12.826566696167     -0.600031673908     
14.000000000000     12.817969322205     -0.600031673908     
15.000000000000     12.809370994568     -0.600031673908     
16.000000000000     12.802493095398     -0.600031673908     
17.000000000000     12.793894767761     -0.600031673908     
18.000000000000     12.785297393799     -0.600031673908     
19.000000000000     12.776699066162     -0.600031673908     
20.000000000000     12.768100738525     -0.600031673908     
21.000000000000     12.759502410889     -0.600031673908     
22.000000000000     12.752623558044     -0.600031673908     
23.000000000000     12.744026184082     -0.600031673908     
24.000000000000     12.735427856445     -0.600031673908     
25.000000000000     12.726829528809     -0.600031673908     
26.000000000000     12.719950675964     -0.600031673908     
27.000000000000     12.711353302002     -0.600031673908     
28.000000000000     12.702754974365     -0.600031673908     
29.000000000000     12.695877075195     -0.600031673908     
30.000000000000     12.687278747559     -0.600031673908     
31.000000000000     12.678681373596     -0.600031673908     
32.000000000000     12.670083045959     -0.600031673908     
33.000000000000     12.661484718323     -0.600031673908     
34.000000000000     12.652887344360     -0.600031673908     
35.000000000000     12.644289016724     -0.600031673908     
36.000000000000     12.635690689087     -0.600031673908     
37.000000000000     12.627093315125     -0.600031673908     
38.000000000000     12.618494987488     -0.600031673908     
39.000000000000     12.611616134644     -0.600031673908     
40.000000000000     12.603017807007     -0.600031673908     
41.000000000000     12.594420433044     -0.600031673908     
42.000000000000     12.585822105408     -0.600031673908     
43.000000000000     12.577223777771     -0.600031673908     
44.000000000000     12.568626403809     -0.600031673908     
45.000000000000     12.560028076172     -0.600031673908     
46.000000000000     12.551429748535     -0.600031673908     
47.000000000000     12.542832374573     -0.600031673908     
48.000000000000     12.534234046936     -0.600031673908     
49.000000000000     12.525635719299     -0.600031673908     
50.000000000000     12.517038345337     -0.600031673908     
51.000000000000     12.508440017700     -0.600031673908     
52.000000000000     12.499840736389     -0.600031673908     
53.000000000000     12.491243362427     -0.600031673908     
54.000000000000     12.482645034790     -0.600031673908     
55.000000000000     12.474046707153     -0.600031673908     
56.000000000000     12.465449333191     -0.600031673908     
57.000000000000     12.456851005554     -0.600031673908     
58.000000000000     12.446534156799     -0.600031673908     
59.000000000000     12.437935829163     -0.600031673908     
60.000000000000     12.429336547852     -0.600031673908     
61.000000000000     12.419019699097     -0.600031673908     
62.000000000000     12.410422325134     -0.600031673908     
63.000000000000     12.401823997498     -0.600031673908     
64.000000000000     12.393225669861     -0.600031673908     
65.000000000000     12.382907867432     -0.600031673908     
66.000000000000     12.374309539795     -0.600031673908     
67.000000000000     12.363991737366     -0.600031673908     
68.000000000000     12.353674888611     -0.600031673908     
69.000000000000     12.345076560974     -0.600031673908     
70.000000000000     12.334758758545     -0.600031673908     
71.000000000000     12.326161384583     -0.600031673908     
72.000000000000     12.315842628479     -0.600031673908     
73.000000000000     12.305525779724     -0.600031673908     
74.000000000000     12.296928405762     -0.600031673908     
75.000000000000     12.286609649658     -0.600031673908     
76.000000000000     12.276291847229     -0.600031673908     
77.000000000000     12.265974998474     -0.600031673908     
78.000000000000     12.255657196045     -0.600031673908     
79.000000000000     12.245339393616     -0.600031673908     
80.000000000000     12.235021591187     -0.600031673908     
81.000000000000     12.224703788757     -0.600031673908     
82.000000000000     12.214385986328     -0.600031673908     
83.000000000000     12.204069137573     -0.600031673908     
84.000000000000     12.193751335144     -0.600031673908     
85.000000000000     12.183432579041     -0.600031673908     
86.000000000000     12.171396255493     -0.600031673908     
87.000000000000     12.161078453064     -0.600031673908     
88.000000000000     12.149041175842     -0.600031673908     
89.000000000000     12.138723373413     -0.600031673908     
90.000000000000     12.128405570984     -0.600031673908     
91.000000000000     12.116369247437     -0.600031673908     
92.000000000000     12.104331016541     -0.600031673908     
93.000000000000     12.094014167786     -0.600031673908     
94.000000000000     12.080257415771     -0.600031673908     
95.000000000000     12.069938659668     -0.600031673908     
96.000000000000     12.057902336121     -0.600031673908     
97.000000000000     12.045865058899     -0.600031673908     
98.000000000000     12.033826828003     -0.600031673908     
99.000000000000     12.020070075989     -0.600031673908     
100.000000000000     12.008032798767     -0.600031673908     
101.000000000000     11.995996475220     -0.600031673908     
102.000000000000     11.982238769531     -0.600031673908     
103.000000000000     11.970202445984     -0.600031673908     
104.000000000000     11.956444740295     -0.600031673908     
105.000000000000     11.944408416748     -0.600031673908     
106.000000000000     11.930650711060     -0.600031673908     
107.000000000000     11.916893959045     -0.600031673908     
108.000000000000     11.903137207031     -0.600031673908     
109.000000000000     11.889380455017     -0.600031673908     
110.000000000000     11.873904228210     -0.600031673908     
111.000000000000     11.860147476196     -0.600031673908     
112.000000000000     11.846389770508     -0.600031673908     
113.000000000000     11.830912590027     -0.600031673908     
114.000000000000     11.817155838013     -0.600031673908     
115.000000000000     11.801679611206     -0.600031673908     
116.000000000000     11.786204338074     -0.600031673908     
117.000000000000     11.770727157593     -0.600031673908     
118.000000000000     11.755250930786     -0.600031673908     
119.000000000000     11.738054275513     -0.600031673908     
120.000000000000     11.722578048706     -0.600031673908     
121.000000000000     11.707100868225     -0.600031673908     
122.000000000000     11.689905166626     -0.600031673908     
123.000000000000     11.672709465027     -0.600031673908     
124.000000000000     11.657233238220     -0.600031673908     
125.000000000000     11.638317108154     -0.600031673908     
126.000000000000     11.619400978088     -0.600031673908     
127.000000000000     11.602205276489     -0.600031673908     
128.000000000000     11.585008621216     -0.600031673908     
129.000000000000     11.566093444824     -0.600031673908     
130.000000000000     11.547178268433     -0.600031673908     
131.000000000000     11.528262138367     -0.600031673908     
132.000000000000     11.509346008301     -0.600031673908     
133.000000000000     11.488711357117     -0.600031673908     
134.000000000000     11.468075752258     -0.600031673908     
135.000000000000     11.447440147400     -0.600031673908     
136.000000000000     11.425086021423     -0.600031673908     
137.000000000000     11.404450416565     -0.600031673908     
138.000000000000     11.382095336914     -0.600031673908     
139.000000000000     11.359740257263     -0.600031673908     
140.000000000000     11.337385177612     -0.600031673908     
141.000000000000     11.315031051636     -0.600031673908     
142.000000000000     11.290955543518     -0.600031673908     
143.000000000000     11.265162467957     -0.600031673908     
144.000000000000     11.241086959839     -0.600031673908     
145.000000000000     11.217013359070     -0.600031673908     
146.000000000000     11.189498901367     -0.600031673908     
147.000000000000     11.163704872131     -0.600031673908     
148.000000000000     11.136191368103     -0.600031673908     
149.000000000000     11.106958389282     -0.600031673908     
150.000000000000     11.077724456787     -0.600031673908     
151.000000000000     11.050210952759     -0.600031673908     
152.000000000000     11.019257545471     -0.600031673908     
153.000000000000     10.986584663391     -0.600031673908     
154.000000000000     10.955632209778     -0.600031673908     
155.000000000000     10.924678802490     -0.600031673908     
156.000000000000     10.890287399292     -0.600031673908     
157.000000000000     10.854174613953     -0.600031673908     
158.000000000000     10.819783210754     -0.600031673908     
159.000000000000     10.781951904297     -0.600031673908     
160.000000000000     10.745840072632     -0.600031673908     
161.000000000000     10.706289291382     -0.600031673908     
162.000000000000     10.665018081665     -0.600031673908     
163.000000000000     10.622028350830     -0.600031673908     
164.000000000000     10.577318191528     -0.600031673908     
165.000000000000     10.530888557434     -0.600031673908     
166.000000000000     10.484458923340     -0.600031673908     
167.000000000000     10.434590339661     -0.600031673908     
168.000000000000     10.383002281189     -0.600031673908     
169.000000000000     10.331414222717     -0.600031673908     
170.000000000000     10.274666786194     -0.600031673908     
171.000000000000     10.217920303345     -0.600031673908     
172.000000000000     10.156014442444     -0.600031673908     
173.000000000000     10.090668678284     -0.600031673908     
174.000000000000     10.023604393005     -0.600031673908     
175.000000000000     9.954818725586     -0.600031673908     
176.000000000000     9.880875587463     -0.600031673908     
177.000000000000     9.796614646912     -0.600031673908     
178.000000000000     9.710635185242     -0.600031673908     
179.000000000000     9.617775917053     -0.600031673908     
180.000000000000     9.518038749695     -0.600031673908     
181.000000000000     9.416582107544     -0.600031673908     
182.000000000000     9.297928810120     -0.600031673908     
183.000000000000     9.168957710266     -0.600031673908     
184.000000000000     9.029668807983     -0.600031673908     
185.000000000000     8.874904632568     -0.600031673908     
186.000000000000     8.701224327087     -0.600031673908     
187.000000000000     8.512066841125     -0.600031673908     
188.000000000000     8.273040771484     -0.600031673908     
189.000000000000     8.090763092041     -0.600031673908     


Cycle 12
Physical Cycle 12
Step 1

Time (s),          Potential (V),         Current (A)
1.000000000000     14.556493759155     0.599761605263     
2.000000000000     14.766286849976     0.599761605263     
3.000000000000     14.836791038513     0.599761605263     
4.000000000000     14.869462966919     0.599761605263     
5.000000000000     14.886658668518     0.599761605263     
6.000000000000     14.895256996155     0.599761605263     
7.000000000000     14.903856277466     0.599761605263     
8.000000000000     14.910734176636     0.599761605263     
9.000000000000     14.919331550598     0.599761605263     
10.000000000000     14.926210403442     0.599761605263     
11.000000000000     14.933089256287     0.599761605263     
12.000000000000     14.938247680664     0.599761605263     
13.000000000000     14.945125579834     0.599761605263     
14.000000000000     14.950284957886     0.599761605263     
15.000000000000     14.955444335938     0.599761605263     
16.000000000000     14.960602760315     0.599761605263     
17.000000000000     14.965761184692     0.599761605263     
18.000000000000     14.970919609070     0.599761605263     
19.000000000000     14.976078987122     0.599761605263     
20.000000000000     14.981238365173     0.599761605263     
21.000000000000     14.986396789551     0.599761605263     
22.000000000000     14.991556167603     0.599761605263     
23.000000000000     14.996713638306     0.599761605263     
24.000000000000     15.001873016357     0.599761605263     
25.000000000000     15.007032394409     0.599761605263     
26.000000000000     15.012190818787     0.599761605263     
27.000000000000     15.017350196838     0.599761605263     
28.000000000000     15.022508621216     0.599761605263     
29.000000000000     15.027667045593     0.599761605263     
30.000000000000     15.031106948853     0.599761605263     
31.000000000000     15.036265373230     0.599761605263     
32.000000000000     15.041423797607     0.599761605263     
33.000000000000     15.046583175659     0.599761605263     
34.000000000000     15.051741600037     0.599761605263     
35.000000000000     15.055180549622     0.599761605263     
36.000000000000     15.060339927673     0.599761605263     
37.000000000000     15.065499305725     0.599761605263     
38.000000000000     15.070657730103     0.599761605263     
39.000000000000     15.075816154480     0.599761605263     
40.000000000000     15.079256057739     0.599761605263     
41.000000000000     15.084415435791     0.599761605263     
42.000000000000     15.089572906494     0.599761605263     
43.000000000000     15.094732284546     0.599761605263     
44.000000000000     15.099890708923     0.599761605263     
45.000000000000     15.103329658508     0.599761605263     
46.000000000000     15.108489036560     0.599761605263     
47.000000000000     15.113648414612     0.599761605263     
48.000000000000     15.117087364197     0.599761605263     
49.000000000000     15.122245788574     0.599761605263     
50.000000000000     15.127405166626     0.599761605263     
51.000000000000     15.132563591003     0.599761605263     
52.000000000000     15.136002540588     0.599761605263     
53.000000000000     15.141161918640     0.599761605263     
54.000000000000     15.146320343018     0.599761605263     
55.000000000000     15.151478767395     0.599761605263     
56.000000000000     15.154918670654     0.599761605263     
57.000000000000     15.160077095032     0.599761605263     
58.000000000000     15.165236473083     0.599761605263     
59.000000000000     15.168675422668     0.599761605263     
60.000000000000     15.173833847046     0.599761605263     
61.000000000000     15.178993225098     0.599761605263     
62.000000000000     15.184151649475     0.599761605263     
63.000000000000     15.187590599060     0.599761605263     
64.000000000000     15.192749977112     0.599761605263     
65.000000000000     15.197909355164     0.599761605263     
66.000000000000     15.203067779541     0.599761605263     
67.000000000000     15.206506729126     0.599761605263     
68.000000000000     15.213384628296     0.599761605263     
69.000000000000     15.216823577881     0.599761605263     
70.000000000000     15.221982955933     0.599761605263     
71.000000000000     15.227142333984     0.599761605263     
72.000000000000     15.232300758362     0.599761605263     
73.000000000000     15.235739707947     0.599761605263     
74.000000000000     15.240899085999     0.599761605263     
75.000000000000     15.246058464050     0.599761605263     
76.000000000000     15.251216888428     0.599761605263     
77.000000000000     15.256375312805     0.599761605263     
78.000000000000     15.259815216064     0.599761605263     
79.000000000000     15.264973640442     0.599761605263     
80.000000000000     15.270132064819     0.599761605263     
81.000000000000     15.275291442871     0.599761605263     
82.000000000000     15.280449867249     0.599761605263     
83.000000000000     15.285609245300     0.599761605263     
84.000000000000     15.289048194885     0.599761605263     
85.000000000000     15.294206619263     0.599761605263     
86.000000000000     15.299365997314     0.599761605263     
87.000000000000     15.304525375366     0.599896609783     
88.000000000000     15.307964324951     0.599761605263     
89.000000000000     15.313122749329     0.599761605263     
90.000000000000     15.318281173706     0.599761605263     
91.000000000000     15.323439598083     0.599761605263     
92.000000000000     15.328598976135     0.599761605263     
93.000000000000     15.333758354187     0.599761605263     
94.000000000000     15.338916778564     0.599761605263     
95.000000000000     15.344076156616     0.599761605263     
96.000000000000     15.347515106201     0.599761605263     
97.000000000000     15.354393005371     0.599761605263     
98.000000000000     15.359552383423     0.599761605263     
99.000000000000     15.364710807800     0.599761605263     
100.000000000000     15.368149757385     0.599761605263     
101.000000000000     15.373309135437     0.599761605263     
102.000000000000     15.378467559814     0.599761605263     
103.000000000000     15.381907463074     0.599761605263     
104.000000000000     15.387065887451     0.599761605263     
105.000000000000     15.392225265503     0.599761605263     
106.000000000000     15.397382736206     0.599761605263     
107.000000000000     15.402542114258     0.599761605263     
108.000000000000     15.407700538635     0.599761605263     
109.000000000000     15.412859916687     0.599761605263     
110.000000000000     15.418019294739     0.599761605263     
111.000000000000     15.423177719116     0.599761605263     
112.000000000000     15.428336143494     0.599761605263     
113.000000000000     15.433494567871     0.599761605263     
114.000000000000     15.438653945923     0.599761605263     
115.000000000000     15.443813323975     0.599761605263     
116.000000000000     15.448971748352     0.599761605263     
117.000000000000     15.454131126404     0.599761605263     
118.000000000000     15.459288597107     0.599761605263     
119.000000000000     15.464447975159     0.599761605263     
120.000000000000     15.469607353210     0.599761605263     
121.000000000000     15.474765777588     0.599761605263     
122.000000000000     15.479925155640     0.599761605263     
123.000000000000     15.485083580017     0.599761605263     
124.000000000000     15.490242004395     0.599761605263     
125.000000000000     15.495401382446     0.599761605263     
126.000000000000     15.500559806824     0.599761605263     
127.000000000000     15.505719184875     0.599761605263     
128.000000000000     15.510877609253     0.599761605263     
129.000000000000     15.516036987305     0.599761605263     
130.000000000000     15.521195411682     0.599761605263     
131.000000000000     15.528074264526     0.599761605263     
132.000000000000     15.533232688904     0.599761605263     
133.000000000000     15.538391113281     0.599761605263     
134.000000000000     15.543549537659     0.599761605263     
135.000000000000     15.548708915710     0.599761605263     
136.000000000000     15.553868293762     0.599761605263     
137.000000000000     15.559026718140     0.599761605263     
138.000000000000     15.564186096191     0.599761605263     
139.000000000000     15.571063995361     0.599761605263     
140.000000000000     15.576223373413     0.599761605263     
141.000000000000     15.581381797791     0.599761605263     
142.000000000000     15.586541175842     0.599761605263     
143.000000000000     15.591698646545     0.599761605263     
144.000000000000     15.596858024597     0.599761605263     
145.000000000000     15.602017402649     0.599761605263     
146.000000000000     15.608895301819     0.599761605263     
147.000000000000     15.614053726196     0.599761605263     
148.000000000000     15.620932579041     0.599761605263     
149.000000000000     15.626091957092     0.599761605263     
150.000000000000     15.631250381470     0.599896609783     
151.000000000000     15.636408805847     0.599761605263     
152.000000000000     15.643287658691     0.599761605263     
153.000000000000     15.648446083069     0.599761605263     
154.000000000000     15.653605461121     0.599761605263     
155.000000000000     15.658763885498     0.599761605263     
156.000000000000     15.665642738342     0.599896609783     
157.000000000000     15.670801162720     0.599761605263     
158.000000000000     15.677680015564     0.599761605263     
159.000000000000     15.682839393616     0.599761605263     
160.000000000000     15.689717292786     0.599896609783     
161.000000000000     15.694875717163     0.599761605263     
162.000000000000     15.700035095215     0.599761605263     
163.000000000000     15.706912994385     0.599761605263     
164.000000000000     15.712072372437     0.599896609783     
165.000000000000     15.718950271606     0.599896609783     
166.000000000000     15.724108695984     0.599761605263     
167.000000000000     15.729268074036     0.599761605263     
168.000000000000     15.736146926880     0.599761605263     
169.000000000000     15.741305351257     0.599761605263     
170.000000000000     15.748184204102     0.599761605263     
171.000000000000     15.753342628479     0.599761605263     
172.000000000000     15.760220527649     0.599761605263     
173.000000000000     15.765379905701     0.599761605263     
174.000000000000     15.772257804871     0.599761605263     
175.000000000000     15.779136657715     0.599761605263     
176.000000000000     15.786014556885     0.599761605263     
177.000000000000     15.791173934937     0.599896609783     
178.000000000000     15.798051834106     0.599761605263     
179.000000000000     15.803211212158     0.599761605263     
180.000000000000     15.810090065002     0.599761605263     
181.000000000000     15.815249443054     0.599761605263     
182.000000000000     15.822127342224     0.599761605263     
183.000000000000     15.829005241394     0.599761605263     
184.000000000000     15.834163665771     0.599761605263     
185.000000000000     15.841043472290     0.599761605263     
186.000000000000     15.847921371460     0.599761605263     
187.000000000000     15.854800224304     0.599761605263     
188.000000000000     15.861678123474     0.599761605263     
189.000000000000     15.866836547852     0.599761605263     
190.000000000000     15.873715400696     0.599761605263     
191.000000000000     15.880594253540     0.599761605263     
192.000000000000     15.887472152710     0.599761605263     
193.000000000000     15.894351005554     0.599761605263     
194.000000000000     15.901228904724     0.599761605263     
195.000000000000     15.908106803894     0.599761605263     
196.000000000000     15.914985656738     0.599761605263     
197.000000000000     15.921863555908     0.599761605263     
198.000000000000     15.928743362427     0.599761605263     
199.000000000000     15.935621261597     0.599761605263     
200.000000000000     15.942500114441     0.599761605263     
201.000000000000     15.949378013611     0.599761605263     
202.000000000000     15.956256866455     0.599761605263     
203.000000000000     15.963134765625     0.599761605263     
204.000000000000     15.970012664795     0.599761605263     
205.000000000000     15.976892471313     0.599761605263     
206.000000000000     15.985489845276     0.599761605263     
207.000000000000     15.992367744446     0.599761605263     
208.000000000000     15.997527122498     0.599761605263     


Cycle 12
Physical Cycle 12
Step 2

Time (s),          Potential (V),         Current (A)
1.000000000000     13.270227432251     -0.600031673908     
2.000000000000     13.063873291016     -0.600166738033     
3.000000000000     12.983052253723     -0.600031673908     
4.000000000000     12.945219993591     -0.600031673908     
5.000000000000     12.926304817200     -0.600031673908     
6.000000000000     12.915987014771     -0.600031673908     
7.000000000000     12.903949737549     -0.600031673908     
8.000000000000     12.893631935120     -0.600031673908     
9.000000000000     12.883314132690     -0.600031673908     
10.000000000000     12.872997283936     -0.600031673908     
11.000000000000     12.864398956299     -0.600031673908     
12.000000000000     12.855800628662     -0.600031673908     
13.000000000000     12.847203254700     -0.600031673908     
14.000000000000     12.838604927063     -0.600031673908     
15.000000000000     12.830005645752     -0.600031673908     
16.000000000000     12.821408271790     -0.600031673908     
17.000000000000     12.812809944153     -0.600031673908     
18.000000000000     12.805932044983     -0.600031673908     
19.000000000000     12.797333717346     -0.600031673908     
20.000000000000     12.788736343384     -0.600031673908     
21.000000000000     12.780138015747     -0.600031673908     
22.000000000000     12.773259162903     -0.600031673908     
23.000000000000     12.764660835266     -0.600031673908     
24.000000000000     12.756063461304     -0.600031673908     
25.000000000000     12.747465133667     -0.600031673908     
26.000000000000     12.740587234497     -0.600031673908     
27.000000000000     12.731988906860     -0.600031673908     
28.000000000000     12.723390579224     -0.600031673908     
29.000000000000     12.714793205261     -0.600031673908     
30.000000000000     12.707914352417     -0.600031673908     
31.000000000000     12.699316024780     -0.600031673908     
32.000000000000     12.690717697144     -0.600031673908     
33.000000000000     12.683839797974     -0.600031673908     
34.000000000000     12.675242424011     -0.600031673908     
35.000000000000     12.666644096375     -0.600031673908     
36.000000000000     12.658045768738     -0.600031673908     
37.000000000000     12.649447441101     -0.600031673908     
38.000000000000     12.640849113464     -0.600031673908     
39.000000000000     12.633971214294     -0.600031673908     
40.000000000000     12.625372886658     -0.600031673908     
41.000000000000     12.616774559021     -0.600031673908     
42.000000000000     12.608177185059     -0.600031673908     
43.000000000000     12.599578857422     -0.600031673908     
44.000000000000     12.590980529785     -0.600031673908     
45.000000000000     12.582383155823     -0.600031673908     
46.000000000000     12.575504302979     -0.600031673908     
47.000000000000     12.566905975342     -0.600031673908     
48.000000000000     12.556589126587     -0.600031673908     
49.000000000000     12.547990798950     -0.600031673908     
50.000000000000     12.541111946106     -0.600031673908     
51.000000000000     12.532513618469     -0.600031673908     
52.000000000000     12.523916244507     -0.600031673908     
53.000000000000     12.515317916870     -0.600031673908     
54.000000000000     12.506719589233     -0.600031673908     
55.000000000000     12.496401786804     -0.600031673908     
56.000000000000     12.487804412842     -0.600031673908     
57.000000000000     12.479206085205     -0.600031673908     
58.000000000000     12.470607757568     -0.600031673908     
59.000000000000     12.462010383606     -0.600031673908     
60.000000000000     12.453412055969     -0.600031673908     
61.000000000000     12.444813728333     -0.600031673908     
62.000000000000     12.434495925903     -0.600031673908     
63.000000000000     12.425897598267     -0.600031673908     
64.000000000000     12.417300224304     -0.600031673908     
65.000000000000     12.408701896667     -0.600031673908     
66.000000000000     12.398384094238     -0.600031673908     
67.000000000000     12.389785766602     -0.600031673908     
68.000000000000     12.379468917847     -0.600031673908     
69.000000000000     12.369151115417     -0.600031673908     
70.000000000000     12.360552787781     -0.600031673908     
71.000000000000     12.351955413818     -0.600031673908     
72.000000000000     12.341636657715     -0.600031673908     
73.000000000000     12.333039283752     -0.600031673908     
74.000000000000     12.322722434998     -0.600031673908     
75.000000000000     12.312403678894     -0.600031673908     
76.000000000000     12.303806304932     -0.600031673908     
77.000000000000     12.293487548828     -0.600031673908     
78.000000000000     12.283170700073     -0.600031673908     
79.000000000000     12.272852897644     -0.600031673908     
80.000000000000     12.262535095215     -0.600031673908     
81.000000000000     12.253936767578     -0.600031673908     
82.000000000000     12.243619918823     -0.600031673908     
83.000000000000     12.231581687927     -0.600031673908     
84.000000000000     12.221264839172     -0.600031673908     
85.000000000000     12.210947036743     -0.600031673908     
86.000000000000     12.200629234314     -0.600031673908     
87.000000000000     12.190312385559     -0.600031673908     
88.000000000000     12.178274154663     -0.600031673908     
89.000000000000     12.167957305908     -0.600031673908     
90.000000000000     12.157638549805     -0.600031673908     
91.000000000000     12.145602226257     -0.600031673908     
92.000000000000     12.135284423828     -0.600031673908     
93.000000000000     12.123247146606     -0.600031673908     
94.000000000000     12.111209869385     -0.600031673908     
95.000000000000     12.099171638489     -0.600031673908     
96.000000000000     12.088854789734     -0.600031673908     
97.000000000000     12.076818466187     -0.600031673908     
98.000000000000     12.064780235291     -0.600031673908     
99.000000000000     12.052742958069     -0.600031673908     
100.000000000000     12.040705680847     -0.600031673908     
101.000000000000     12.028668403625     -0.600031673908     
102.000000000000     12.014911651611     -0.600031673908     
103.000000000000     12.002874374390     -0.600031673908     
104.000000000000     11.990837097168     -0.600031673908     
105.000000000000     11.977080345154     -0.600031673908     
106.000000000000     11.963322639465     -0.600031673908     
107.000000000000     11.949565887451     -0.600031673908     
108.000000000000     11.937528610229     -0.600031673908     
109.000000000000     11.923771858215     -0.600031673908     
110.000000000000     11.910015106201     -0.600031673908     
111.000000000000     11.894538879395     -0.600031673908     
112.000000000000     11.882501602173     -0.600031673908     
113.000000000000     11.867025375366     -0.600031673908     
114.000000000000     11.853267669678     -0.600031673908     
115.000000000000     11.839510917664     -0.600031673908     
116.000000000000     11.824034690857     -0.600031673908     
117.000000000000     11.810277938843     -0.600031673908     
118.000000000000     11.794801712036     -0.600031673908     
119.000000000000     11.779324531555     -0.600031673908     
120.000000000000     11.763849258423     -0.600031673908     
121.000000000000     11.746651649475     -0.600031673908     
122.000000000000     11.729455947876     -0.600031673908     
123.000000000000     11.713979721069     -0.600031673908     
124.000000000000     11.696784019470     -0.600031673908     
125.000000000000     11.679588317871     -0.600031673908     
126.000000000000     11.662391662598     -0.600031673908     
127.000000000000     11.645195960999     -0.600031673908     
128.000000000000     11.627999305725     -0.600031673908     
129.000000000000     11.609084129333     -0.600031673908     
130.000000000000     11.591888427734     -0.600031673908     
131.000000000000     11.572972297668     -0.600031673908     
132.000000000000     11.554056167603     -0.600031673908     
133.000000000000     11.535140991211     -0.600031673908     
134.000000000000     11.514505386353     -0.600031673908     
135.000000000000     11.493869781494     -0.600031673908     
136.000000000000     11.473235130310     -0.600031673908     
137.000000000000     11.452598571777     -0.600031673908     
138.000000000000     11.431963920593     -0.600031673908     
139.000000000000     11.411329269409     -0.600031673908     
140.000000000000     11.390692710876     -0.600031673908     
141.000000000000     11.366619110107     -0.600031673908     
142.000000000000     11.344264030457     -0.600031673908     
143.000000000000     11.320189476013     -0.600031673908     
144.000000000000     11.296114921570     -0.600031673908     
145.000000000000     11.272040367126     -0.600031673908     
146.000000000000     11.246246337891     -0.600031673908     
147.000000000000     11.220452308655     -0.600031673908     
148.000000000000     11.194658279419     -0.600031673908     
149.000000000000     11.167143821716     -0.600031673908     
150.000000000000     11.141349792480     -0.600031673908     
151.000000000000     11.112116813660     -0.600031673908     
152.000000000000     11.082882881165     -0.600031673908     
153.000000000000     11.055369377136     -0.600031673908     
154.000000000000     11.022697448730     -0.600031673908     
155.000000000000     10.993464469910     -0.600031673908     
156.000000000000     10.962511062622     -0.600031673908     
157.000000000000     10.928117752075     -0.600031673908     
158.000000000000     10.893726348877     -0.600031673908     
159.000000000000     10.859333992004     -0.600031673908     
160.000000000000     10.823222160339     -0.600031673908     
161.000000000000     10.788829803467     -0.600031673908     
162.000000000000     10.749279022217     -0.600031673908     
163.000000000000     10.709728240967     -0.600031673908     
164.000000000000     10.670177459717     -0.600031673908     
165.000000000000     10.627186775208     -0.600031673908     
166.000000000000     10.584196090698     -0.600031673908     
167.000000000000     10.536046981812     -0.600031673908     
168.000000000000     10.489618301392     -0.600031673908     
169.000000000000     10.443187713623     -0.600031673908     
170.000000000000     10.389881134033     -0.600031673908     
171.000000000000     10.338292121887     -0.600031673908     
172.000000000000     10.279826164246     -0.600031673908     
173.000000000000     10.219638824463     -0.600031673908     
174.000000000000     10.159453392029     -0.600031673908     
175.000000000000     10.095827102661     -0.600031673908     
176.000000000000     10.028762817383     -0.600031673908     
177.000000000000     9.958258628845     -0.600031673908     
178.000000000000     9.879157066345     -0.600031673908     
179.000000000000     9.800054550171     -0.600031673908     
180.000000000000     9.712353706360     -0.600031673908     
181.000000000000     9.619496345520     -0.600031673908     
182.000000000000     9.524916648865     -0.600031673908     
183.000000000000     9.411422729492     -0.600031673908     
184.000000000000     9.297928810120     -0.600031673908     
185.000000000000     9.170677185059     -0.600031673908     
186.000000000000     9.031389236450     -0.600031673908     
187.000000000000     8.883502960205     -0.600031673908     
188.000000000000     8.701224327087     -0.600031673908     
189.000000000000     8.503469467163     -0.600031673908     
190.000000000000     8.267882347107     -0.600031673908     
191.000000000000     8.070126533508     -0.600031673908     


Cycle 13
Physical Cycle 13
Step 1

Time (s),          Potential (V),         Current (A)
1.000000000000     14.551336288452     0.599761605263     
2.000000000000     14.761128425598     0.599761605263     
3.000000000000     14.831631660461     0.599761605263     
4.000000000000     14.862585067749     0.599761605263     
5.000000000000     14.879780769348     0.599761605263     
6.000000000000     14.888379096985     0.599761605263     
7.000000000000     14.896977424622     0.599761605263     
8.000000000000     14.905574798584     0.599761605263     
9.000000000000     14.912453651428     0.599761605263     
10.000000000000     14.919331550598     0.599761605263     
11.000000000000     14.926210403442     0.599761605263     
12.000000000000     14.931368827820     0.599761605263     
13.000000000000     14.938247680664     0.599761605263     
14.000000000000     14.943407058716     0.599761605263     
15.000000000000     14.950284957886     0.599761605263     
16.000000000000     14.955444335938     0.599761605263     
17.000000000000     14.960602760315     0.599761605263     
18.000000000000     14.965761184692     0.599761605263     
19.000000000000     14.970919609070     0.599761605263     
20.000000000000     14.977799415588     0.599761605263     
21.000000000000     14.982957839966     0.599761605263     
22.000000000000     14.988116264343     0.599761605263     
23.000000000000     14.993274688721     0.599761605263     
24.000000000000     14.998434066772     0.599896609783     
25.000000000000     15.003593444824     0.599896609783     
26.000000000000     15.008751869202     0.599761605263     
27.000000000000     15.013911247253     0.599761605263     
28.000000000000     15.019068717957     0.599761605263     
29.000000000000     15.024228096008     0.599896609783     
30.000000000000     15.029387474060     0.599896609783     
31.000000000000     15.032826423645     0.599761605263     
32.000000000000     15.037984848022     0.599761605263     
33.000000000000     15.043144226074     0.599761605263     
34.000000000000     15.048302650452     0.599761605263     
35.000000000000     15.053462028503     0.599761605263     
36.000000000000     15.058620452881     0.599761605263     
37.000000000000     15.063778877258     0.599761605263     
38.000000000000     15.068938255310     0.599761605263     
39.000000000000     15.074096679688     0.599761605263     
40.000000000000     15.077535629272     0.599761605263     
41.000000000000     15.082695007324     0.599761605263     
42.000000000000     15.087854385376     0.599761605263     
43.000000000000     15.093012809753     0.599761605263     
44.000000000000     15.098171234131     0.599761605263     
45.000000000000     15.103329658508     0.599761605263     
46.000000000000     15.108489036560     0.599761605263     
47.000000000000     15.111927986145     0.599761605263     
48.000000000000     15.117087364197     0.599761605263     
49.000000000000     15.122245788574     0.599761605263     
50.000000000000     15.127405166626     0.599761605263     
51.000000000000     15.132563591003     0.599896609783     
52.000000000000     15.136002540588     0.599761605263     
53.000000000000     15.141161918640     0.599761605263     
54.000000000000     15.146320343018     0.599761605263     
55.000000000000     15.151478767395     0.599761605263     
56.000000000000     15.156638145447     0.599761605263     
57.000000000000     15.161796569824     0.599896609783     
58.000000000000     15.166955947876     0.599896609783     
59.000000000000     15.172115325928     0.599896609783     
60.000000000000     15.175554275513     0.599896609783     
61.000000000000     15.180712699890     0.599896609783     
62.000000000000     15.185871124268     0.599896609783     
63.000000000000     15.189311027527     0.599896609783     
64.000000000000     15.194470405579     0.599896609783     
65.000000000000     15.199627876282     0.599896609783     
66.000000000000     15.204787254333     0.599761605263     
67.000000000000     15.209945678711     0.599896609783     
68.000000000000     15.215105056763     0.599896609783     
69.000000000000     15.218544006348     0.599896609783     
70.000000000000     15.223703384399     0.599761605263     
71.000000000000     15.228861808777     0.599761605263     
72.000000000000     15.234021186829     0.599761605263     
73.000000000000     15.237460136414     0.599761605263     
74.000000000000     15.242618560791     0.599761605263     
75.000000000000     15.247776985168     0.599761605263     
76.000000000000     15.252936363220     0.599761605263     
77.000000000000     15.258094787598     0.599761605263     
78.000000000000     15.263254165649     0.599761605263     
79.000000000000     15.268412590027     0.599761605263     
80.000000000000     15.273571968079     0.599761605263     
81.000000000000     15.277010917664     0.599761605263     
82.000000000000     15.282170295715     0.599761605263     
83.000000000000     15.287327766418     0.599761605263     
84.000000000000     15.292487144470     0.599761605263     
85.000000000000     15.297645568848     0.599761605263     
86.000000000000     15.302804946899     0.599761605263     
87.000000000000     15.307964324951     0.599761605263     
88.000000000000     15.313122749329     0.599761605263     
89.000000000000     15.318281173706     0.599761605263     
90.000000000000     15.323439598083     0.599761605263     
91.000000000000     15.328598976135     0.599761605263     
92.000000000000     15.332037925720     0.599761605263     
93.000000000000     15.338916778564     0.599761605263     
94.000000000000     15.342355728149     0.599761605263     
95.000000000000     15.347515106201     0.599761605263     
96.000000000000     15.352673530579     0.599761605263     
97.000000000000     15.357831954956     0.599761605263     
98.000000000000     15.362991333008     0.599761605263     
99.000000000000     15.368149757385     0.599761605263     
100.000000000000     15.373309135437     0.599761605263     
101.000000000000     15.378467559814     0.599761605263     
102.000000000000     15.383626937866     0.599761605263     
103.000000000000     15.388785362244     0.599761605263     
104.000000000000     15.393943786621     0.599761605263     
105.000000000000     15.399103164673     0.599761605263     
106.000000000000     15.404261589050     0.599761605263     
107.000000000000     15.409420967102     0.599761605263     
108.000000000000     15.414580345154     0.599761605263     
109.000000000000     15.418019294739     0.599761605263     
110.000000000000     15.424897193909     0.599761605263     
111.000000000000     15.430055618286     0.599761605263     
112.000000000000     15.435214996338     0.599761605263     
113.000000000000     15.440374374390     0.599761605263     
114.000000000000     15.445532798767     0.599761605263     
115.000000000000     15.450691223145     0.599761605263     
116.000000000000     15.455849647522     0.599761605263     
117.000000000000     15.461009025574     0.599761605263     
118.000000000000     15.466168403625     0.599761605263     
119.000000000000     15.471326828003     0.599761605263     
120.000000000000     15.476486206055     0.599761605263     
121.000000000000     15.483364105225     0.599761605263     
122.000000000000     15.488522529602     0.599761605263     
123.000000000000     15.493681907654     0.599761605263     
124.000000000000     15.498840332031     0.599761605263     
125.000000000000     15.503998756409     0.599761605263     
126.000000000000     15.509158134460     0.599761605263     
127.000000000000     15.514316558838     0.599761605263     
128.000000000000     15.519475936890     0.599761605263     
129.000000000000     15.524635314941     0.599761605263     
130.000000000000     15.531513214111     0.599761605263     
131.000000000000     15.536671638489     0.599761605263     
132.000000000000     15.541831016541     0.599761605263     
133.000000000000     15.546989440918     0.599761605263     
134.000000000000     15.553868293762     0.599761605263     
135.000000000000     15.559026718140     0.599761605263     
136.000000000000     15.564186096191     0.599761605263     
137.000000000000     15.569343566895     0.599761605263     
138.000000000000     15.574502944946     0.599761605263     
139.000000000000     15.581381797791     0.599761605263     
140.000000000000     15.586541175842     0.599761605263     
141.000000000000     15.591698646545     0.599761605263     
142.000000000000     15.596858024597     0.599761605263     
143.000000000000     15.603736877441     0.599761605263     
144.000000000000     15.608895301819     0.599761605263     
145.000000000000     15.614053726196     0.599761605263     
146.000000000000     15.620932579041     0.599761605263     
147.000000000000     15.626091957092     0.599761605263     
148.000000000000     15.631250381470     0.599761605263     
149.000000000000     15.636408805847     0.599761605263     
150.000000000000     15.643287658691     0.599761605263     
151.000000000000     15.648446083069     0.599761605263     
152.000000000000     15.655324935913     0.599761605263     
153.000000000000     15.660484313965     0.599896609783     
154.000000000000     15.667362213135     0.599761605263     
155.000000000000     15.672520637512     0.599761605263     
156.000000000000     15.677680015564     0.599761605263     
157.000000000000     15.684557914734     0.599761605263     
158.000000000000     15.689717292786     0.599896609783     
159.000000000000     15.694875717163     0.599761605263     
160.000000000000     15.701753616333     0.599761605263     
161.000000000000     15.706912994385     0.599761605263     
162.000000000000     15.713791847229     0.599761605263     
163.000000000000     15.720669746399     0.599761605263     
164.000000000000     15.725829124451     0.599761605263     
165.000000000000     15.730987548828     0.599761605263     
166.000000000000     15.737866401672     0.599761605263     
167.000000000000     15.743024826050     0.599761605263     
168.000000000000     15.749902725220     0.599761605263     
169.000000000000     15.755062103271     0.599761605263     
170.000000000000     15.761940956116     0.599761605263     
171.000000000000     15.768818855286     0.599896609783     
172.000000000000     15.773978233337     0.599761605263     
173.000000000000     15.780856132507     0.599761605263     
174.000000000000     15.787734985352     0.599761605263     
175.000000000000     15.792894363403     0.599896609783     
176.000000000000     15.799772262573     0.599896609783     
177.000000000000     15.806651115417     0.599761605263     
178.000000000000     15.811808586121     0.599761605263     
179.000000000000     15.818688392639     0.599896609783     
180.000000000000     15.823846817017     0.599761605263     
181.000000000000     15.832445144653     0.599761605263     
182.000000000000     15.837602615356     0.599761605263     
183.000000000000     15.844482421875     0.599761605263     
184.000000000000     15.851360321045     0.599761605263     
185.000000000000     15.856518745422     0.599761605263     
186.000000000000     15.863397598267     0.599761605263     
187.000000000000     15.870276451111     0.599761605263     
188.000000000000     15.877155303955     0.599761605263     
189.000000000000     15.884033203125     0.599761605263     
190.000000000000     15.890911102295     0.599761605263     
191.000000000000     15.897789955139     0.599761605263     
192.000000000000     15.904667854309     0.599761605263     
193.000000000000     15.911546707153     0.599761605263     
194.000000000000     15.916706085205     0.599761605263     
195.000000000000     15.925304412842     0.599761605263     
196.000000000000     15.932182312012     0.599761605263     
197.000000000000     15.939060211182     0.599761605263     
198.000000000000     15.945939064026     0.599761605263     
199.000000000000     15.952816963196     0.599761605263     
200.000000000000     15.961415290833     0.599761605263     
201.000000000000     15.968294143677     0.599761605263     
202.000000000000     15.975172042847     0.599761605263     
203.000000000000     15.982050895691     0.599761605263     
204.000000000000     15.988928794861     0.599761605263     
205.000000000000     15.995807647705     0.599761605263     


Cycle 13
Physical Cycle 13
Step 2

Time (s),          Potential (V),         Current (A)
1.000000000000     13.249590873718     -0.600031673908     
2.000000000000     13.041518211365     -0.600031673908     
3.000000000000     12.957258224487     -0.600031673908     
4.000000000000     12.917707443237     -0.600031673908     
5.000000000000     12.898791313171     -0.600031673908     
6.000000000000     12.886754035950     -0.600031673908     
7.000000000000     12.876436233521     -0.600031673908     
8.000000000000     12.864398956299     -0.600031673908     
9.000000000000     12.854081153870     -0.600031673908     
10.000000000000     12.843763351440     -0.600031673908     
11.000000000000     12.833445549011     -0.600031673908     
12.000000000000     12.824848175049     -0.600031673908     
13.000000000000     12.816249847412     -0.600031673908     
14.000000000000     12.807652473450     -0.600031673908     
15.000000000000     12.800772666931     -0.600031673908     
16.000000000000     12.792175292969     -0.600031673908     
17.000000000000     12.783576965332     -0.600031673908     
18.000000000000     12.774978637695     -0.600031673908     
19.000000000000     12.766381263733     -0.600031673908     
20.000000000000     12.759502410889     -0.600031673908     
21.000000000000     12.750904083252     -0.600031673908     
22.000000000000     12.742305755615     -0.600031673908     
23.000000000000     12.733708381653     -0.600031673908     
24.000000000000     12.725110054016     -0.600031673908     
25.000000000000     12.718232154846     -0.600031673908     
26.000000000000     12.709633827209     -0.600031673908     
27.000000000000     12.701036453247     -0.600031673908     
28.000000000000     12.692438125610     -0.600031673908     
29.000000000000     12.685559272766     -0.600031673908     
30.000000000000     12.676960945129     -0.600031673908     
31.000000000000     12.668362617493     -0.600031673908     
32.000000000000     12.659765243530     -0.600031673908     
33.000000000000     12.651166915894     -0.600031673908     
34.000000000000     12.642568588257     -0.600031673908     
35.000000000000     12.633971214294     -0.600031673908     
36.000000000000     12.625372886658     -0.600031673908     
37.000000000000     12.616774559021     -0.600031673908     
38.000000000000     12.608177185059     -0.600031673908     
39.000000000000     12.599578857422     -0.600031673908     
40.000000000000     12.590980529785     -0.600031673908     
41.000000000000     12.584101676941     -0.600031673908     
42.000000000000     12.573784828186     -0.600031673908     
43.000000000000     12.565187454224     -0.600031673908     
44.000000000000     12.556589126587     -0.600031673908     
45.000000000000     12.547990798950     -0.600031673908     
46.000000000000     12.541111946106     -0.600031673908     
47.000000000000     12.530794143677     -0.600031673908     
48.000000000000     12.523916244507     -0.599896609783     
49.000000000000     12.515317916870     -0.600031673908     
50.000000000000     12.505000114441     -0.600031673908     
51.000000000000     12.496401786804     -0.600031673908     
52.000000000000     12.487804412842     -0.600031673908     
53.000000000000     12.479206085205     -0.600031673908     
54.000000000000     12.468888282776     -0.600031673908     
55.000000000000     12.460289955139     -0.600031673908     
56.000000000000     12.451691627502     -0.600031673908     
57.000000000000     12.443094253540     -0.600031673908     
58.000000000000     12.434495925903     -0.600031673908     
59.000000000000     12.424179077148     -0.600031673908     
60.000000000000     12.415580749512     -0.600031673908     
61.000000000000     12.405262947083     -0.600031673908     
62.000000000000     12.396664619446     -0.600031673908     
63.000000000000     12.388067245483     -0.599896609783     
64.000000000000     12.377749443054     -0.599896609783     
65.000000000000     12.369151115417     -0.599896609783     
66.000000000000     12.358833312988     -0.599896609783     
67.000000000000     12.348516464233     -0.599896609783     
68.000000000000     12.339918136597     -0.600031673908     
69.000000000000     12.329600334167     -0.599896609783     
70.000000000000     12.321002006531     -0.600031673908     
71.000000000000     12.310684204102     -0.599896609783     
72.000000000000     12.300367355347     -0.599896609783     
73.000000000000     12.291769027710     -0.600031673908     
74.000000000000     12.281451225281     -0.599896609783     
75.000000000000     12.271133422852     -0.599896609783     
76.000000000000     12.260815620422     -0.599896609783     
77.000000000000     12.250497817993     -0.599896609783     
78.000000000000     12.240180015564     -0.599896609783     
79.000000000000     12.229863166809     -0.600031673908     
80.000000000000     12.219545364380     -0.599896609783     
81.000000000000     12.209226608276     -0.600031673908     
82.000000000000     12.197190284729     -0.600031673908     
83.000000000000     12.188591957092     -0.599896609783     
84.000000000000     12.176554679871     -0.600031673908     
85.000000000000     12.166236877441     -0.599896609783     
86.000000000000     12.154199600220     -0.599896609783     
87.000000000000     12.143881797791     -0.599896609783     
88.000000000000     12.133564949036     -0.599896609783     
89.000000000000     12.121526718140     -0.599896609783     
90.000000000000     12.109490394592     -0.599896609783     
91.000000000000     12.099171638489     -0.599896609783     
92.000000000000     12.087135314941     -0.599896609783     
93.000000000000     12.075098037720     -0.599896609783     
94.000000000000     12.063060760498     -0.599896609783     
95.000000000000     12.051022529602     -0.599896609783     
96.000000000000     12.038986206055     -0.599896609783     
97.000000000000     12.026948928833     -0.599896609783     
98.000000000000     12.013192176819     -0.599896609783     
99.000000000000     12.001154899597     -0.599896609783     
100.000000000000     11.989116668701     -0.599896609783     
101.000000000000     11.975360870361     -0.599896609783     
102.000000000000     11.963322639465     -0.599896609783     
103.000000000000     11.949565887451     -0.599896609783     
104.000000000000     11.935810089111     -0.599896609783     
105.000000000000     11.922053337097     -0.599896609783     
106.000000000000     11.910015106201     -0.599896609783     
107.000000000000     11.894538879395     -0.599896609783     
108.000000000000     11.880782127380     -0.599896609783     
109.000000000000     11.865305900574     -0.599896609783     
110.000000000000     11.851549148560     -0.599896609783     
111.000000000000     11.836071968079     -0.599896609783     
112.000000000000     11.822315216064     -0.599896609783     
113.000000000000     11.806838989258     -0.599896609783     
114.000000000000     11.793082237244     -0.599896609783     
115.000000000000     11.777605056763     -0.599896609783     
116.000000000000     11.762128829956     -0.599896609783     
117.000000000000     11.746651649475     -0.599896609783     
118.000000000000     11.731176376343     -0.599896609783     
119.000000000000     11.715700149536     -0.599896609783     
120.000000000000     11.698502540588     -0.599896609783     
121.000000000000     11.681306838989     -0.599896609783     
122.000000000000     11.664111137390     -0.599896609783     
123.000000000000     11.646915435791     -0.599896609783     
124.000000000000     11.631439208984     -0.599896609783     
125.000000000000     11.612523078918     -0.599896609783     
126.000000000000     11.595327377319     -0.599896609783     
127.000000000000     11.576411247253     -0.599896609783     
128.000000000000     11.557495117188     -0.599896609783     
129.000000000000     11.540299415588     -0.599896609783     
130.000000000000     11.519663810730     -0.599896609783     
131.000000000000     11.500747680664     -0.599896609783     
132.000000000000     11.480113029480     -0.599896609783     
133.000000000000     11.459478378296     -0.599896609783     
134.000000000000     11.437123298645     -0.599896609783     
135.000000000000     11.416486740112     -0.599896609783     
136.000000000000     11.394132614136     -0.599896609783     
137.000000000000     11.373497009277     -0.599896609783     
138.000000000000     11.351141929626     -0.599896609783     
139.000000000000     11.328786849976     -0.599896609783     
140.000000000000     11.306431770325     -0.599896609783     
141.000000000000     11.282358169556     -0.599896609783     
142.000000000000     11.258282661438     -0.599896609783     
143.000000000000     11.232488632202     -0.599896609783     
144.000000000000     11.206694602966     -0.599896609783     
145.000000000000     11.182621002197     -0.599896609783     
146.000000000000     11.155106544495     -0.599896609783     
147.000000000000     11.127593040466     -0.599896609783     
148.000000000000     11.098360061646     -0.599896609783     
149.000000000000     11.069126129150     -0.599896609783     
150.000000000000     11.039893150330     -0.599896609783     
151.000000000000     11.010660171509     -0.599896609783     
152.000000000000     10.979706764221     -0.599896609783     
153.000000000000     10.948754310608     -0.599896609783     
154.000000000000     10.914361000061     -0.599896609783     
155.000000000000     10.881689071655     -0.599896609783     
156.000000000000     10.845577239990     -0.599896609783     
157.000000000000     10.811184883118     -0.599896609783     
158.000000000000     10.771634101868     -0.599896609783     
159.000000000000     10.733801841736     -0.599896609783     
160.000000000000     10.694251060486     -0.599896609783     
161.000000000000     10.656419754028     -0.599896609783     
162.000000000000     10.615148544312     -0.599896609783     
163.000000000000     10.572158813477     -0.599896609783     
164.000000000000     10.525730133057     -0.599896609783     
165.000000000000     10.481019973755     -0.599896609783     
166.000000000000     10.431151390076     -0.599896609783     
167.000000000000     10.381282806396     -0.599896609783     
168.000000000000     10.327975273132     -0.599896609783     
169.000000000000     10.271227836609     -0.599896609783     
170.000000000000     10.209321975708     -0.599896609783     
171.000000000000     10.149134635925     -0.599896609783     
172.000000000000     10.087228775024     -0.599896609783     
173.000000000000     10.023604393005     -0.599896609783     
174.000000000000     9.953100204468     -0.599896609783     
175.000000000000     9.880875587463     -0.599896609783     
176.000000000000     9.800054550171     -0.599896609783     
177.000000000000     9.708914756775     -0.599896609783     
178.000000000000     9.621214866638     -0.599896609783     
179.000000000000     9.528355598450     -0.599896609783     
180.000000000000     9.428619384766     -0.599896609783     
181.000000000000     9.315125465393     -0.599896609783     
182.000000000000     9.194751739502     -0.599896609783     
183.000000000000     9.055463790894     -0.599896609783     
184.000000000000     8.917895317078     -0.599896609783     
185.000000000000     8.740775108337     -0.599896609783     
186.000000000000     8.546459197998     -0.599896609783     
187.000000000000     8.336667060852     -0.599896609783     
188.000000000000     8.130313873291     -0.599896609783     


Cycle 14
Physical Cycle 14
Step 1

Time (s),          Potential (V),         Current (A)
1.000000000000     14.589166641235     0.599761605263     
2.000000000000     14.798958778381     0.599761605263     
3.000000000000     14.869462966919     0.599761605263     
4.000000000000     14.902135848999     0.599761605263     
5.000000000000     14.919331550598     0.599761605263     
6.000000000000     14.927929878235     0.599761605263     
7.000000000000     14.936528205872     0.599761605263     
8.000000000000     14.945125579834     0.599761605263     
9.000000000000     14.952005386353     0.599761605263     
10.000000000000     14.958883285522     0.599761605263     
11.000000000000     14.965761184692     0.599896609783     
12.000000000000     14.972640037537     0.599896609783     
13.000000000000     14.977799415588     0.599896609783     
14.000000000000     14.984677314758     0.599896609783     
15.000000000000     14.989835739136     0.599896609783     
16.000000000000     14.994995117188     0.599896609783     
17.000000000000     15.000153541565     0.599761605263     
18.000000000000     15.005311965942     0.599761605263     
19.000000000000     15.010471343994     0.599761605263     
20.000000000000     15.017350196838     0.599761605263     
21.000000000000     15.022508621216     0.599761605263     
22.000000000000     15.025947570801     0.599761605263     
23.000000000000     15.032826423645     0.599761605263     
24.000000000000     15.037984848022     0.599761605263     
25.000000000000     15.043144226074     0.599761605263     
26.000000000000     15.048302650452     0.599761605263     
27.000000000000     15.051741600037     0.599896609783     
28.000000000000     15.056900978088     0.599761605263     
29.000000000000     15.062060356140     0.599761605263     
30.000000000000     15.067217826843     0.599761605263     
31.000000000000     15.072377204895     0.599761605263     
32.000000000000     15.077535629272     0.599896609783     
33.000000000000     15.082695007324     0.599896609783     
34.000000000000     15.087854385376     0.599896609783     
35.000000000000     15.093012809753     0.599896609783     
36.000000000000     15.096451759338     0.599761605263     
37.000000000000     15.101611137390     0.599896609783     
38.000000000000     15.106768608093     0.599896609783     
39.000000000000     15.111927986145     0.599896609783     
40.000000000000     15.117087364197     0.599896609783     
41.000000000000     15.122245788574     0.599896609783     
42.000000000000     15.127405166626     0.599761605263     
43.000000000000     15.130844116211     0.599761605263     
44.000000000000     15.136002540588     0.599896609783     
45.000000000000     15.141161918640     0.599896609783     
46.000000000000     15.146320343018     0.599896609783     
47.000000000000     15.149760246277     0.599761605263     
48.000000000000     15.154918670654     0.599761605263     
49.000000000000     15.160077095032     0.599896609783     
50.000000000000     15.165236473083     0.599896609783     
51.000000000000     15.170394897461     0.599896609783     
52.000000000000     15.173833847046     0.599896609783     
53.000000000000     15.178993225098     0.599761605263     
54.000000000000     15.184151649475     0.599761605263     
55.000000000000     15.189311027527     0.599896609783     
56.000000000000     15.194470405579     0.599761605263     
57.000000000000     15.199627876282     0.599761605263     
58.000000000000     15.203067779541     0.599761605263     
59.000000000000     15.208226203918     0.599761605263     
60.000000000000     15.213384628296     0.599761605263     
61.000000000000     15.218544006348     0.599761605263     
62.000000000000     15.223703384399     0.599761605263     
63.000000000000     15.228861808777     0.599761605263     
64.000000000000     15.234021186829     0.599761605263     
65.000000000000     15.237460136414     0.599896609783     
66.000000000000     15.242618560791     0.599896609783     
67.000000000000     15.247776985168     0.599761605263     
68.000000000000     15.252936363220     0.599761605263     
69.000000000000     15.258094787598     0.599761605263     
70.000000000000     15.261533737183     0.599761605263     
71.000000000000     15.266693115234     0.599761605263     
72.000000000000     15.271851539612     0.599761605263     
73.000000000000     15.277010917664     0.599896609783     
74.000000000000     15.282170295715     0.599761605263     
75.000000000000     15.287327766418     0.599761605263     
76.000000000000     15.292487144470     0.599761605263     
77.000000000000     15.297645568848     0.599896609783     
78.000000000000     15.301085472107     0.599896609783     
79.000000000000     15.306243896484     0.599896609783     
80.000000000000     15.311403274536     0.599761605263     
81.000000000000     15.316561698914     0.599761605263     
82.000000000000     15.321721076965     0.599761605263     
83.000000000000     15.326878547668     0.599896609783     
84.000000000000     15.332037925720     0.599761605263     
85.000000000000     15.337197303772     0.599761605263     
86.000000000000     15.340636253357     0.599761605263     
87.000000000000     15.345794677734     0.599761605263     
88.000000000000     15.350954055786     0.599761605263     
89.000000000000     15.356113433838     0.599761605263     
90.000000000000     15.361271858215     0.599761605263     
91.000000000000     15.366430282593     0.599761605263     
92.000000000000     15.371588706970     0.599761605263     
93.000000000000     15.376748085022     0.599761605263     
94.000000000000     15.381907463074     0.599761605263     
95.000000000000     15.387065887451     0.599896609783     
96.000000000000     15.390504837036     0.599896609783     
97.000000000000     15.395664215088     0.599761605263     
98.000000000000     15.400822639465     0.599761605263     
99.000000000000     15.405982017517     0.599761605263     
100.000000000000     15.411140441895     0.599761605263     
101.000000000000     15.416298866272     0.599761605263     
102.000000000000     15.421458244324     0.599896609783     
103.000000000000     15.426616668701     0.599761605263     
104.000000000000     15.431776046753     0.599896609783     
105.000000000000     15.436934471130     0.599896609783     
106.000000000000     15.442092895508     0.599896609783     
107.000000000000     15.447252273560     0.599761605263     
108.000000000000     15.452410697937     0.599761605263     
109.000000000000     15.457570075989     0.599761605263     
110.000000000000     15.462729454041     0.599896609783     
111.000000000000     15.467886924744     0.599896609783     
112.000000000000     15.473046302795     0.599896609783     
113.000000000000     15.478204727173     0.599761605263     
114.000000000000     15.485083580017     0.599761605263     
115.000000000000     15.490242004395     0.599896609783     
116.000000000000     15.495401382446     0.599896609783     
117.000000000000     15.500559806824     0.599761605263     
118.000000000000     15.505719184875     0.599761605263     
119.000000000000     15.510877609253     0.599761605263     
120.000000000000     15.516036987305     0.599896609783     
121.000000000000     15.521195411682     0.599896609783     
122.000000000000     15.526353836060     0.599896609783     
123.000000000000     15.531513214111     0.599761605263     
124.000000000000     15.536671638489     0.599761605263     
125.000000000000     15.541831016541     0.599761605263     
126.000000000000     15.548708915710     0.599761605263     
127.000000000000     15.552147865295     0.599761605263     
128.000000000000     15.559026718140     0.599761605263     
129.000000000000     15.564186096191     0.599761605263     
130.000000000000     15.569343566895     0.599761605263     
131.000000000000     15.574502944946     0.599896609783     
132.000000000000     15.579662322998     0.599761605263     
133.000000000000     15.586541175842     0.599761605263     
134.000000000000     15.589980125427     0.599761605263     
135.000000000000     15.596858024597     0.599761605263     
136.000000000000     15.602017402649     0.599761605263     
137.000000000000     15.607175827026     0.599761605263     
138.000000000000     15.614053726196     0.599761605263     
139.000000000000     15.619213104248     0.599761605263     
140.000000000000     15.624371528625     0.599761605263     
141.000000000000     15.629530906677     0.599761605263     
142.000000000000     15.636408805847     0.599761605263     
143.000000000000     15.641568183899     0.599761605263     
144.000000000000     15.646726608276     0.599761605263     
145.000000000000     15.653605461121     0.599761605263     
146.000000000000     15.658763885498     0.599761605263     
147.000000000000     15.663923263550     0.599896609783     
148.000000000000     15.670801162720     0.599761605263     
149.000000000000     15.675959587097     0.599896609783     
150.000000000000     15.681118965149     0.599896609783     
151.000000000000     15.686278343201     0.599896609783     
152.000000000000     15.693156242371     0.599761605263     
153.000000000000     15.698314666748     0.599761605263     
154.000000000000     15.705194473267     0.599761605263     
155.000000000000     15.710351943970     0.599761605263     
156.000000000000     15.715511322021     0.599761605263     
157.000000000000     15.722390174866     0.599761605263     
158.000000000000     15.729268074036     0.599761605263     
159.000000000000     15.734427452087     0.599761605263     
160.000000000000     15.741305351257     0.599761605263     
161.000000000000     15.746463775635     0.599761605263     
162.000000000000     15.751623153687     0.599761605263     
163.000000000000     15.758501052856     0.599761605263     
164.000000000000     15.765379905701     0.599761605263     
165.000000000000     15.770539283752     0.599896609783     
166.000000000000     15.777417182922     0.599761605263     
167.000000000000     15.782575607300     0.599761605263     
168.000000000000     15.789454460144     0.599761605263     
169.000000000000     15.794612884521     0.599896609783     
170.000000000000     15.801491737366     0.599761605263     
171.000000000000     15.808369636536     0.599761605263     
172.000000000000     15.813529014587     0.599761605263     
173.000000000000     15.820406913757     0.599761605263     
174.000000000000     15.825566291809     0.599896609783     
175.000000000000     15.832445144653     0.599896609783     
176.000000000000     15.839323043823     0.599896609783     
177.000000000000     15.844482421875     0.599896609783     
178.000000000000     15.851360321045     0.599896609783     
179.000000000000     15.858239173889     0.599896609783     
180.000000000000     15.865117073059     0.599896609783     
181.000000000000     15.871995925903     0.599761605263     
182.000000000000     15.878873825073     0.599761605263     
183.000000000000     15.885752677917     0.599761605263     
184.000000000000     15.890911102295     0.599761605263     
185.000000000000     15.897789955139     0.599761605263     
186.000000000000     15.904667854309     0.599761605263     
187.000000000000     15.911546707153     0.599761605263     
188.000000000000     15.918424606323     0.599761605263     
189.000000000000     15.925304412842     0.599761605263     
190.000000000000     15.932182312012     0.599761605263     
191.000000000000     15.939060211182     0.599761605263     
192.000000000000     15.945939064026     0.599761605263     
193.000000000000     15.951098442078     0.599761605263     
194.000000000000     15.957976341248     0.599761605263     
195.000000000000     15.966573715210     0.599761605263     
196.000000000000     15.973452568054     0.599761605263     
197.000000000000     15.980331420898     0.599761605263     
198.000000000000     15.987210273743     0.599761605263     
199.000000000000     15.994088172913     0.599896609783     
200.000000000000     15.997527122498     0.599896609783     


Cycle 14
Physical Cycle 14
Step 2

Time (s),          Potential (V),         Current (A)
1.000000000000     13.210040092468     -0.599896609783     
2.000000000000     12.995088577271     -0.599896609783     
3.000000000000     12.907388687134     -0.599896609783     
4.000000000000     12.866118431091     -0.599896609783     
5.000000000000     12.845482826233     -0.599896609783     
6.000000000000     12.831726074219     -0.599896609783     
7.000000000000     12.821408271790     -0.599896609783     
8.000000000000     12.811091423035     -0.599896609783     
9.000000000000     12.800772666931     -0.599896609783     
10.000000000000     12.790454864502     -0.599896609783     
11.000000000000     12.780138015747     -0.599896609783     
12.000000000000     12.769820213318     -0.599896609783     
13.000000000000     12.761221885681     -0.599896609783     
14.000000000000     12.752623558044     -0.599896609783     
15.000000000000     12.744026184082     -0.599896609783     
16.000000000000     12.735427856445     -0.599896609783     
17.000000000000     12.726829528809     -0.599896609783     
18.000000000000     12.718232154846     -0.599896609783     
19.000000000000     12.709633827209     -0.599896609783     
20.000000000000     12.702754974365     -0.599896609783     
21.000000000000     12.694156646729     -0.599896609783     
22.000000000000     12.685559272766     -0.599896609783     
23.000000000000     12.676960945129     -0.599896609783     
24.000000000000     12.668362617493     -0.599896609783     
25.000000000000     12.661484718323     -0.599896609783     
26.000000000000     12.652887344360     -0.599896609783     
27.000000000000     12.644289016724     -0.599896609783     
28.000000000000     12.635690689087     -0.599896609783     
29.000000000000     12.627093315125     -0.599896609783     
30.000000000000     12.618494987488     -0.599896609783     
31.000000000000     12.609895706177     -0.599896609783     
32.000000000000     12.599578857422     -0.599896609783     
33.000000000000     12.590980529785     -0.599896609783     
34.000000000000     12.582383155823     -0.599896609783     
35.000000000000     12.573784828186     -0.599896609783     
36.000000000000     12.566905975342     -0.599896609783     
37.000000000000     12.558307647705     -0.599896609783     
38.000000000000     12.549710273743     -0.599896609783     
39.000000000000     12.541111946106     -0.599896609783     
40.000000000000     12.532513618469     -0.599896609783     
41.000000000000     12.522195816040     -0.599896609783     
42.000000000000     12.513598442078     -0.599896609783     
43.000000000000     12.505000114441     -0.599896609783     
44.000000000000     12.496401786804     -0.599896609783     
45.000000000000     12.487804412842     -0.599896609783     
46.000000000000     12.479206085205     -0.599896609783     
47.000000000000     12.468888282776     -0.599896609783     
48.000000000000     12.460289955139     -0.599896609783     
49.000000000000     12.449973106384     -0.599896609783     
50.000000000000     12.441374778748     -0.599896609783     
51.000000000000     12.434495925903     -0.599896609783     
52.000000000000     12.424179077148     -0.599896609783     
53.000000000000     12.415580749512     -0.599896609783     
54.000000000000     12.405262947083     -0.599896609783     
55.000000000000     12.396664619446     -0.599896609783     
56.000000000000     12.386346817017     -0.599896609783     
57.000000000000     12.377749443054     -0.599896609783     
58.000000000000     12.369151115417     -0.599896609783     
59.000000000000     12.360552787781     -0.599896609783     
60.000000000000     12.350234985352     -0.599896609783     
61.000000000000     12.339918136597     -0.599896609783     
62.000000000000     12.329600334167     -0.599896609783     
63.000000000000     12.321002006531     -0.599896609783     
64.000000000000     12.310684204102     -0.599896609783     
65.000000000000     12.302085876465     -0.599896609783     
66.000000000000     12.291769027710     -0.599896609783     
67.000000000000     12.281451225281     -0.599896609783     
68.000000000000     12.271133422852     -0.599896609783     
69.000000000000     12.260815620422     -0.599896609783     
70.000000000000     12.250497817993     -0.599896609783     
71.000000000000     12.240180015564     -0.599896609783     
72.000000000000     12.229863166809     -0.599896609783     
73.000000000000     12.221264839172     -0.599896609783     
74.000000000000     12.209226608276     -0.599896609783     
75.000000000000     12.198909759521     -0.599896609783     
76.000000000000     12.188591957092     -0.599896609783     
77.000000000000     12.176554679871     -0.599896609783     
78.000000000000     12.166236877441     -0.599896609783     
79.000000000000     12.155920028687     -0.599896609783     
80.000000000000     12.145602226257     -0.599896609783     
81.000000000000     12.135284423828     -0.599896609783     
82.000000000000     12.123247146606     -0.599896609783     
83.000000000000     12.111209869385     -0.599896609783     
84.000000000000     12.099171638489     -0.599896609783     
85.000000000000     12.087135314941     -0.599896609783     
86.000000000000     12.076818466187     -0.599896609783     
87.000000000000     12.064780235291     -0.599896609783     
88.000000000000     12.054463386536     -0.599896609783     
89.000000000000     12.042425155640     -0.599896609783     
90.000000000000     12.028668403625     -0.599896609783     
91.000000000000     12.016631126404     -0.599896609783     
92.000000000000     12.002874374390     -0.599896609783     
93.000000000000     11.992556571960     -0.599896609783     
94.000000000000     11.980519294739     -0.599896609783     
95.000000000000     11.966762542725     -0.599896609783     
96.000000000000     11.953005790710     -0.599896609783     
97.000000000000     11.940967559814     -0.599896609783     
98.000000000000     11.927210807800     -0.599896609783     
99.000000000000     11.913455009460     -0.599896609783     
100.000000000000     11.899698257446     -0.599896609783     
101.000000000000     11.887660026550     -0.599896609783     
102.000000000000     11.873904228210     -0.599896609783     
103.000000000000     11.860147476196     -0.599896609783     
104.000000000000     11.844670295715     -0.599896609783     
105.000000000000     11.830912590027     -0.599896609783     
106.000000000000     11.817155838013     -0.599896609783     
107.000000000000     11.801679611206     -0.599896609783     
108.000000000000     11.786204338074     -0.599896609783     
109.000000000000     11.772446632385     -0.599896609783     
110.000000000000     11.755250930786     -0.599896609783     
111.000000000000     11.739773750305     -0.599896609783     
112.000000000000     11.724297523499     -0.599896609783     
113.000000000000     11.708821296692     -0.599896609783     
114.000000000000     11.691624641418     -0.599896609783     
115.000000000000     11.676149368286     -0.599896609783     
116.000000000000     11.660672187805     -0.599896609783     
117.000000000000     11.643475532532     -0.599896609783     
118.000000000000     11.624560356140     -0.599896609783     
119.000000000000     11.609084129333     -0.599896609783     
120.000000000000     11.590167999268     -0.599896609783     
121.000000000000     11.572972297668     -0.599896609783     
122.000000000000     11.554056167603     -0.599896609783     
123.000000000000     11.535140991211     -0.599896609783     
124.000000000000     11.514505386353     -0.599896609783     
125.000000000000     11.495590209961     -0.599896609783     
126.000000000000     11.476674079895     -0.599896609783     
127.000000000000     11.456038475037     -0.599896609783     
128.000000000000     11.435402870178     -0.599896609783     
129.000000000000     11.416486740112     -0.599896609783     
130.000000000000     11.394132614136     -0.599896609783     
131.000000000000     11.373497009277     -0.599896609783     
132.000000000000     11.351141929626     -0.599896609783     
133.000000000000     11.328786849976     -0.599896609783     
134.000000000000     11.304713249207     -0.599896609783     
135.000000000000     11.282358169556     -0.599896609783     
136.000000000000     11.260003089905     -0.599896609783     
137.000000000000     11.234209060669     -0.599896609783     
138.000000000000     11.208415031433     -0.599896609783     
139.000000000000     11.182621002197     -0.599896609783     
140.000000000000     11.156826019287     -0.599896609783     
141.000000000000     11.129313468933     -0.599896609783     
142.000000000000     11.103519439697     -0.599896609783     
143.000000000000     11.076004981995     -0.599896609783     
144.000000000000     11.046771049500     -0.599896609783     
145.000000000000     11.017538070679     -0.599896609783     
146.000000000000     10.988305091858     -0.599896609783     
147.000000000000     10.957351684570     -0.599896609783     
148.000000000000     10.924678802490     -0.599896609783     
149.000000000000     10.893726348877     -0.599896609783     
150.000000000000     10.859333992004     -0.599896609783     
151.000000000000     10.824941635132     -0.599896609783     
152.000000000000     10.790550231934     -0.599896609783     
153.000000000000     10.750999450684     -0.599896609783     
154.000000000000     10.714886665344     -0.599896609783     
155.000000000000     10.677055358887     -0.599896609783     
156.000000000000     10.635785102844     -0.599896609783     
157.000000000000     10.594513893127     -0.599896609783     
158.000000000000     10.551524162292     -0.599896609783     
159.000000000000     10.506814002991     -0.599896609783     
160.000000000000     10.460385322571     -0.599896609783     
161.000000000000     10.410515785217     -0.599896609783     
162.000000000000     10.357208251953     -0.599896609783     
163.000000000000     10.305620193481     -0.599896609783     
164.000000000000     10.248872756958     -0.599896609783     
165.000000000000     10.186966896057     -0.599896609783     
166.000000000000     10.126779556274     -0.599896609783     
167.000000000000     10.066594123840     -0.599896609783     
168.000000000000     9.999528884888     -0.599896609783     
169.000000000000     9.929024696350     -0.599896609783     
170.000000000000     9.855081558228     -0.599896609783     
171.000000000000     9.777700424194     -0.599896609783     
172.000000000000     9.691719055176     -0.599896609783     
173.000000000000     9.604019165039     -0.599896609783     
174.000000000000     9.512880325317     -0.599896609783     
175.000000000000     9.411422729492     -0.599896609783     
176.000000000000     9.309966087341     -0.599896609783     
177.000000000000     9.194751739502     -0.599896609783     
178.000000000000     9.064062118530     -0.599896609783     
179.000000000000     8.914456367493     -0.599896609783     
180.000000000000     8.763130187988     -0.599896609783     
181.000000000000     8.575693130493     -0.599896609783     
182.000000000000     8.367620468140     -0.599896609783     
183.000000000000     8.149229049683     -0.599896609783     


Cycle 15
Physical Cycle 15
Step 1

Time (s),          Potential (V),         Current (A)
1.000000000000     14.628718376160     0.599761605263     
2.000000000000     14.836791038513     0.599761605263     
3.000000000000     14.909013748169     0.599896609783     
4.000000000000     14.943407058716     0.599896609783     
5.000000000000     14.960602760315     0.599896609783     
6.000000000000     14.969201087952     0.599896609783     
7.000000000000     14.977799415588     0.599896609783     
8.000000000000     14.984677314758     0.599761605263     
9.000000000000     14.993274688721     0.599896609783     
10.000000000000     15.000153541565     0.599896609783     
11.000000000000     15.007032394409     0.599761605263     
12.000000000000     15.013911247253     0.599761605263     
13.000000000000     15.019068717957     0.599761605263     
14.000000000000     15.024228096008     0.599896609783     
15.000000000000     15.031106948853     0.599896609783     
16.000000000000     15.036265373230     0.599761605263     
17.000000000000     15.041423797607     0.599896609783     
18.000000000000     15.046583175659     0.599761605263     
19.000000000000     15.053462028503     0.599896609783     
20.000000000000     15.058620452881     0.599896609783     
21.000000000000     15.063778877258     0.599896609783     
22.000000000000     15.067217826843     0.599896609783     
23.000000000000     15.074096679688     0.599896609783     
24.000000000000     15.077535629272     0.599896609783     
25.000000000000     15.082695007324     0.599896609783     
26.000000000000     15.087854385376     0.599896609783     
27.000000000000     15.093012809753     0.599896609783     
28.000000000000     15.098171234131     0.599761605263     
29.000000000000     15.103329658508     0.599896609783     
30.000000000000     15.108489036560     0.599896609783     
31.000000000000     15.113648414612     0.599896609783     
32.000000000000     15.117087364197     0.599896609783     
33.000000000000     15.122245788574     0.599761605263     
34.000000000000     15.127405166626     0.599896609783     
35.000000000000     15.132563591003     0.599896609783     
36.000000000000     15.137722015381     0.599896609783     
37.000000000000     15.142881393433     0.599896609783     
38.000000000000     15.146320343018     0.599896609783     
39.000000000000     15.151478767395     0.599896609783     
40.000000000000     15.156638145447     0.599896609783     
41.000000000000     15.161796569824     0.599896609783     
42.000000000000     15.166955947876     0.599896609783     
43.000000000000     15.170394897461     0.599896609783     
44.000000000000     15.175554275513     0.599896609783     
45.000000000000     15.180712699890     0.599896609783     
46.000000000000     15.185871124268     0.599896609783     
47.000000000000     15.189311027527     0.599896609783     
48.000000000000     15.194470405579     0.599896609783     
49.000000000000     15.199627876282     0.599896609783     
50.000000000000     15.204787254333     0.599896609783     
51.000000000000     15.209945678711     0.599896609783     
52.000000000000     15.213384628296     0.599896609783     
53.000000000000     15.218544006348     0.599896609783     
54.000000000000     15.223703384399     0.599896609783     
55.000000000000     15.228861808777     0.599896609783     
56.000000000000     15.232300758362     0.599896609783     
57.000000000000     15.237460136414     0.599896609783     
58.000000000000     15.242618560791     0.599896609783     
59.000000000000     15.247776985168     0.599896609783     
60.000000000000     15.252936363220     0.599896609783     
61.000000000000     15.256375312805     0.599896609783     
62.000000000000     15.261533737183     0.599896609783     
63.000000000000     15.266693115234     0.599896609783     
64.000000000000     15.271851539612     0.599896609783     
65.000000000000     15.277010917664     0.599896609783     
66.000000000000     15.280449867249     0.599896609783     
67.000000000000     15.285609245300     0.599896609783     
68.000000000000     15.290767669678     0.599896609783     
69.000000000000     15.295927047729     0.599896609783     
70.000000000000     15.299365997314     0.599896609783     
71.000000000000     15.304525375366     0.599896609783     
72.000000000000     15.309682846069     0.599896609783     
73.000000000000     15.314842224121     0.599896609783     
74.000000000000     15.320000648499     0.599896609783     
75.000000000000     15.325160026550     0.599896609783     
76.000000000000     15.328598976135     0.599896609783     
77.000000000000     15.333758354187     0.599896609783     
78.000000000000     15.338916778564     0.599896609783     
79.000000000000     15.344076156616     0.599896609783     
80.000000000000     15.349233627319     0.599896609783     
81.000000000000     15.354393005371     0.599896609783     
82.000000000000     15.359552383423     0.599896609783     
83.000000000000     15.364710807800     0.599896609783     
84.000000000000     15.369870185852     0.599896609783     
85.000000000000     15.375028610229     0.599896609783     
86.000000000000     15.378467559814     0.599896609783     
87.000000000000     15.383626937866     0.599896609783     
88.000000000000     15.388785362244     0.599896609783     
89.000000000000     15.393943786621     0.599896609783     
90.000000000000     15.399103164673     0.599896609783     
91.000000000000     15.404261589050     0.599896609783     
92.000000000000     15.407700538635     0.599896609783     
93.000000000000     15.412859916687     0.599896609783     
94.000000000000     15.418019294739     0.599896609783     
95.000000000000     15.423177719116     0.599896609783     
96.000000000000     15.428336143494     0.599896609783     
97.000000000000     15.433494567871     0.599896609783     
98.000000000000     15.438653945923     0.599896609783     
99.000000000000     15.443813323975     0.599896609783     
100.000000000000     15.448971748352     0.599896609783     
101.000000000000     15.454131126404     0.599896609783     
102.000000000000     15.459288597107     0.599896609783     
103.000000000000     15.464447975159     0.599896609783     
104.000000000000     15.469607353210     0.599896609783     
105.000000000000     15.474765777588     0.599896609783     
106.000000000000     15.479925155640     0.599896609783     
107.000000000000     15.485083580017     0.599896609783     
108.000000000000     15.490242004395     0.599896609783     
109.000000000000     15.495401382446     0.599896609783     
110.000000000000     15.500559806824     0.599896609783     
111.000000000000     15.505719184875     0.599896609783     
112.000000000000     15.510877609253     0.599896609783     
113.000000000000     15.516036987305     0.599896609783     
114.000000000000     15.521195411682     0.599896609783     
115.000000000000     15.526353836060     0.599896609783     
116.000000000000     15.531513214111     0.599896609783     
117.000000000000     15.536671638489     0.599896609783     
118.000000000000     15.541831016541     0.599896609783     
119.000000000000     15.548708915710     0.599896609783     
120.000000000000     15.553868293762     0.599896609783     
121.000000000000     15.557307243347     0.599896609783     
122.000000000000     15.564186096191     0.599896609783     
123.000000000000     15.569343566895     0.599896609783     
124.000000000000     15.574502944946     0.599896609783     
125.000000000000     15.579662322998     0.599896609783     
126.000000000000     15.584820747375     0.599896609783     
127.000000000000     15.589980125427     0.599896609783     
128.000000000000     15.596858024597     0.599896609783     
129.000000000000     15.602017402649     0.599896609783     
130.000000000000     15.607175827026     0.599896609783     
131.000000000000     15.612335205078     0.599896609783     
132.000000000000     15.619213104248     0.599896609783     
133.000000000000     15.624371528625     0.599896609783     
134.000000000000     15.629530906677     0.599896609783     
135.000000000000     15.634690284729     0.599896609783     
136.000000000000     15.639847755432     0.599896609783     
137.000000000000     15.646726608276     0.599896609783     
138.000000000000     15.651885986328     0.599896609783     
139.000000000000     15.657044410706     0.599896609783     
140.000000000000     15.663923263550     0.599896609783     
141.000000000000     15.669081687927     0.599896609783     
142.000000000000     15.674241065979     0.599896609783     
143.000000000000     15.681118965149     0.599896609783     
144.000000000000     15.686278343201     0.599896609783     
145.000000000000     15.691436767578     0.599896609783     
146.000000000000     15.696596145630     0.599896609783     
147.000000000000     15.703474044800     0.599896609783     
148.000000000000     15.708633422852     0.599896609783     
149.000000000000     15.715511322021     0.599896609783     
150.000000000000     15.720669746399     0.599896609783     
151.000000000000     15.725829124451     0.599896609783     
152.000000000000     15.730987548828     0.599896609783     
153.000000000000     15.737866401672     0.599896609783     
154.000000000000     15.743024826050     0.599896609783     
155.000000000000     15.749902725220     0.599896609783     
156.000000000000     15.755062103271     0.599896609783     
157.000000000000     15.761940956116     0.599896609783     
158.000000000000     15.767100334167     0.599896609783     
159.000000000000     15.772257804871     0.599896609783     
160.000000000000     15.779136657715     0.599896609783     
161.000000000000     15.784296035767     0.599896609783     
162.000000000000     15.789454460144     0.599896609783     
163.000000000000     15.796333312988     0.599896609783     
164.000000000000     15.803211212158     0.599896609783     
165.000000000000     15.808369636536     0.599896609783     
166.000000000000     15.813529014587     0.599896609783     
167.000000000000     15.820406913757     0.599896609783     
168.000000000000     15.827285766602     0.599896609783     
169.000000000000     15.832445144653     0.599896609783     
170.000000000000     15.839323043823     0.599896609783     
171.000000000000     15.844482421875     0.599896609783     
172.000000000000     15.851360321045     0.599896609783     
173.000000000000     15.856518745422     0.599896609783     
174.000000000000     15.863397598267     0.599896609783     
175.000000000000     15.870276451111     0.599896609783     
176.000000000000     15.877155303955     0.599896609783     
177.000000000000     15.882312774658     0.599896609783     
178.000000000000     15.889191627502     0.599896609783     
179.000000000000     15.896069526672     0.599896609783     
180.000000000000     15.901228904724     0.599896609783     
181.000000000000     15.908106803894     0.599896609783     
182.000000000000     15.914985656738     0.599896609783     
183.000000000000     15.921863555908     0.599896609783     
184.000000000000     15.928743362427     0.599896609783     
185.000000000000     15.933901786804     0.599896609783     
186.000000000000     15.942500114441     0.599896609783     
187.000000000000     15.949378013611     0.599896609783     
188.000000000000     15.954537391663     0.599896609783     
189.000000000000     15.961415290833     0.599896609783     
190.000000000000     15.968294143677     0.599896609783     
191.000000000000     15.975172042847     0.599896609783     
192.000000000000     15.982050895691     0.599896609783     
193.000000000000     15.988928794861     0.599896609783     
194.000000000000     15.995807647705     0.599896609783     


Cycle 15
Physical Cycle 15
Step 2

Time (s),          Potential (V),         Current (A)
1.000000000000     13.172208786011     -0.599896609783     
2.000000000000     12.953818321228     -0.599761605263     
3.000000000000     12.864398956299     -0.599761605263     
4.000000000000     12.819688796997     -0.599761605263     
5.000000000000     12.799054145813     -0.599896609783     
6.000000000000     12.785297393799     -0.599896609783     
7.000000000000     12.773259162903     -0.599896609783     
8.000000000000     12.762942314148     -0.599896609783     
9.000000000000     12.750904083252     -0.599896609783     
10.000000000000     12.740587234497     -0.599761605263     
11.000000000000     12.730269432068     -0.599896609783     
12.000000000000     12.721671104431     -0.599761605263     
13.000000000000     12.713072776794     -0.599761605263     
14.000000000000     12.704475402832     -0.599761605263     
15.000000000000     12.695877075195     -0.599761605263     
16.000000000000     12.687278747559     -0.599761605263     
17.000000000000     12.678681373596     -0.599761605263     
18.000000000000     12.670083045959     -0.599761605263     
19.000000000000     12.661484718323     -0.599761605263     
20.000000000000     12.652887344360     -0.599896609783     
21.000000000000     12.646007537842     -0.599896609783     
22.000000000000     12.637410163879     -0.599761605263     
23.000000000000     12.628811836243     -0.599896609783     
24.000000000000     12.620214462280     -0.599896609783     
25.000000000000     12.611616134644     -0.599761605263     
26.000000000000     12.603017807007     -0.599761605263     
27.000000000000     12.594420433044     -0.599896609783     
28.000000000000     12.585822105408     -0.599896609783     
29.000000000000     12.577223777771     -0.599896609783     
30.000000000000     12.568626403809     -0.599896609783     
31.000000000000     12.558307647705     -0.599896609783     
32.000000000000     12.551429748535     -0.599761605263     
33.000000000000     12.542832374573     -0.599896609783     
34.000000000000     12.534234046936     -0.599896609783     
35.000000000000     12.525635719299     -0.599896609783     
36.000000000000     12.515317916870     -0.599896609783     
37.000000000000     12.506719589233     -0.599896609783     
38.000000000000     12.498122215271     -0.599896609783     
39.000000000000     12.489523887634     -0.599896609783     
40.000000000000     12.480925559998     -0.599896609783     
41.000000000000     12.472328186035     -0.599761605263     
42.000000000000     12.463729858398     -0.599896609783     
43.000000000000     12.453412055969     -0.599896609783     
44.000000000000     12.444813728333     -0.599761605263     
45.000000000000     12.436216354370     -0.599896609783     
46.000000000000     12.425897598267     -0.599896609783     
47.000000000000     12.417300224304     -0.599896609783     
48.000000000000     12.408701896667     -0.599896609783     
49.000000000000     12.400103569031     -0.599896609783     
50.000000000000     12.389785766602     -0.599896609783     
51.000000000000     12.381188392639     -0.599896609783     
52.000000000000     12.370870590210     -0.599896609783     
53.000000000000     12.362273216248     -0.599761605263     
54.000000000000     12.351955413818     -0.599896609783     
55.000000000000     12.343357086182     -0.599896609783     
56.000000000000     12.333039283752     -0.599896609783     
57.000000000000     12.322722434998     -0.599896609783     
58.000000000000     12.314124107361     -0.599896609783     
59.000000000000     12.303806304932     -0.599761605263     
60.000000000000     12.293487548828     -0.599896609783     
61.000000000000     12.284890174866     -0.599896609783     
62.000000000000     12.274573326111     -0.599896609783     
63.000000000000     12.265974998474     -0.599896609783     
64.000000000000     12.255657196045     -0.599896609783     
65.000000000000     12.245339393616     -0.599896609783     
66.000000000000     12.233302116394     -0.599896609783     
67.000000000000     12.222984313965     -0.599761605263     
68.000000000000     12.212667465210     -0.599896609783     
69.000000000000     12.204069137573     -0.599896609783     
70.000000000000     12.192030906677     -0.599761605263     
71.000000000000     12.181714057922     -0.599896609783     
72.000000000000     12.171396255493     -0.599761605263     
73.000000000000     12.159358978271     -0.599896609783     
74.000000000000     12.149041175842     -0.599896609783     
75.000000000000     12.138723373413     -0.599761605263     
76.000000000000     12.128405570984     -0.599896609783     
77.000000000000     12.116369247437     -0.599896609783     
78.000000000000     12.106051445007     -0.599761605263     
79.000000000000     12.094014167786     -0.599896609783     
80.000000000000     12.083696365356     -0.599896609783     
81.000000000000     12.071659088135     -0.599896609783     
82.000000000000     12.059620857239     -0.599896609783     
83.000000000000     12.047583580017     -0.599896609783     
84.000000000000     12.035547256470     -0.599896609783     
85.000000000000     12.023509979248     -0.599761605263     
86.000000000000     12.011471748352     -0.599896609783     
87.000000000000     12.001154899597     -0.599761605263     
88.000000000000     11.989116668701     -0.599896609783     
89.000000000000     11.975360870361     -0.599896609783     
90.000000000000     11.963322639465     -0.599896609783     
91.000000000000     11.949565887451     -0.599896609783     
92.000000000000     11.935810089111     -0.599896609783     
93.000000000000     11.923771858215     -0.599896609783     
94.000000000000     11.910015106201     -0.599896609783     
95.000000000000     11.896259307861     -0.599896609783     
96.000000000000     11.884221076965     -0.599896609783     
97.000000000000     11.870464324951     -0.599896609783     
98.000000000000     11.856707572937     -0.599896609783     
99.000000000000     11.842950820923     -0.599896609783     
100.000000000000     11.829194068909     -0.599896609783     
101.000000000000     11.813716888428     -0.599896609783     
102.000000000000     11.799960136414     -0.599896609783     
103.000000000000     11.784483909607     -0.599761605263     
104.000000000000     11.770727157593     -0.599761605263     
105.000000000000     11.755250930786     -0.599896609783     
106.000000000000     11.739773750305     -0.599896609783     
107.000000000000     11.724297523499     -0.599896609783     
108.000000000000     11.708821296692     -0.599896609783     
109.000000000000     11.691624641418     -0.599896609783     
110.000000000000     11.676149368286     -0.599896609783     
111.000000000000     11.658951759338     -0.599896609783     
112.000000000000     11.643475532532     -0.599896609783     
113.000000000000     11.626279830933     -0.599896609783     
114.000000000000     11.609084129333     -0.599896609783     
115.000000000000     11.591888427734     -0.599896609783     
116.000000000000     11.572972297668     -0.599896609783     
117.000000000000     11.555775642395     -0.599896609783     
118.000000000000     11.538579940796     -0.599896609783     
119.000000000000     11.517944335938     -0.599896609783     
120.000000000000     11.500747680664     -0.599896609783     
121.000000000000     11.480113029480     -0.599896609783     
122.000000000000     11.459478378296     -0.599896609783     
123.000000000000     11.440562248230     -0.599896609783     
124.000000000000     11.419926643372     -0.599896609783     
125.000000000000     11.399291038513     -0.599896609783     
126.000000000000     11.378656387329     -0.599896609783     
127.000000000000     11.356301307678     -0.599896609783     
128.000000000000     11.335665702820     -0.599896609783     
129.000000000000     11.313310623169     -0.599896609783     
130.000000000000     11.289236068726     -0.599896609783     
131.000000000000     11.266880989075     -0.599896609783     
132.000000000000     11.242807388306     -0.599896609783     
133.000000000000     11.218731880188     -0.599896609783     
134.000000000000     11.192937850952     -0.599896609783     
135.000000000000     11.168864250183     -0.599896609783     
136.000000000000     11.143070220947     -0.599896609783     
137.000000000000     11.115555763245     -0.599896609783     
138.000000000000     11.086321830750     -0.599896609783     
139.000000000000     11.060527801514     -0.599896609783     
140.000000000000     11.031294822693     -0.599896609783     
141.000000000000     11.002061843872     -0.599896609783     
142.000000000000     10.972827911377     -0.599896609783     
143.000000000000     10.941875457764     -0.599896609783     
144.000000000000     10.909202575684     -0.599896609783     
145.000000000000     10.876529693604     -0.599896609783     
146.000000000000     10.842138290405     -0.599896609783     
147.000000000000     10.807745933533     -0.599896609783     
148.000000000000     10.771634101868     -0.599896609783     
149.000000000000     10.737241744995     -0.599896609783     
150.000000000000     10.697690963745     -0.599896609783     
151.000000000000     10.659858703613     -0.599896609783     
152.000000000000     10.618589401245     -0.599896609783     
153.000000000000     10.577318191528     -0.599896609783     
154.000000000000     10.534328460693     -0.599896609783     
155.000000000000     10.489618301392     -0.599896609783     
156.000000000000     10.443187713623     -0.599896609783     
157.000000000000     10.393320083618     -0.599896609783     
158.000000000000     10.343450546265     -0.599896609783     
159.000000000000     10.293581962585     -0.599896609783     
160.000000000000     10.238554954529     -0.599896609783     
161.000000000000     10.183526992798     -0.599896609783     
162.000000000000     10.123340606689     -0.599896609783     
163.000000000000     10.059716224670     -0.599896609783     
164.000000000000     9.992650985718     -0.599896609783     
165.000000000000     9.925585746765     -0.599896609783     
166.000000000000     9.849923133850     -0.599896609783     
167.000000000000     9.772541046143     -0.599896609783     
168.000000000000     9.689999580383     -0.599896609783     
169.000000000000     9.600580215454     -0.599896609783     
170.000000000000     9.506001472473     -0.599761605263     
171.000000000000     9.404543876648     -0.599896609783     
172.000000000000     9.296209335327     -0.599896609783     
173.000000000000     9.180994987488     -0.599896609783     
174.000000000000     9.043425559998     -0.599896609783     
175.000000000000     8.892101287842     -0.599896609783     
176.000000000000     8.735615730286     -0.599896609783     
177.000000000000     8.560215950012     -0.599896609783     
178.000000000000     8.340106010437     -0.599896609783     
179.000000000000     8.128594398499     -0.599896609783     


Cycle 16
Physical Cycle 16
Step 1

Time (s),          Potential (V),         Current (A)
1.000000000000     14.640754699707     0.599761605263     
2.000000000000     14.848828315735     0.599896609783     
3.000000000000     14.921051979065     0.599896609783     
4.000000000000     14.955444335938     0.599896609783     
5.000000000000     14.972640037537     0.599896609783     
6.000000000000     14.981238365173     0.599896609783     
7.000000000000     14.989835739136     0.599896609783     
8.000000000000     14.998434066772     0.599896609783     
9.000000000000     15.005311965942     0.599896609783     
10.000000000000     15.012190818787     0.599896609783     
11.000000000000     15.017350196838     0.599896609783     
12.000000000000     15.024228096008     0.599896609783     
13.000000000000     15.029387474060     0.599896609783     
14.000000000000     15.034545898438     0.599896609783     
15.000000000000     15.041423797607     0.599896609783     
16.000000000000     15.046583175659     0.599896609783     
17.000000000000     15.051741600037     0.599896609783     
18.000000000000     15.056900978088     0.599896609783     
19.000000000000     15.062060356140     0.599896609783     
20.000000000000     15.067217826843     0.599896609783     
21.000000000000     15.072377204895     0.599896609783     
22.000000000000     15.077535629272     0.599896609783     
23.000000000000     15.082695007324     0.599896609783     
24.000000000000     15.086133956909     0.599896609783     
25.000000000000     15.091293334961     0.599896609783     
26.000000000000     15.096451759338     0.599896609783     
27.000000000000     15.101611137390     0.599896609783     
28.000000000000     15.106768608093     0.599896609783     
29.000000000000     15.111927986145     0.599896609783     
30.000000000000     15.117087364197     0.599896609783     
31.000000000000     15.120526313782     0.599896609783     
32.000000000000     15.125684738159     0.599896609783     
33.000000000000     15.130844116211     0.599896609783     
34.000000000000     15.136002540588     0.599896609783     
35.000000000000     15.139442443848     0.599896609783     
36.000000000000     15.144600868225     0.599896609783     
37.000000000000     15.149760246277     0.599896609783     
38.000000000000     15.154918670654     0.599896609783     
39.000000000000     15.158357620239     0.599896609783     
40.000000000000     15.163516998291     0.599896609783     
41.000000000000     15.168675422668     0.599896609783     
42.000000000000     15.173833847046     0.599896609783     
43.000000000000     15.177272796631     0.599896609783     
44.000000000000     15.182432174683     0.599896609783     
45.000000000000     15.187590599060     0.599896609783     
46.000000000000     15.191029548645     0.599896609783     
47.000000000000     15.196188926697     0.599896609783     
48.000000000000     15.201348304749     0.599896609783     
49.000000000000     15.204787254333     0.599896609783     
50.000000000000     15.209945678711     0.599896609783     
51.000000000000     15.215105056763     0.599896609783     
52.000000000000     15.220264434814     0.599896609783     
53.000000000000     15.225422859192     0.599896609783     
54.000000000000     15.228861808777     0.599896609783     
55.000000000000     15.234021186829     0.599896609783     
56.000000000000     15.237460136414     0.599896609783     
57.000000000000     15.242618560791     0.599896609783     
58.000000000000     15.247776985168     0.599896609783     
59.000000000000     15.252936363220     0.599896609783     
60.000000000000     15.256375312805     0.599896609783     
61.000000000000     15.261533737183     0.599896609783     
62.000000000000     15.266693115234     0.599896609783     
63.000000000000     15.271851539612     0.599896609783     
64.000000000000     15.277010917664     0.599896609783     
65.000000000000     15.280449867249     0.599896609783     
66.000000000000     15.285609245300     0.599896609783     
67.000000000000     15.290767669678     0.599896609783     
68.000000000000     15.294206619263     0.599896609783     
69.000000000000     15.299365997314     0.599896609783     
70.000000000000     15.304525375366     0.599896609783     
71.000000000000     15.309682846069     0.599896609783     
72.000000000000     15.313122749329     0.599896609783     
73.000000000000     15.318281173706     0.599896609783     
74.000000000000     15.323439598083     0.599896609783     
75.000000000000     15.328598976135     0.599896609783     
76.000000000000     15.333758354187     0.599896609783     
77.000000000000     15.337197303772     0.599896609783     
78.000000000000     15.342355728149     0.599896609783     
79.000000000000     15.347515106201     0.599896609783     
80.000000000000     15.352673530579     0.599896609783     
81.000000000000     15.356113433838     0.599896609783     
82.000000000000     15.361271858215     0.599896609783     
83.000000000000     15.366430282593     0.599896609783     
84.000000000000     15.369870185852     0.599896609783     
85.000000000000     15.375028610229     0.599896609783     
86.000000000000     15.380187034607     0.599896609783     
87.000000000000     15.385346412659     0.599896609783     
88.000000000000     15.390504837036     0.599896609783     
89.000000000000     15.395664215088     0.599896609783     
90.000000000000     15.400822639465     0.599896609783     
91.000000000000     15.404261589050     0.599896609783     
92.000000000000     15.409420967102     0.599896609783     
93.000000000000     15.414580345154     0.599896609783     
94.000000000000     15.419737815857     0.599896609783     
95.000000000000     15.423177719116     0.599896609783     
96.000000000000     15.428336143494     0.599896609783     
97.000000000000     15.433494567871     0.599896609783     
98.000000000000     15.438653945923     0.599896609783     
99.000000000000     15.443813323975     0.599896609783     
100.000000000000     15.448971748352     0.599896609783     
101.000000000000     15.452410697937     0.599896609783     
102.000000000000     15.457570075989     0.599896609783     
103.000000000000     15.462729454041     0.599896609783     
104.000000000000     15.467886924744     0.599896609783     
105.000000000000     15.473046302795     0.599896609783     
106.000000000000     15.478204727173     0.599896609783     
107.000000000000     15.483364105225     0.599896609783     
108.000000000000     15.488522529602     0.599896609783     
109.000000000000     15.493681907654     0.599896609783     
110.000000000000     15.498840332031     0.599896609783     
111.000000000000     15.503998756409     0.599896609783     
112.000000000000     15.509158134460     0.599896609783     
113.000000000000     15.514316558838     0.599896609783     
114.000000000000     15.517756462097     0.599896609783     
115.000000000000     15.524635314941     0.599896609783     
116.000000000000     15.528074264526     0.599896609783     
117.000000000000     15.533232688904     0.599896609783     
118.000000000000     15.540110588074     0.599896609783     
119.000000000000     15.545269966125     0.599896609783     
120.000000000000     15.550429344177     0.599896609783     
121.000000000000     15.555587768555     0.599896609783     
122.000000000000     15.560746192932     0.599896609783     
123.000000000000     15.565904617310     0.599896609783     
124.000000000000     15.571063995361     0.599896609783     
125.000000000000     15.576223373413     0.599896609783     
126.000000000000     15.581381797791     0.599896609783     
127.000000000000     15.586541175842     0.599896609783     
128.000000000000     15.591698646545     0.599896609783     
129.000000000000     15.596858024597     0.599896609783     
130.000000000000     15.602017402649     0.599896609783     
131.000000000000     15.607175827026     0.599896609783     
132.000000000000     15.614053726196     0.599896609783     
133.000000000000     15.619213104248     0.599896609783     
134.000000000000     15.624371528625     0.599896609783     
135.000000000000     15.629530906677     0.599896609783     
136.000000000000     15.634690284729     0.599896609783     
137.000000000000     15.639847755432     0.599896609783     
138.000000000000     15.645007133484     0.599896609783     
139.000000000000     15.650165557861     0.599896609783     
140.000000000000     15.657044410706     0.599896609783     
141.000000000000     15.662202835083     0.599896609783     
142.000000000000     15.667362213135     0.599896609783     
143.000000000000     15.672520637512     0.599896609783     
144.000000000000     15.679398536682     0.599896609783     
145.000000000000     15.684557914734     0.599896609783     
146.000000000000     15.689717292786     0.599896609783     
147.000000000000     15.694875717163     0.599896609783     
148.000000000000     15.701753616333     0.599896609783     
149.000000000000     15.706912994385     0.599896609783     
150.000000000000     15.712072372437     0.599896609783     
151.000000000000     15.717230796814     0.599896609783     
152.000000000000     15.724108695984     0.599896609783     
153.000000000000     15.730987548828     0.599896609783     
154.000000000000     15.736146926880     0.599896609783     
155.000000000000     15.741305351257     0.599896609783     
156.000000000000     15.746463775635     0.599896609783     
157.000000000000     15.751623153687     0.599896609783     
158.000000000000     15.758501052856     0.599896609783     
159.000000000000     15.763660430908     0.599896609783     
160.000000000000     15.770539283752     0.599896609783     
161.000000000000     15.775697708130     0.599896609783     
162.000000000000     15.782575607300     0.599896609783     
163.000000000000     15.787734985352     0.599896609783     
164.000000000000     15.792894363403     0.599896609783     
165.000000000000     15.799772262573     0.599896609783     
166.000000000000     15.804930686951     0.599896609783     
167.000000000000     15.811808586121     0.599896609783     
168.000000000000     15.818688392639     0.599896609783     
169.000000000000     15.823846817017     0.599896609783     
170.000000000000     15.829005241394     0.599896609783     
171.000000000000     15.835884094238     0.599896609783     
172.000000000000     15.841043472290     0.599896609783     
173.000000000000     15.847921371460     0.599896609783     
174.000000000000     15.853079795837     0.599896609783     
175.000000000000     15.859957695007     0.599896609783     
176.000000000000     15.866836547852     0.599896609783     
177.000000000000     15.873715400696     0.599896609783     
178.000000000000     15.878873825073     0.599896609783     
179.000000000000     15.885752677917     0.599896609783     
180.000000000000     15.892630577087     0.599896609783     
181.000000000000     15.897789955139     0.599896609783     
182.000000000000     15.904667854309     0.599896609783     
183.000000000000     15.911546707153     0.599896609783     
184.000000000000     15.916706085205     0.599896609783     
185.000000000000     15.923583984375     0.599896609783     
186.000000000000     15.930461883545     0.599896609783     
187.000000000000     15.937340736389     0.599896609783     
188.000000000000     15.944218635559     0.599896609783     
189.000000000000     15.949378013611     0.599896609783     
190.000000000000     15.956256866455     0.599896609783     
191.000000000000     15.963134765625     0.599896609783     
192.000000000000     15.970012664795     0.599896609783     
193.000000000000     15.976892471313     0.599896609783     
194.000000000000     15.983770370483     0.599896609783     
195.000000000000     15.990649223328     0.599896609783     
196.000000000000     15.995807647705     0.599896609783     


Cycle 16
Physical Cycle 16
Step 2

Time (s),          Potential (V),         Current (A)
1.000000000000     13.182525634766     -0.599896609783     
2.000000000000     12.965855598450     -0.599896609783     
3.000000000000     12.876436233521     -0.599896609783     
4.000000000000     12.833445549011     -0.599896609783     
5.000000000000     12.812809944153     -0.599896609783     
6.000000000000     12.799054145813     -0.599896609783     
7.000000000000     12.787015914917     -0.599896609783     
8.000000000000     12.776699066162     -0.599896609783     
9.000000000000     12.766381263733     -0.599896609783     
10.000000000000     12.756063461304     -0.599896609783     
11.000000000000     12.745745658875     -0.599896609783     
12.000000000000     12.737148284912     -0.599896609783     
13.000000000000     12.728549957275     -0.599896609783     
14.000000000000     12.719950675964     -0.599896609783     
15.000000000000     12.711353302002     -0.599896609783     
16.000000000000     12.702754974365     -0.599896609783     
17.000000000000     12.694156646729     -0.599896609783     
18.000000000000     12.685559272766     -0.599896609783     
19.000000000000     12.676960945129     -0.599896609783     
20.000000000000     12.668362617493     -0.599896609783     
21.000000000000     12.659765243530     -0.599896609783     
22.000000000000     12.652887344360     -0.599896609783     
23.000000000000     12.644289016724     -0.599896609783     
24.000000000000     12.635690689087     -0.599896609783     
25.000000000000     12.625372886658     -0.599896609783     
26.000000000000     12.616774559021     -0.599896609783     
27.000000000000     12.609895706177     -0.599896609783     
28.000000000000     12.601298332214     -0.599896609783     
29.000000000000     12.592700004578     -0.599896609783     
30.000000000000     12.584101676941     -0.599896609783     
31.000000000000     12.575504302979     -0.599896609783     
32.000000000000     12.565187454224     -0.599896609783     
33.000000000000     12.556589126587     -0.599896609783     
34.000000000000     12.547990798950     -0.599896609783     
35.000000000000     12.539392471313     -0.599896609783     
36.000000000000     12.530794143677     -0.599896609783     
37.000000000000     12.523916244507     -0.599896609783     
38.000000000000     12.513598442078     -0.599896609783     
39.000000000000     12.505000114441     -0.599896609783     
40.000000000000     12.496401786804     -0.599896609783     
41.000000000000     12.487804412842     -0.599896609783     
42.000000000000     12.479206085205     -0.599896609783     
43.000000000000     12.470607757568     -0.599896609783     
44.000000000000     12.462010383606     -0.599896609783     
45.000000000000     12.451691627502     -0.599896609783     
46.000000000000     12.443094253540     -0.599896609783     
47.000000000000     12.434495925903     -0.599896609783     
48.000000000000     12.425897598267     -0.599896609783     
49.000000000000     12.415580749512     -0.599896609783     
50.000000000000     12.406983375549     -0.599896609783     
51.000000000000     12.396664619446     -0.599896609783     
52.000000000000     12.388067245483     -0.599896609783     
53.000000000000     12.377749443054     -0.599896609783     
54.000000000000     12.369151115417     -0.599896609783     
55.000000000000     12.360552787781     -0.599896609783     
56.000000000000     12.350234985352     -0.599896609783     
57.000000000000     12.339918136597     -0.599896609783     
58.000000000000     12.331319808960     -0.599896609783     
59.000000000000     12.322722434998     -0.599896609783     
60.000000000000     12.312403678894     -0.599896609783     
61.000000000000     12.302085876465     -0.599896609783     
62.000000000000     12.293487548828     -0.599896609783     
63.000000000000     12.283170700073     -0.599896609783     
64.000000000000     12.272852897644     -0.599896609783     
65.000000000000     12.264254570007     -0.599896609783     
66.000000000000     12.253936767578     -0.599896609783     
67.000000000000     12.243619918823     -0.599896609783     
68.000000000000     12.233302116394     -0.599896609783     
69.000000000000     12.224703788757     -0.599896609783     
70.000000000000     12.214385986328     -0.599896609783     
71.000000000000     12.202348709106     -0.599896609783     
72.000000000000     12.192030906677     -0.599896609783     
73.000000000000     12.181714057922     -0.599896609783     
74.000000000000     12.171396255493     -0.599896609783     
75.000000000000     12.161078453064     -0.599896609783     
76.000000000000     12.150760650635     -0.599896609783     
77.000000000000     12.138723373413     -0.599896609783     
78.000000000000     12.128405570984     -0.599896609783     
79.000000000000     12.116369247437     -0.599896609783     
80.000000000000     12.104331016541     -0.599896609783     
81.000000000000     12.094014167786     -0.599896609783     
82.000000000000     12.081975936890     -0.599896609783     
83.000000000000     12.071659088135     -0.599896609783     
84.000000000000     12.059620857239     -0.599896609783     
85.000000000000     12.047583580017     -0.599896609783     
86.000000000000     12.037265777588     -0.599896609783     
87.000000000000     12.025229454041     -0.599896609783     
88.000000000000     12.011471748352     -0.599896609783     
89.000000000000     11.999435424805     -0.599896609783     
90.000000000000     11.987398147583     -0.599896609783     
91.000000000000     11.975360870361     -0.599896609783     
92.000000000000     11.961604118347     -0.599896609783     
93.000000000000     11.949565887451     -0.599896609783     
94.000000000000     11.935810089111     -0.599896609783     
95.000000000000     11.923771858215     -0.599896609783     
96.000000000000     11.910015106201     -0.599896609783     
97.000000000000     11.897977828979     -0.599896609783     
98.000000000000     11.884221076965     -0.599896609783     
99.000000000000     11.870464324951     -0.599896609783     
100.000000000000     11.856707572937     -0.599896609783     
101.000000000000     11.841231346130     -0.599896609783     
102.000000000000     11.827473640442     -0.599896609783     
103.000000000000     11.813716888428     -0.599896609783     
104.000000000000     11.798240661621     -0.599896609783     
105.000000000000     11.782764434814     -0.599896609783     
106.000000000000     11.769006729126     -0.599896609783     
107.000000000000     11.753531455994     -0.599896609783     
108.000000000000     11.739773750305     -0.599896609783     
109.000000000000     11.724297523499     -0.599896609783     
110.000000000000     11.708821296692     -0.599896609783     
111.000000000000     11.691624641418     -0.599896609783     
112.000000000000     11.674428939819     -0.599896609783     
113.000000000000     11.658951759338     -0.599896609783     
114.000000000000     11.641756057739     -0.599761605263     
115.000000000000     11.624560356140     -0.599896609783     
116.000000000000     11.607363700867     -0.599896609783     
117.000000000000     11.590167999268     -0.599896609783     
118.000000000000     11.571251869202     -0.599896609783     
119.000000000000     11.554056167603     -0.599896609783     
120.000000000000     11.535140991211     -0.599896609783     
121.000000000000     11.516224861145     -0.599896609783     
122.000000000000     11.497308731079     -0.599896609783     
123.000000000000     11.478392601013     -0.599896609783     
124.000000000000     11.457757949829     -0.599896609783     
125.000000000000     11.437123298645     -0.599896609783     
126.000000000000     11.416486740112     -0.599896609783     
127.000000000000     11.395852088928     -0.599896609783     
128.000000000000     11.375217437744     -0.599896609783     
129.000000000000     11.352862358093     -0.599896609783     
130.000000000000     11.330507278442     -0.599896609783     
131.000000000000     11.308152198792     -0.599896609783     
132.000000000000     11.284077644348     -0.599896609783     
133.000000000000     11.261722564697     -0.599896609783     
134.000000000000     11.237648010254     -0.599896609783     
135.000000000000     11.213574409485     -0.599896609783     
136.000000000000     11.187779426575     -0.599896609783     
137.000000000000     11.161985397339     -0.599896609783     
138.000000000000     11.136191368103     -0.599896609783     
139.000000000000     11.108676910400     -0.599896609783     
140.000000000000     11.081164360046     -0.599896609783     
141.000000000000     11.051930427551     -0.599896609783     
142.000000000000     11.024416923523     -0.599896609783     
143.000000000000     10.996903419495     -0.599896609783     
144.000000000000     10.965950012207     -0.599896609783     
145.000000000000     10.933277130127     -0.599896609783     
146.000000000000     10.902323722839     -0.599896609783     
147.000000000000     10.867932319641     -0.599896609783     
148.000000000000     10.835259437561     -0.599896609783     
149.000000000000     10.799147605896     -0.599896609783     
150.000000000000     10.764755249023     -0.599896609783     
151.000000000000     10.726923942566     -0.599896609783     
152.000000000000     10.690812110901     -0.599896609783     
153.000000000000     10.651261329651     -0.599896609783     
154.000000000000     10.609991073608     -0.599896609783     
155.000000000000     10.565280914307     -0.599896609783     
156.000000000000     10.520570755005     -0.599896609783     
157.000000000000     10.474141120911     -0.599896609783     
158.000000000000     10.429431915283     -0.599896609783     
159.000000000000     10.381282806396     -0.599896609783     
160.000000000000     10.329693794250     -0.599896609783     
161.000000000000     10.274666786194     -0.599896609783     
162.000000000000     10.216199874878     -0.599896609783     
163.000000000000     10.157732963562     -0.599896609783     
164.000000000000     10.097546577454     -0.599896609783     
165.000000000000     10.032201766968     -0.599896609783     
166.000000000000     9.968576431274     -0.599896609783     
167.000000000000     9.898072242737     -0.599896609783     
168.000000000000     9.822408676147     -0.599896609783     
169.000000000000     9.743307113647     -0.599896609783     
170.000000000000     9.659047126770     -0.599896609783     
171.000000000000     9.567907333374     -0.599896609783     
172.000000000000     9.466449737549     -0.599896609783     
173.000000000000     9.359834671021     -0.599896609783     
174.000000000000     9.246339797974     -0.599896609783     
175.000000000000     9.120808601379     -0.599896609783     
176.000000000000     8.986679077148     -0.599896609783     
177.000000000000     8.837073326111     -0.599896609783     
178.000000000000     8.659953117371     -0.599896609783     
179.000000000000     8.465638160706     -0.599896609783     
180.000000000000     8.247246742249     -0.599896609783     
181.000000000000     8.083884239197     -0.599896609783     


Cycle 17
Physical Cycle 17
Step 1

Time (s),          Potential (V),         Current (A)
1.000000000000     14.623558998108     0.599896609783     
2.000000000000     14.831631660461     0.599896609783     
3.000000000000     14.903856277466     0.599896609783     
4.000000000000     14.936528205872     0.599896609783     
5.000000000000     14.953723907471     0.599896609783     
6.000000000000     14.962322235107     0.599896609783     
7.000000000000     14.970919609070     0.599896609783     
8.000000000000     14.977799415588     0.599896609783     
9.000000000000     14.986396789551     0.599896609783     
10.000000000000     14.993274688721     0.599896609783     
11.000000000000     14.998434066772     0.599896609783     
12.000000000000     15.005311965942     0.599896609783     
13.000000000000     15.010471343994     0.599896609783     
14.000000000000     15.015629768372     0.599896609783     
15.000000000000     15.022508621216     0.599896609783     
16.000000000000     15.027667045593     0.599896609783     
17.000000000000     15.032826423645     0.599896609783     
18.000000000000     15.037984848022     0.599896609783     
19.000000000000     15.043144226074     0.599896609783     
20.000000000000     15.048302650452     0.599896609783     
21.000000000000     15.053462028503     0.599896609783     
22.000000000000     15.058620452881     0.599896609783     
23.000000000000     15.063778877258     0.599896609783     
24.000000000000     15.068938255310     0.599896609783     
25.000000000000     15.072377204895     0.599896609783     
26.000000000000     15.077535629272     0.599896609783     
27.000000000000     15.082695007324     0.599896609783     
28.000000000000     15.087854385376     0.599896609783     
29.000000000000     15.093012809753     0.599896609783     
30.000000000000     15.098171234131     0.599896609783     
31.000000000000     15.101611137390     0.599896609783     
32.000000000000     15.106768608093     0.599896609783     
33.000000000000     15.111927986145     0.599896609783     
34.000000000000     15.117087364197     0.599896609783     
35.000000000000     15.122245788574     0.599896609783     
36.000000000000     15.125684738159     0.599896609783     
37.000000000000     15.130844116211     0.599896609783     
38.000000000000     15.136002540588     0.599896609783     
39.000000000000     15.139442443848     0.599896609783     
40.000000000000     15.144600868225     0.599896609783     
41.000000000000     15.149760246277     0.599896609783     
42.000000000000     15.154918670654     0.599896609783     
43.000000000000     15.158357620239     0.599896609783     
44.000000000000     15.163516998291     0.599896609783     
45.000000000000     15.168675422668     0.599896609783     
46.000000000000     15.173833847046     0.599896609783     
47.000000000000     15.177272796631     0.599896609783     
48.000000000000     15.182432174683     0.599896609783     
49.000000000000     15.185871124268     0.599896609783     
50.000000000000     15.191029548645     0.599896609783     
51.000000000000     15.196188926697     0.599896609783     
52.000000000000     15.199627876282     0.599896609783     
53.000000000000     15.204787254333     0.599896609783     
54.000000000000     15.209945678711     0.599896609783     
55.000000000000     15.215105056763     0.599896609783     
56.000000000000     15.218544006348     0.599896609783     
57.000000000000     15.223703384399     0.599896609783     
58.000000000000     15.228861808777     0.599896609783     
59.000000000000     15.232300758362     0.599896609783     
60.000000000000     15.237460136414     0.599896609783     
61.000000000000     15.242618560791     0.599896609783     
62.000000000000     15.246058464050     0.599896609783     
63.000000000000     15.251216888428     0.599896609783     
64.000000000000     15.256375312805     0.599896609783     
65.000000000000     15.259815216064     0.599761605263     
66.000000000000     15.264973640442     0.599896609783     
67.000000000000     15.270132064819     0.599896609783     
68.000000000000     15.275291442871     0.599896609783     
69.000000000000     15.278730392456     0.599896609783     
70.000000000000     15.283888816833     0.599896609783     
71.000000000000     15.289048194885     0.599896609783     
72.000000000000     15.292487144470     0.599896609783     
73.000000000000     15.297645568848     0.599896609783     
74.000000000000     15.302804946899     0.599896609783     
75.000000000000     15.307964324951     0.599896609783     
76.000000000000     15.313122749329     0.599896609783     
77.000000000000     15.318281173706     0.599896609783     
78.000000000000     15.323439598083     0.599896609783     
79.000000000000     15.326878547668     0.599896609783     
80.000000000000     15.332037925720     0.599896609783     
81.000000000000     15.337197303772     0.599896609783     
82.000000000000     15.340636253357     0.599896609783     
83.000000000000     15.345794677734     0.599896609783     
84.000000000000     15.350954055786     0.599896609783     
85.000000000000     15.356113433838     0.599896609783     
86.000000000000     15.359552383423     0.599896609783     
87.000000000000     15.364710807800     0.599896609783     
88.000000000000     15.369870185852     0.599896609783     
89.000000000000     15.375028610229     0.599896609783     
90.000000000000     15.380187034607     0.599896609783     
91.000000000000     15.385346412659     0.599896609783     
92.000000000000     15.390504837036     0.599896609783     
93.000000000000     15.393943786621     0.599896609783     
94.000000000000     15.400822639465     0.599896609783     
95.000000000000     15.404261589050     0.599896609783     
96.000000000000     15.409420967102     0.599896609783     
97.000000000000     15.414580345154     0.599896609783     
98.000000000000     15.419737815857     0.599896609783     
99.000000000000     15.423177719116     0.599896609783     
100.000000000000     15.428336143494     0.599896609783     
101.000000000000     15.433494567871     0.599896609783     
102.000000000000     15.438653945923     0.599896609783     
103.000000000000     15.443813323975     0.599896609783     
104.000000000000     15.448971748352     0.599896609783     
105.000000000000     15.454131126404     0.599896609783     
106.000000000000     15.459288597107     0.599896609783     
107.000000000000     15.464447975159     0.599896609783     
108.000000000000     15.469607353210     0.599896609783     
109.000000000000     15.473046302795     0.599896609783     
110.000000000000     15.478204727173     0.599896609783     
111.000000000000     15.483364105225     0.599896609783     
112.000000000000     15.488522529602     0.599896609783     
113.000000000000     15.493681907654     0.599896609783     
114.000000000000     15.498840332031     0.599896609783     
115.000000000000     15.503998756409     0.599896609783     
116.000000000000     15.509158134460     0.599896609783     
117.000000000000     15.514316558838     0.599896609783     
118.000000000000     15.519475936890     0.599896609783     
119.000000000000     15.524635314941     0.599896609783     
120.000000000000     15.529792785645     0.599896609783     
121.000000000000     15.534952163696     0.599896609783     
122.000000000000     15.540110588074     0.599896609783     
123.000000000000     15.545269966125     0.599896609783     
124.000000000000     15.550429344177     0.599896609783     
125.000000000000     15.557307243347     0.599896609783     
126.000000000000     15.560746192932     0.599896609783     
127.000000000000     15.565904617310     0.599896609783     
128.000000000000     15.571063995361     0.599896609783     
129.000000000000     15.577941894531     0.599896609783     
130.000000000000     15.583101272583     0.599896609783     
131.000000000000     15.588259696960     0.599896609783     
132.000000000000     15.593419075012     0.599896609783     
133.000000000000     15.598578453064     0.599896609783     
134.000000000000     15.603736877441     0.599896609783     
135.000000000000     15.608895301819     0.599896609783     
136.000000000000     15.615774154663     0.599896609783     
137.000000000000     15.620932579041     0.599896609783     
138.000000000000     15.626091957092     0.599896609783     
139.000000000000     15.631250381470     0.599896609783     
140.000000000000     15.636408805847     0.599896609783     
141.000000000000     15.641568183899     0.599896609783     
142.000000000000     15.646726608276     0.599896609783     
143.000000000000     15.651885986328     0.599896609783     
144.000000000000     15.658763885498     0.599896609783     
145.000000000000     15.663923263550     0.599896609783     
146.000000000000     15.669081687927     0.599896609783     
147.000000000000     15.675959587097     0.599896609783     
148.000000000000     15.681118965149     0.599896609783     
149.000000000000     15.686278343201     0.599896609783     
150.000000000000     15.691436767578     0.599896609783     
151.000000000000     15.698314666748     0.599896609783     
152.000000000000     15.703474044800     0.599896609783     
153.000000000000     15.710351943970     0.599896609783     
154.000000000000     15.715511322021     0.599896609783     
155.000000000000     15.720669746399     0.599896609783     
156.000000000000     15.725829124451     0.599896609783     
157.000000000000     15.732707023621     0.599896609783     
158.000000000000     15.737866401672     0.599896609783     
159.000000000000     15.743024826050     0.599896609783     
160.000000000000     15.749902725220     0.599896609783     
161.000000000000     15.755062103271     0.599896609783     
162.000000000000     15.761940956116     0.599896609783     
163.000000000000     15.767100334167     0.599896609783     
164.000000000000     15.772257804871     0.599896609783     
165.000000000000     15.779136657715     0.599896609783     
166.000000000000     15.784296035767     0.599896609783     
167.000000000000     15.791173934937     0.599896609783     
168.000000000000     15.796333312988     0.599896609783     
169.000000000000     15.803211212158     0.599896609783     
170.000000000000     15.808369636536     0.599896609783     
171.000000000000     15.815249443054     0.599896609783     
172.000000000000     15.820406913757     0.599896609783     
173.000000000000     15.827285766602     0.599896609783     
174.000000000000     15.834163665771     0.599896609783     
175.000000000000     15.841043472290     0.599896609783     
176.000000000000     15.846201896667     0.599896609783     
177.000000000000     15.851360321045     0.599896609783     
178.000000000000     15.858239173889     0.599896609783     
179.000000000000     15.865117073059     0.599896609783     
180.000000000000     15.871995925903     0.599896609783     
181.000000000000     15.877155303955     0.599896609783     
182.000000000000     15.884033203125     0.599896609783     
183.000000000000     15.890911102295     0.599896609783     
184.000000000000     15.897789955139     0.599896609783     
185.000000000000     15.902949333191     0.599896609783     
186.000000000000     15.909827232361     0.599896609783     
187.000000000000     15.916706085205     0.599896609783     
188.000000000000     15.923583984375     0.599896609783     
189.000000000000     15.930461883545     0.599896609783     
190.000000000000     15.935621261597     0.599896609783     
191.000000000000     15.942500114441     0.599896609783     
192.000000000000     15.949378013611     0.599896609783     
193.000000000000     15.956256866455     0.599896609783     
194.000000000000     15.963134765625     0.599896609783     
195.000000000000     15.968294143677     0.599896609783     
196.000000000000     15.976892471313     0.599896609783     
197.000000000000     15.983770370483     0.599896609783     
198.000000000000     15.990649223328     0.599896609783     
199.000000000000     15.995807647705     0.599896609783     


Cycle 17
Physical Cycle 17
Step 2

Time (s),          Potential (V),         Current (A)
1.000000000000     13.199723243713     -0.599896609783     
2.000000000000     12.986491203308     -0.599896609783     
3.000000000000     12.900509834290     -0.599896609783     
4.000000000000     12.857520103455     -0.599896609783     
5.000000000000     12.836885452271     -0.599896609783     
6.000000000000     12.824848175049     -0.599896609783     
7.000000000000     12.814530372620     -0.599896609783     
8.000000000000     12.802493095398     -0.599896609783     
9.000000000000     12.792175292969     -0.599896609783     
10.000000000000     12.781856536865     -0.600031673908     
11.000000000000     12.771539688110     -0.599896609783     
12.000000000000     12.762942314148     -0.599896609783     
13.000000000000     12.754343986511     -0.599896609783     
14.000000000000     12.745745658875     -0.599896609783     
15.000000000000     12.737148284912     -0.599896609783     
16.000000000000     12.728549957275     -0.599896609783     
17.000000000000     12.721671104431     -0.599896609783     
18.000000000000     12.713072776794     -0.599896609783     
19.000000000000     12.704475402832     -0.599896609783     
20.000000000000     12.695877075195     -0.599896609783     
21.000000000000     12.687278747559     -0.599896609783     
22.000000000000     12.678681373596     -0.599896609783     
23.000000000000     12.671801567078     -0.600031673908     
24.000000000000     12.663204193115     -0.599896609783     
25.000000000000     12.654605865479     -0.599896609783     
26.000000000000     12.646007537842     -0.599896609783     
27.000000000000     12.637410163879     -0.599896609783     
28.000000000000     12.628811836243     -0.599896609783     
29.000000000000     12.620214462280     -0.599896609783     
30.000000000000     12.613335609436     -0.599896609783     
31.000000000000     12.604738235474     -0.599896609783     
32.000000000000     12.596139907837     -0.599896609783     
33.000000000000     12.587541580200     -0.599896609783     
34.000000000000     12.578943252563     -0.599896609783     
35.000000000000     12.570344924927     -0.599896609783     
36.000000000000     12.561746597290     -0.599896609783     
37.000000000000     12.553149223328     -0.599896609783     
38.000000000000     12.544550895691     -0.599896609783     
39.000000000000     12.535952568054     -0.599896609783     
40.000000000000     12.527355194092     -0.599896609783     
41.000000000000     12.518756866455     -0.599896609783     
42.000000000000     12.510158538818     -0.599896609783     
43.000000000000     12.501561164856     -0.599896609783     
44.000000000000     12.492962837219     -0.599896609783     
45.000000000000     12.484365463257     -0.600031673908     
46.000000000000     12.475767135620     -0.599896609783     
47.000000000000     12.467168807983     -0.599896609783     
48.000000000000     12.456851005554     -0.599896609783     
49.000000000000     12.448252677917     -0.599896609783     
50.000000000000     12.437935829163     -0.599896609783     
51.000000000000     12.429336547852     -0.599896609783     
52.000000000000     12.420739173889     -0.599896609783     
53.000000000000     12.412140846252     -0.599896609783     
54.000000000000     12.403543472290     -0.599896609783     
55.000000000000     12.393225669861     -0.599896609783     
56.000000000000     12.384628295898     -0.599896609783     
57.000000000000     12.376029968262     -0.599896609783     
58.000000000000     12.365712165833     -0.599896609783     
59.000000000000     12.357113838196     -0.599896609783     
60.000000000000     12.346796035767     -0.600031673908     
61.000000000000     12.336479187012     -0.599896609783     
62.000000000000     12.326161384583     -0.599896609783     
63.000000000000     12.317563056946     -0.599896609783     
64.000000000000     12.308964729309     -0.599896609783     
65.000000000000     12.298646926880     -0.599896609783     
66.000000000000     12.288329124451     -0.600031673908     
67.000000000000     12.278012275696     -0.599896609783     
68.000000000000     12.269413948059     -0.599896609783     
69.000000000000     12.259096145630     -0.600031673908     
70.000000000000     12.248778343201     -0.599896609783     
71.000000000000     12.238460540771     -0.600031673908     
72.000000000000     12.228142738342     -0.599896609783     
73.000000000000     12.219545364380     -0.599896609783     
74.000000000000     12.209226608276     -0.599896609783     
75.000000000000     12.197190284729     -0.599896609783     
76.000000000000     12.186873435974     -0.600031673908     
77.000000000000     12.176554679871     -0.600031673908     
78.000000000000     12.166236877441     -0.599896609783     
79.000000000000     12.155920028687     -0.600031673908     
80.000000000000     12.145602226257     -0.600031673908     
81.000000000000     12.133564949036     -0.599896609783     
82.000000000000     12.123247146606     -0.599896609783     
83.000000000000     12.111209869385     -0.599896609783     
84.000000000000     12.099171638489     -0.600031673908     
85.000000000000     12.088854789734     -0.600031673908     
86.000000000000     12.078536987305     -0.599896609783     
87.000000000000     12.066499710083     -0.600031673908     
88.000000000000     12.052742958069     -0.599896609783     
89.000000000000     12.042425155640     -0.600031673908     
90.000000000000     12.030387878418     -0.600031673908     
91.000000000000     12.018350601196     -0.600031673908     
92.000000000000     12.004593849182     -0.599896609783     
93.000000000000     11.992556571960     -0.599896609783     
94.000000000000     11.980519294739     -0.599896609783     
95.000000000000     11.966762542725     -0.599896609783     
96.000000000000     11.954725265503     -0.600031673908     
97.000000000000     11.940967559814     -0.599896609783     
98.000000000000     11.928931236267     -0.599896609783     
99.000000000000     11.915173530579     -0.599896609783     
100.000000000000     11.901416778564     -0.599896609783     
101.000000000000     11.887660026550     -0.599896609783     
102.000000000000     11.873904228210     -0.599896609783     
103.000000000000     11.860147476196     -0.599896609783     
104.000000000000     11.848109245300     -0.600031673908     
105.000000000000     11.832633018494     -0.599896609783     
106.000000000000     11.818876266479     -0.599896609783     
107.000000000000     11.803400039673     -0.599896609783     
108.000000000000     11.787922859192     -0.599896609783     
109.000000000000     11.774166107178     -0.599896609783     
110.000000000000     11.758689880371     -0.599896609783     
111.000000000000     11.743212699890     -0.599896609783     
112.000000000000     11.727737426758     -0.599896609783     
113.000000000000     11.712260246277     -0.599896609783     
114.000000000000     11.695063591003     -0.599896609783     
115.000000000000     11.677867889404     -0.599896609783     
116.000000000000     11.662391662598     -0.599896609783     
117.000000000000     11.645195960999     -0.599896609783     
118.000000000000     11.627999305725     -0.599896609783     
119.000000000000     11.610802650452     -0.599896609783     
120.000000000000     11.593606948853     -0.599896609783     
121.000000000000     11.574691772461     -0.599896609783     
122.000000000000     11.557495117188     -0.599896609783     
123.000000000000     11.540299415588     -0.599896609783     
124.000000000000     11.519663810730     -0.599896609783     
125.000000000000     11.500747680664     -0.599896609783     
126.000000000000     11.481833457947     -0.599896609783     
127.000000000000     11.461196899414     -0.599896609783     
128.000000000000     11.440562248230     -0.599896609783     
129.000000000000     11.419926643372     -0.599896609783     
130.000000000000     11.399291038513     -0.599896609783     
131.000000000000     11.378656387329     -0.599896609783     
132.000000000000     11.358020782471     -0.599896609783     
133.000000000000     11.333946228027     -0.599896609783     
134.000000000000     11.311591148376     -0.599896609783     
135.000000000000     11.287516593933     -0.599896609783     
136.000000000000     11.263442039490     -0.599896609783     
137.000000000000     11.239368438721     -0.599896609783     
138.000000000000     11.215292930603     -0.599896609783     
139.000000000000     11.189498901367     -0.599896609783     
140.000000000000     11.163704872131     -0.599896609783     
141.000000000000     11.137910842896     -0.599896609783     
142.000000000000     11.108676910400     -0.599896609783     
143.000000000000     11.082882881165     -0.599896609783     
144.000000000000     11.053649902344     -0.599896609783     
145.000000000000     11.026136398315     -0.599896609783     
146.000000000000     10.995182991028     -0.599896609783     
147.000000000000     10.964229583740     -0.599896609783     
148.000000000000     10.933277130127     -0.599896609783     
149.000000000000     10.900605201721     -0.599896609783     
150.000000000000     10.864493370056     -0.599896609783
[truncated: 1,976,875 more chars]
