# Supplementary material for: Dataset of a vanadium redox flow battery 10 membrane-electrode assembly stack
Source: Data Brief. 2020 Jun 7;31:105840. doi: 10.1016/j.dib.2020.105840 (PMC7306588; doi:10.1016/j.dib.2020.105840)
Supplement: Supplementary file 6 [file mmc6.txt]

Raw data for Fig.8
Number	CU / %	CU / %
of	charge		discharge
cycle/n
2	50,61041	45,73606
3	48,82677	44,38959
4	47,26729	43,05056
5	45,70669	41,929
6	44,5948		41,03383
7	43,70372	40,14201
8	43,26097	39,91859
9	44,15279	40,59665
10	45,04684	41,26617
11	45,71115	41,93532
12	46,15316	42,38141
13	45,48513	41,70632
14	44,37249	40,58773
15	43,04015	39,69405
16	43,48699	40,14164
17	44,15613	40,58885
18	44,82454	41,26357
19	45,26803	41,71041
20	44,60112	41,03309
21	44,37472	40,81078
22	44,60186	41,03494
23	45,04796	41,4829
24	45,49331	41,93532
25	45,71524	42,15799
26	46,15948	42,38141
27	46,15762	42,38141
28	46,60446	42,82751
29	46,38104	42,60446
30	45,03941	41,48476
31	45,04647	41,26245
32	45,49033	41,71227
33	45,93494	42,15836
34	46,15985	42,38141
35	46,60446	42,82751
36	46,82416	43,05056
37	47,27249	43,27584
38	47,49108	43,49777
39	47,71338	43,72602
40	47,9368	43,95279
41	48,15948	44,17584
42	47,93606	43,95019
43	46,59851	42,82751
44	45,48587	41,70558
45	44,37546	40,81078
46	43,70967	40,14164
47	43,93197	40,36766
48	44,37361	40,81933
49	44,82156	41,26617
50	44,5974	40,8197
51	43,9316	40,59033
52	44,15576	40,5948
53	44,82416	41,26617
54	45,04052	41,48922
55	45,48996	41,71227
56	45,70929	41,93532
57	45,70967	42,15836
58	45,93569	42,15836
59	46,37993	42,60483
60	46,37658	42,60706
61	46,82305	42,83011
62	46,82342	43,05242
63	47,0461	43,27621
64	47,26766	43,28104
65	47,26803	43,50186
66	47,49033	43,50335
67	47,49033	43,50669
68	47,49071	43,50595
69	47,49033	43,50632
70	47,49145	43,50632
71	47,49033	43,50446
72	47,26803	43,50409
73	47,49033	43,50669
74	47,49033	43,50632
75	46,37546	42,38773
76	44,81487	41,04312
77	43,92342	40,14684
78	43,03123	39,7
79	42,58922	39,24981
80	41,92491	38,80372
81	41,70297	38,35762
82	41,25688	38,13457
83	41,03383	37,68699
84	40,5881	37,46097
85	40,14164	37,23606
86	39,91859	36,78848
87	39,69591	36,56617
88	39,24981	36,34238
89	39,47398	36,56691
90	40,14164	37,0197
91	41,03383	37,91227
92	41,70297	38,58141
93	42,1487	38,81004
94	42,59368	39,25651
95	43,04089	39,47955
96	43,04089	39,70446
97	43,48513	39,92788
98	43,71004	40,14647
99	43,93197	40,37398
100	43,93309	40,1487
