# Supplementary material for: Dataset of a vanadium redox flow battery 10 membrane-electrode assembly stack
Source: Data Brief. 2020 Jun 7;31:105840. doi: 10.1016/j.dib.2020.105840 (PMC7306588; doi:10.1016/j.dib.2020.105840)
Supplement: Supplementary file 7 [file mmc7.txt]

Raw data for Fig.9 and 10

Cycle 1
Physical Cycle 1
Step 1

Time (s),          Potential (V),         Current (A)
1.000000000000     15.548708915710     0.799772143364     
2.000000000000     15.684557914734     0.799772143364     
3.000000000000     15.736146926880     0.799772143364     
4.000000000000     15.760220527649     0.799772143364     
5.000000000000     15.773978233337     0.799907207489     
6.000000000000     15.782575607300     0.799907207489     
7.000000000000     15.791173934937     0.799907207489     
8.000000000000     15.799772262573     0.799907207489     
9.000000000000     15.808369636536     0.799907207489     
10.000000000000     15.815249443054     0.799907207489     
11.000000000000     15.822127342224     0.799907207489     
12.000000000000     15.830724716187     0.799907207489     
13.000000000000     15.835884094238     0.799907207489     
14.000000000000     15.842761993408     0.799907207489     
15.000000000000     15.849640846252     0.799907207489     
16.000000000000     15.856518745422     0.799907207489     
17.000000000000     15.865117073059     0.799907207489     
18.000000000000     15.871995925903     0.799907207489     
19.000000000000     15.878873825073     0.799907207489     
20.000000000000     15.885752677917     0.799907207489     
21.000000000000     15.892630577087     0.799907207489     
22.000000000000     15.899509429932     0.799907207489     
23.000000000000     15.906388282776     0.799907207489     
24.000000000000     15.914985656738     0.799907207489     
25.000000000000     15.920145034790     0.799907207489     
26.000000000000     15.928743362427     0.799907207489     
27.000000000000     15.935621261597     0.799907207489     
28.000000000000     15.942500114441     0.799907207489     
29.000000000000     15.951098442078     0.799907207489     
30.000000000000     15.957976341248     0.799907207489     
31.000000000000     15.964855194092     0.799907207489     
32.000000000000     15.971733093262     0.799907207489     
33.000000000000     15.978610992432     0.799907207489     
34.000000000000     15.985489845276     0.799907207489     
35.000000000000     15.994088172913     0.799907207489     
36.000000000000     15.995807647705     0.799907207489     


Cycle 1
Physical Cycle 1
Step 2

Time (s),          Potential (V),         Current (A)
1.000000000000     12.401823997498     -0.800042271614     
2.000000000000     12.075098037720     -0.800042271614     
3.000000000000     11.937528610229     -0.800042271614     
4.000000000000     11.873904228210     -0.800042271614     
5.000000000000     11.844670295715     -0.800042271614     
6.000000000000     11.825755119324     -0.800042271614     
7.000000000000     11.808558464050     -0.800042271614     
8.000000000000     11.789643287659     -0.800042271614     
9.000000000000     11.772446632385     -0.800042271614     
10.000000000000     11.755250930786     -0.800042271614     
11.000000000000     11.739773750305     -0.800042271614     
12.000000000000     11.726016998291     -0.800042271614     
13.000000000000     11.710540771484     -0.800042271614     
14.000000000000     11.693345069885     -0.800042271614     
15.000000000000     11.677867889404     -0.800042271614     
16.000000000000     11.660672187805     -0.800042271614     
17.000000000000     11.645195960999     -0.800042271614     
18.000000000000     11.629718780518     -0.800042271614     
19.000000000000     11.612523078918     -0.800042271614     
20.000000000000     11.597045898438     -0.800042271614     
21.000000000000     11.579850196838     -0.800042271614     
22.000000000000     11.562653541565     -0.800042271614     
23.000000000000     11.545457839966     -0.800042271614     
24.000000000000     11.528262138367     -0.800042271614     
25.000000000000     11.511066436768     -0.800042271614     
26.000000000000     11.493869781494     -0.800042271614     
27.000000000000     11.474953651428     -0.800042271614     
28.000000000000     11.457757949829     -0.800042271614     
29.000000000000     11.440562248230     -0.800042271614     
30.000000000000     11.421646118164     -0.800042271614     
31.000000000000     11.402730941772     -0.800042271614     
32.000000000000     11.382095336914     -0.800042271614     
33.000000000000     11.361459732056     -0.800042271614     
34.000000000000     11.342543601990     -0.800042271614     
35.000000000000     11.321908950806     -0.800042271614     
36.000000000000     11.299553871155     -0.800042271614     
37.000000000000     11.280637741089     -0.800042271614     
38.000000000000     11.260003089905     -0.800042271614     
39.000000000000     11.239368438721     -0.800042271614     
40.000000000000     11.218731880188     -0.800042271614     
41.000000000000     11.194658279419     -0.800042271614     
42.000000000000     11.172303199768     -0.800042271614     
43.000000000000     11.149948120117     -0.800042271614     
44.000000000000     11.125872612000     -0.800042271614     
45.000000000000     11.101799011230     -0.800042271614     
46.000000000000     11.077724456787     -0.800042271614     
47.000000000000     11.051930427551     -0.800042271614     
48.000000000000     11.026136398315     -0.800042271614     
49.000000000000     11.000342369080     -0.800042271614     
50.000000000000     10.974548339844     -0.800042271614     
51.000000000000     10.948754310608     -0.800042271614     
52.000000000000     10.922960281372     -0.800042271614     
53.000000000000     10.892006874084     -0.800042271614     
54.000000000000     10.862772941589     -0.800042271614     
55.000000000000     10.833539962769     -0.800042271614     
56.000000000000     10.806026458740     -0.800042271614     
57.000000000000     10.775073051453     -0.800042271614     
58.000000000000     10.744119644165     -0.800042271614     
59.000000000000     10.713167190552     -0.800042271614     
60.000000000000     10.678774833679     -0.800042271614     
61.000000000000     10.640943527222     -0.800042271614     
62.000000000000     10.606551170349     -0.800042271614     
63.000000000000     10.570440292358     -0.800042271614     
64.000000000000     10.530888557434     -0.800042271614     
65.000000000000     10.493057250977     -0.800042271614     
66.000000000000     10.455225944519     -0.800042271614     
67.000000000000     10.417393684387     -0.800042271614     
68.000000000000     10.374403953552     -0.800042271614     
69.000000000000     10.329693794250     -0.800042271614     
70.000000000000     10.284983634949     -0.800042271614     
71.000000000000     10.238554954529     -0.800042271614     
72.000000000000     10.186966896057     -0.800042271614     
73.000000000000     10.137098312378     -0.800042271614     
74.000000000000     10.087228775024     -0.800042271614     
75.000000000000     10.035640716553     -0.800042271614     
76.000000000000     9.982333183289     -0.800042271614     
77.000000000000     9.927306175232     -0.800042271614     
78.000000000000     9.861960411072     -0.800042271614     
79.000000000000     9.796614646912     -0.800042271614     
80.000000000000     9.732990264893     -0.800042271614     
81.000000000000     9.664204597473     -0.800042271614     
82.000000000000     9.593701362610     -0.800042271614     
83.000000000000     9.519758224487     -0.800042271614     
84.000000000000     9.440655708313     -0.800042271614     
85.000000000000     9.359834671021     -0.800042271614     
86.000000000000     9.273854255676     -0.800042271614     
87.000000000000     9.180994987488     -0.800042271614     
88.000000000000     9.086417198181     -0.800042271614     
89.000000000000     8.983240127563     -0.800042271614     
90.000000000000     8.878343582153     -0.800042271614     
91.000000000000     8.768288612366     -0.800042271614     
92.000000000000     8.658233642578     -0.800042271614     
93.000000000000     8.539581298828     -0.800042271614     
94.000000000000     8.403732299805     -0.800042271614     
95.000000000000     8.238649368286     -0.800042271614     
96.000000000000     8.078724861145     -0.800042271614     


Cycle 2
Physical Cycle 2
Step 1

Time (s),          Potential (V),         Current (A)
1.000000000000     14.974360466003     0.799907207489     
2.000000000000     15.192749977112     0.799907207489     
3.000000000000     15.271851539612     0.799907207489     
4.000000000000     15.307964324951     0.799907207489     
5.000000000000     15.325160026550     0.799907207489     
6.000000000000     15.335477828979     0.799907207489     
7.000000000000     15.344076156616     0.799907207489     
8.000000000000     15.354393005371     0.799907207489     
9.000000000000     15.362991333008     0.799907207489     
10.000000000000     15.371588706970     0.799907207489     
11.000000000000     15.378467559814     0.799907207489     
12.000000000000     15.385346412659     0.799907207489     
13.000000000000     15.392225265503     0.799907207489     
14.000000000000     15.397382736206     0.799907207489     
15.000000000000     15.404261589050     0.799907207489     
16.000000000000     15.411140441895     0.799907207489     
17.000000000000     15.418019294739     0.799907207489     
18.000000000000     15.424897193909     0.799907207489     
19.000000000000     15.431776046753     0.799907207489     
20.000000000000     15.438653945923     0.799907207489     
21.000000000000     15.443813323975     0.799907207489     
22.000000000000     15.448971748352     0.799907207489     
23.000000000000     15.455849647522     0.799907207489     
24.000000000000     15.462729454041     0.799907207489     
25.000000000000     15.469607353210     0.799907207489     
26.000000000000     15.474765777588     0.799907207489     
27.000000000000     15.481643676758     0.799907207489     
28.000000000000     15.488522529602     0.799907207489     
29.000000000000     15.493681907654     0.799907207489     
30.000000000000     15.500559806824     0.799907207489     
31.000000000000     15.505719184875     0.799907207489     
32.000000000000     15.512597084045     0.799907207489     
33.000000000000     15.517756462097     0.799907207489     
34.000000000000     15.522914886475     0.799907207489     
35.000000000000     15.529792785645     0.799907207489     
36.000000000000     15.536671638489     0.799907207489     
37.000000000000     15.543549537659     0.799907207489     
38.000000000000     15.548708915710     0.799907207489     
39.000000000000     15.555587768555     0.799907207489     
40.000000000000     15.560746192932     0.799907207489     
41.000000000000     15.567625045776     0.799907207489     
42.000000000000     15.574502944946     0.799907207489     
43.000000000000     15.579662322998     0.799907207489     
44.000000000000     15.584820747375     0.799907207489     
45.000000000000     15.591698646545     0.799907207489     
46.000000000000     15.598578453064     0.799907207489     
47.000000000000     15.603736877441     0.799907207489     
48.000000000000     15.610614776611     0.799907207489     
49.000000000000     15.617492675781     0.799907207489     
50.000000000000     15.622652053833     0.799907207489     
51.000000000000     15.627811431885     0.799907207489     
52.000000000000     15.634690284729     0.799907207489     
53.000000000000     15.641568183899     0.799907207489     
54.000000000000     15.648446083069     0.799907207489     
55.000000000000     15.653605461121     0.799907207489     
56.000000000000     15.660484313965     0.799907207489     
57.000000000000     15.665642738342     0.799907207489     
58.000000000000     15.672520637512     0.799907207489     
59.000000000000     15.679398536682     0.799907207489     
60.000000000000     15.686278343201     0.799907207489     
61.000000000000     15.691436767578     0.799907207489     
62.000000000000     15.698314666748     0.799907207489     
63.000000000000     15.705194473267     0.799907207489     
64.000000000000     15.712072372437     0.799907207489     
65.000000000000     15.718950271606     0.799907207489     
66.000000000000     15.724108695984     0.799907207489     
67.000000000000     15.730987548828     0.799907207489     
68.000000000000     15.737866401672     0.799907207489     
69.000000000000     15.744745254517     0.799907207489     
70.000000000000     15.749902725220     0.799907207489     
71.000000000000     15.756781578064     0.799907207489     
72.000000000000     15.763660430908     0.799907207489     
73.000000000000     15.770539283752     0.799907207489     
74.000000000000     15.777417182922     0.799907207489     
75.000000000000     15.784296035767     0.799907207489     
76.000000000000     15.789454460144     0.799907207489     
77.000000000000     15.796333312988     0.799907207489     
78.000000000000     15.803211212158     0.799907207489     
79.000000000000     15.811808586121     0.799907207489     
80.000000000000     15.816967964172     0.799907207489     
81.000000000000     15.823846817017     0.799907207489     
82.000000000000     15.830724716187     0.799907207489     
83.000000000000     15.837602615356     0.799772143364     
84.000000000000     15.844482421875     0.799907207489     
85.000000000000     15.851360321045     0.799907207489     
86.000000000000     15.858239173889     0.799907207489     
87.000000000000     15.865117073059     0.799772143364     
88.000000000000     15.873715400696     0.799907207489     
89.000000000000     15.878873825073     0.799907207489     
90.000000000000     15.885752677917     0.799907207489     
91.000000000000     15.894351005554     0.799907207489     
92.000000000000     15.902949333191     0.799907207489     
93.000000000000     15.908106803894     0.799907207489     
94.000000000000     15.914985656738     0.799907207489     
95.000000000000     15.923583984375     0.799907207489     
96.000000000000     15.930461883545     0.799907207489     
97.000000000000     15.935621261597     0.799907207489     
98.000000000000     15.944218635559     0.799907207489     
99.000000000000     15.952816963196     0.799907207489     
100.000000000000     15.959695816040     0.799907207489     
101.000000000000     15.966573715210     0.799907207489     
102.000000000000     15.973452568054     0.799907207489     
103.000000000000     15.980331420898     0.799907207489     
104.000000000000     15.988928794861     0.799907207489     
105.000000000000     15.995807647705     0.799907207489     


Cycle 2
Physical Cycle 2
Step 2

Time (s),          Potential (V),         Current (A)
1.000000000000     12.431056976318     -0.800042271614     
2.000000000000     12.109490394592     -0.800042271614     
3.000000000000     11.975360870361     -0.800042271614     
4.000000000000     11.913455009460     -0.800042271614     
5.000000000000     11.885940551758     -0.800042271614     
6.000000000000     11.868744850159     -0.800042271614     
7.000000000000     11.849828720093     -0.800042271614     
8.000000000000     11.830912590027     -0.800042271614     
9.000000000000     11.813716888428     -0.800042271614     
10.000000000000     11.798240661621     -0.800042271614     
11.000000000000     11.782764434814     -0.800042271614     
12.000000000000     11.769006729126     -0.800042271614     
13.000000000000     11.751811027527     -0.800042271614     
14.000000000000     11.736334800720     -0.800042271614     
15.000000000000     11.720857620239     -0.800042271614     
16.000000000000     11.705382347107     -0.800042271614     
17.000000000000     11.691624641418     -0.800042271614     
18.000000000000     11.674428939819     -0.800042271614     
19.000000000000     11.658951759338     -0.800042271614     
20.000000000000     11.641756057739     -0.800042271614     
21.000000000000     11.626279830933     -0.800042271614     
22.000000000000     11.609084129333     -0.800042271614     
23.000000000000     11.593606948853     -0.800042271614     
24.000000000000     11.576411247253     -0.800042271614     
25.000000000000     11.557495117188     -0.800042271614     
26.000000000000     11.542018890381     -0.800042271614     
27.000000000000     11.524823188782     -0.800042271614     
28.000000000000     11.507626533508     -0.800042271614     
29.000000000000     11.490430831909     -0.800042271614     
30.000000000000     11.471514701843     -0.800042271614     
31.000000000000     11.452598571777     -0.800042271614     
32.000000000000     11.433684349060     -0.800042271614     
33.000000000000     11.414768218994     -0.800042271614     
34.000000000000     11.395852088928     -0.800042271614     
35.000000000000     11.375217437744     -0.800042271614     
36.000000000000     11.354581832886     -0.800042271614     
37.000000000000     11.333946228027     -0.800042271614     
38.000000000000     11.316749572754     -0.800042271614     
39.000000000000     11.294395446777     -0.800042271614     
40.000000000000     11.273759841919     -0.800042271614     
41.000000000000     11.253125190735     -0.800042271614     
42.000000000000     11.230770111084     -0.800042271614     
43.000000000000     11.210133552551     -0.800042271614     
44.000000000000     11.186059951782     -0.800042271614     
45.000000000000     11.163704872131     -0.800042271614     
46.000000000000     11.141349792480     -0.800042271614     
47.000000000000     11.115555763245     -0.800042271614     
48.000000000000     11.091481208801     -0.800042271614     
49.000000000000     11.065687179565     -0.800042271614     
50.000000000000     11.043332099915     -0.800042271614     
51.000000000000     11.017538070679     -0.800042271614     
52.000000000000     10.991744041443     -0.800042271614     
53.000000000000     10.962511062622     -0.800042271614     
54.000000000000     10.933277130127     -0.800042271614     
55.000000000000     10.905762672424     -0.800042271614     
56.000000000000     10.876529693604     -0.800042271614     
57.000000000000     10.847296714783     -0.800042271614     
58.000000000000     10.819783210754     -0.800042271614     
59.000000000000     10.790550231934     -0.800042271614     
60.000000000000     10.761316299438     -0.800042271614     
61.000000000000     10.728644371033     -0.800042271614     
62.000000000000     10.692531585693     -0.800042271614     
63.000000000000     10.656419754028     -0.800042271614     
64.000000000000     10.622028350830     -0.800042271614     
65.000000000000     10.587635993958     -0.800042271614     
66.000000000000     10.549803733826     -0.800042271614     
67.000000000000     10.511973381042     -0.800042271614     
68.000000000000     10.472421646118     -0.800042271614     
69.000000000000     10.431151390076     -0.800042271614     
70.000000000000     10.389881134033     -0.800042271614     
71.000000000000     10.346890449524     -0.800042271614     
72.000000000000     10.302181243896     -0.800042271614     
73.000000000000     10.255750656128     -0.800042271614     
74.000000000000     10.205882072449     -0.800042271614     
75.000000000000     10.154294013977     -0.800042271614     
76.000000000000     10.109583854675     -0.800042271614     
77.000000000000     10.057995796204     -0.800042271614     
78.000000000000     10.002967834473     -0.800042271614     
79.000000000000     9.944501876831     -0.800042271614     
80.000000000000     9.882596015930     -0.800042271614     
81.000000000000     9.822408676147     -0.800042271614     
82.000000000000     9.757063865662     -0.800042271614     
83.000000000000     9.689999580383     -0.800042271614     
84.000000000000     9.622935295105     -0.800042271614     
85.000000000000     9.548992156982     -0.800042271614     
86.000000000000     9.471609115601     -0.800042271614     
87.000000000000     9.389067649841     -0.800042271614     
88.000000000000     9.308245658875     -0.800042271614     
89.000000000000     9.215387344360     -0.800042271614     
90.000000000000     9.122528076172     -0.800042271614     
91.000000000000     9.026229858398     -0.800042271614     
92.000000000000     8.923053741455     -0.800042271614     
93.000000000000     8.814718246460     -0.800042271614     
94.000000000000     8.694346427917     -0.800042271614     
95.000000000000     8.561936378479     -0.800042271614     
96.000000000000     8.424366950989     -0.800042271614     
97.000000000000     8.291956901550     -0.800042271614     
98.000000000000     8.137191772461     -0.800042271614     
99.000000000000     8.030575752258     -0.800042271614     


Cycle 3
Physical Cycle 3
Step 1

Time (s),          Potential (V),         Current (A)
1.000000000000     14.965761184692     0.799907207489     
2.000000000000     15.182432174683     0.799907207489     
3.000000000000     15.261533737183     0.799907207489     
4.000000000000     15.297645568848     0.799907207489     
5.000000000000     15.314842224121     0.799907207489     
6.000000000000     15.325160026550     0.799907207489     
7.000000000000     15.333758354187     0.799907207489     
8.000000000000     15.344076156616     0.799907207489     
9.000000000000     15.352673530579     0.799907207489     
10.000000000000     15.359552383423     0.799907207489     
11.000000000000     15.368149757385     0.799907207489     
12.000000000000     15.375028610229     0.799907207489     
13.000000000000     15.381907463074     0.799907207489     
14.000000000000     15.387065887451     0.799907207489     
15.000000000000     15.393943786621     0.799907207489     
16.000000000000     15.400822639465     0.799907207489     
17.000000000000     15.407700538635     0.799907207489     
18.000000000000     15.414580345154     0.799907207489     
19.000000000000     15.421458244324     0.799907207489     
20.000000000000     15.426616668701     0.799907207489     
21.000000000000     15.433494567871     0.799907207489     
22.000000000000     15.440374374390     0.799907207489     
23.000000000000     15.447252273560     0.799907207489     
24.000000000000     15.452410697937     0.799907207489     
25.000000000000     15.459288597107     0.799907207489     
26.000000000000     15.464447975159     0.799907207489     
27.000000000000     15.471326828003     0.799907207489     
28.000000000000     15.478204727173     0.799907207489     
29.000000000000     15.483364105225     0.799907207489     
30.000000000000     15.490242004395     0.799907207489     
31.000000000000     15.497120857239     0.799907207489     
32.000000000000     15.502280235291     0.799907207489     
33.000000000000     15.509158134460     0.799907207489     
34.000000000000     15.516036987305     0.799907207489     
35.000000000000     15.521195411682     0.799907207489     
36.000000000000     15.528074264526     0.799907207489     
37.000000000000     15.533232688904     0.799907207489     
38.000000000000     15.540110588074     0.799907207489     
39.000000000000     15.546989440918     0.799907207489     
40.000000000000     15.552147865295     0.799907207489     
41.000000000000     15.559026718140     0.799907207489     
42.000000000000     15.565904617310     0.799907207489     
43.000000000000     15.571063995361     0.799907207489     
44.000000000000     15.577941894531     0.799907207489     
45.000000000000     15.583101272583     0.799907207489     
46.000000000000     15.589980125427     0.799907207489     
47.000000000000     15.595138549805     0.799907207489     
48.000000000000     15.602017402649     0.799907207489     
49.000000000000     15.608895301819     0.799907207489     
50.000000000000     15.614053726196     0.799907207489     
51.000000000000     15.620932579041     0.799907207489     
52.000000000000     15.626091957092     0.799907207489     
53.000000000000     15.631250381470     0.799907207489     
54.000000000000     15.638129234314     0.799907207489     
55.000000000000     15.643287658691     0.799907207489     
56.000000000000     15.650165557861     0.799907207489     
57.000000000000     15.657044410706     0.799907207489     
58.000000000000     15.663923263550     0.799907207489     
59.000000000000     15.670801162720     0.799907207489     
60.000000000000     15.675959587097     0.799907207489     
61.000000000000     15.682839393616     0.799907207489     
62.000000000000     15.687996864319     0.799907207489     
63.000000000000     15.694875717163     0.799907207489     
64.000000000000     15.701753616333     0.799907207489     
65.000000000000     15.708633422852     0.799907207489     
66.000000000000     15.715511322021     0.799907207489     
67.000000000000     15.720669746399     0.799907207489     
68.000000000000     15.727547645569     0.799907207489     
69.000000000000     15.734427452087     0.799907207489     
70.000000000000     15.741305351257     0.799907207489     
71.000000000000     15.748184204102     0.799907207489     
72.000000000000     15.753342628479     0.799907207489     
73.000000000000     15.760220527649     0.799907207489     
74.000000000000     15.767100334167     0.799907207489     
75.000000000000     15.773978233337     0.799907207489     
76.000000000000     15.780856132507     0.799907207489     
77.000000000000     15.787734985352     0.799907207489     
78.000000000000     15.794612884521     0.800042271614     
79.000000000000     15.801491737366     0.799907207489     
80.000000000000     15.808369636536     0.799907207489     
81.000000000000     15.813529014587     0.799907207489     
82.000000000000     15.822127342224     0.799907207489     
83.000000000000     15.829005241394     0.799907207489     
84.000000000000     15.835884094238     0.799907207489     
85.000000000000     15.842761993408     0.799907207489     
86.000000000000     15.849640846252     0.799907207489     
87.000000000000     15.854800224304     0.799907207489     
88.000000000000     15.863397598267     0.799907207489     
89.000000000000     15.870276451111     0.799907207489     
90.000000000000     15.877155303955     0.799907207489     
91.000000000000     15.885752677917     0.799907207489     
92.000000000000     15.892630577087     0.799907207489     
93.000000000000     15.899509429932     0.799907207489     
94.000000000000     15.906388282776     0.799907207489     
95.000000000000     15.914985656738     0.799907207489     
96.000000000000     15.921863555908     0.799907207489     
97.000000000000     15.928743362427     0.799907207489     
98.000000000000     15.935621261597     0.799907207489     
99.000000000000     15.942500114441     0.799907207489     
100.000000000000     15.949378013611     0.799907207489     
101.000000000000     15.956256866455     0.799907207489     
102.000000000000     15.964855194092     0.799907207489     
103.000000000000     15.971733093262     0.799907207489     
104.000000000000     15.978610992432     0.799907207489     
105.000000000000     15.987210273743     0.799907207489     
106.000000000000     15.994088172913     0.799907207489     


Cycle 3
Physical Cycle 3
Step 2

Time (s),          Potential (V),         Current (A)
1.000000000000     12.439655303955     -0.800042271614     
2.000000000000     12.121526718140     -0.800042271614     
3.000000000000     11.989116668701     -0.800042271614     
4.000000000000     11.927210807800     -0.800042271614     
5.000000000000     11.899698257446     -0.800042271614     
6.000000000000     11.882501602173     -0.800042271614     
7.000000000000     11.865305900574     -0.800042271614     
8.000000000000     11.846389770508     -0.800042271614     
9.000000000000     11.829194068909     -0.800042271614     
10.000000000000     11.813716888428     -0.800042271614     
11.000000000000     11.798240661621     -0.800042271614     
12.000000000000     11.782764434814     -0.800042271614     
13.000000000000     11.769006729126     -0.800042271614     
14.000000000000     11.753531455994     -0.800042271614     
15.000000000000     11.738054275513     -0.800042271614     
16.000000000000     11.722578048706     -0.800042271614     
17.000000000000     11.707100868225     -0.800042271614     
18.000000000000     11.689905166626     -0.800042271614     
19.000000000000     11.674428939819     -0.800042271614     
20.000000000000     11.658951759338     -0.800042271614     
21.000000000000     11.643475532532     -0.800042271614     
22.000000000000     11.627999305725     -0.800042271614     
23.000000000000     11.612523078918     -0.800042271614     
24.000000000000     11.595327377319     -0.800042271614     
25.000000000000     11.576411247253     -0.800042271614     
26.000000000000     11.560935020447     -0.800042271614     
27.000000000000     11.543739318848     -0.800042271614     
28.000000000000     11.524823188782     -0.800042271614     
29.000000000000     11.507626533508     -0.800042271614     
30.000000000000     11.490430831909     -0.800042271614     
31.000000000000     11.471514701843     -0.800042271614     
32.000000000000     11.454319000244     -0.800042271614     
33.000000000000     11.435402870178     -0.800042271614     
34.000000000000     11.416486740112     -0.800042271614     
35.000000000000     11.397571563721     -0.800042271614     
36.000000000000     11.378656387329     -0.800042271614     
37.000000000000     11.359740257263     -0.800042271614     
38.000000000000     11.339104652405     -0.800042271614     
39.000000000000     11.316749572754     -0.800042271614     
40.000000000000     11.296114921570     -0.800042271614     
41.000000000000     11.275479316711     -0.800042271614     
42.000000000000     11.254843711853     -0.800042271614     
43.000000000000     11.234209060669     -0.800042271614     
44.000000000000     11.213574409485     -0.800042271614     
45.000000000000     11.189498901367     -0.800042271614     
46.000000000000     11.163704872131     -0.800042271614     
47.000000000000     11.139630317688     -0.800042271614     
48.000000000000     11.115555763245     -0.800042271614     
49.000000000000     11.091481208801     -0.800042271614     
50.000000000000     11.065687179565     -0.800042271614     
51.000000000000     11.041612625122     -0.800042271614     
52.000000000000     11.017538070679     -0.800042271614     
53.000000000000     10.991744041443     -0.800042271614     
54.000000000000     10.964229583740     -0.800042271614     
55.000000000000     10.934996604919     -0.800042271614     
56.000000000000     10.905762672424     -0.800042271614     
57.000000000000     10.879968643188     -0.800042271614     
58.000000000000     10.854174613953     -0.800042271614     
59.000000000000     10.823222160339     -0.800042271614     
60.000000000000     10.790550231934     -0.800042271614     
61.000000000000     10.759596824646     -0.800042271614     
62.000000000000     10.728644371033     -0.800042271614     
63.000000000000     10.694251060486     -0.800042271614     
64.000000000000     10.658140182495     -0.800042271614     
65.000000000000     10.622028350830     -0.800042271614     
66.000000000000     10.585915565491     -0.800042271614     
67.000000000000     10.551524162292     -0.800042271614     
68.000000000000     10.513691902161     -0.800042271614     
69.000000000000     10.472421646118     -0.800042271614     
70.000000000000     10.427712440491     -0.800042271614     
71.000000000000     10.386441230774     -0.800042271614     
72.000000000000     10.346890449524     -0.800042271614     
73.000000000000     10.303899765015     -0.800042271614     
74.000000000000     10.255750656128     -0.800042271614     
75.000000000000     10.205882072449     -0.800042271614     
76.000000000000     10.154294013977     -0.800042271614     
77.000000000000     10.106144905090     -0.800042271614     
78.000000000000     10.056276321411     -0.800042271614     
79.000000000000     10.001249313354     -0.800042271614     
80.000000000000     9.942782402039     -0.800042271614     
81.000000000000     9.882596015930     -0.800042271614     
82.000000000000     9.822408676147     -0.800042271614     
83.000000000000     9.758784294128     -0.800042271614     
84.000000000000     9.689999580383     -0.800042271614     
85.000000000000     9.621214866638     -0.800042271614     
86.000000000000     9.550710678101     -0.800042271614     
87.000000000000     9.475048065186     -0.800042271614     
88.000000000000     9.401104927063     -0.800042271614     
89.000000000000     9.323722839355     -0.800042271614     
90.000000000000     9.230863571167     -0.800042271614     
91.000000000000     9.131126403809     -0.800042271614     
92.000000000000     9.029668807983     -0.800042271614     
93.000000000000     8.919613838196     -0.800042271614     
94.000000000000     8.809558868408     -0.800042271614     
95.000000000000     8.697785377502     -0.800042271614     
96.000000000000     8.573972702026     -0.800042271614     
97.000000000000     8.432965278625     -0.800042271614     
98.000000000000     8.279919624329     -0.800042271614     
99.000000000000     8.119996070862     -0.800042271614     
100.000000000000     8.025418281555     -0.800042271614     


Cycle 4
Physical Cycle 4
Step 1

Time (s),          Potential (V),         Current (A)
1.000000000000     14.957162857056     0.799907207489     
2.000000000000     15.173833847046     0.799907207489     
3.000000000000     15.254655838013     0.799907207489     
4.000000000000     15.290767669678     0.799907207489     
5.000000000000     15.306243896484     0.799907207489     
6.000000000000     15.316561698914     0.799907207489     
7.000000000000     15.326878547668     0.799907207489     
8.000000000000     15.337197303772     0.799907207489     
9.000000000000     15.345794677734     0.799907207489     
10.000000000000     15.352673530579     0.799907207489     
11.000000000000     15.359552383423     0.799907207489     
12.000000000000     15.366430282593     0.799907207489     
13.000000000000     15.373309135437     0.799907207489     
14.000000000000     15.381907463074     0.799907207489     
15.000000000000     15.388785362244     0.799907207489     
16.000000000000     15.393943786621     0.799907207489     
17.000000000000     15.400822639465     0.799907207489     
18.000000000000     15.405982017517     0.799907207489     
19.000000000000     15.412859916687     0.799907207489     
20.000000000000     15.419737815857     0.799907207489     
21.000000000000     15.426616668701     0.799907207489     
22.000000000000     15.433494567871     0.799907207489     
23.000000000000     15.438653945923     0.799907207489     
24.000000000000     15.445532798767     0.799907207489     
25.000000000000     15.450691223145     0.799907207489     
26.000000000000     15.457570075989     0.799907207489     
27.000000000000     15.464447975159     0.799907207489     
28.000000000000     15.471326828003     0.799907207489     
29.000000000000     15.476486206055     0.799907207489     
30.000000000000     15.481643676758     0.799907207489     
31.000000000000     15.488522529602     0.799907207489     
32.000000000000     15.495401382446     0.799907207489     
33.000000000000     15.502280235291     0.799907207489     
34.000000000000     15.507437705994     0.799907207489     
35.000000000000     15.514316558838     0.799907207489     
36.000000000000     15.519475936890     0.799907207489     
37.000000000000     15.526353836060     0.799907207489     
38.000000000000     15.533232688904     0.799907207489     
39.000000000000     15.538391113281     0.799907207489     
40.000000000000     15.545269966125     0.799907207489     
41.000000000000     15.550429344177     0.799907207489     
42.000000000000     15.557307243347     0.799907207489     
43.000000000000     15.562465667725     0.799907207489     
44.000000000000     15.569343566895     0.799907207489     
45.000000000000     15.574502944946     0.799907207489     
46.000000000000     15.581381797791     0.799907207489     
47.000000000000     15.586541175842     0.799907207489     
48.000000000000     15.593419075012     0.799907207489     
49.000000000000     15.600296974182     0.799907207489     
50.000000000000     15.607175827026     0.799907207489     
51.000000000000     15.612335205078     0.799907207489     
52.000000000000     15.619213104248     0.799907207489     
53.000000000000     15.624371528625     0.799907207489     
54.000000000000     15.631250381470     0.799907207489     
55.000000000000     15.638129234314     0.799907207489     
56.000000000000     15.643287658691     0.799907207489     
57.000000000000     15.650165557861     0.799907207489     
58.000000000000     15.657044410706     0.799907207489     
59.000000000000     15.662202835083     0.799907207489     
60.000000000000     15.669081687927     0.799907207489     
61.000000000000     15.675959587097     0.799907207489     
62.000000000000     15.682839393616     0.799907207489     
63.000000000000     15.689717292786     0.799907207489     
64.000000000000     15.694875717163     0.799907207489     
65.000000000000     15.701753616333     0.799907207489     
66.000000000000     15.706912994385     0.799907207489     
67.000000000000     15.713791847229     0.799907207489     
68.000000000000     15.720669746399     0.799907207489     
69.000000000000     15.727547645569     0.799907207489     
70.000000000000     15.734427452087     0.799907207489     
71.000000000000     15.739585876465     0.799907207489     
72.000000000000     15.746463775635     0.799907207489     
73.000000000000     15.753342628479     0.799907207489     
74.000000000000     15.760220527649     0.799907207489     
75.000000000000     15.767100334167     0.799907207489     
76.000000000000     15.773978233337     0.799907207489     
77.000000000000     15.780856132507     0.799907207489     
78.000000000000     15.787734985352     0.799907207489     
79.000000000000     15.794612884521     0.799907207489     
80.000000000000     15.801491737366     0.799907207489     
81.000000000000     15.806651115417     0.799907207489     
82.000000000000     15.813529014587     0.799907207489     
83.000000000000     15.822127342224     0.799907207489     
84.000000000000     15.829005241394     0.799907207489     
85.000000000000     15.835884094238     0.799907207489     
86.000000000000     15.842761993408     0.799907207489     
87.000000000000     15.849640846252     0.799907207489     
88.000000000000     15.854800224304     0.799907207489     
89.000000000000     15.863397598267     0.799907207489     
90.000000000000     15.870276451111     0.799907207489     
91.000000000000     15.878873825073     0.799907207489     
92.000000000000     15.885752677917     0.799907207489     
93.000000000000     15.892630577087     0.799907207489     
94.000000000000     15.899509429932     0.799907207489     
95.000000000000     15.906388282776     0.799907207489     
96.000000000000     15.913266181946     0.799907207489     
97.000000000000     15.921863555908     0.799907207489     
98.000000000000     15.928743362427     0.799907207489     
99.000000000000     15.935621261597     0.799907207489     
100.000000000000     15.942500114441     0.799907207489     
101.000000000000     15.951098442078     0.799907207489     
102.000000000000     15.957976341248     0.799907207489     
103.000000000000     15.966573715210     0.799907207489     
104.000000000000     15.973452568054     0.799907207489     
105.000000000000     15.980331420898     0.799907207489     
106.000000000000     15.987210273743     0.799907207489     
107.000000000000     15.994088172913     0.799907207489     


Cycle 4
Physical Cycle 4
Step 2

Time (s),          Potential (V),         Current (A)
1.000000000000     12.448252677917     -0.800042271614     
2.000000000000     12.131845474243     -0.800042271614     
3.000000000000     12.001154899597     -0.800042271614     
4.000000000000     11.940967559814     -0.800042271614     
5.000000000000     11.915173530579     -0.800042271614     
6.000000000000     11.896259307861     -0.800042271614     
7.000000000000     11.879061698914     -0.800177276134     
8.000000000000     11.861865997314     -0.800042271614     
9.000000000000     11.842950820923     -0.800042271614     
10.000000000000     11.827473640442     -0.800042271614     
11.000000000000     11.813716888428     -0.800042271614     
12.000000000000     11.798240661621     -0.800042271614     
13.000000000000     11.782764434814     -0.800042271614     
14.000000000000     11.767288208008     -0.800042271614     
15.000000000000     11.751811027527     -0.800042271614     
16.000000000000     11.738054275513     -0.800042271614     
17.000000000000     11.724297523499     -0.800042271614     
18.000000000000     11.708821296692     -0.800042271614     
19.000000000000     11.691624641418     -0.800042271614     
20.000000000000     11.674428939819     -0.800042271614     
21.000000000000     11.657233238220     -0.800042271614     
22.000000000000     11.641756057739     -0.800042271614     
23.000000000000     11.626279830933     -0.800042271614     
24.000000000000     11.610802650452     -0.800042271614     
25.000000000000     11.595327377319     -0.800042271614     
26.000000000000     11.578130722046     -0.800042271614     
27.000000000000     11.560935020447     -0.800042271614     
28.000000000000     11.542018890381     -0.800042271614     
29.000000000000     11.524823188782     -0.800042271614     
30.000000000000     11.507626533508     -0.800042271614     
31.000000000000     11.490430831909     -0.800042271614     
32.000000000000     11.471514701843     -0.800042271614     
33.000000000000     11.454319000244     -0.800042271614     
34.000000000000     11.435402870178     -0.800042271614     
35.000000000000     11.414768218994     -0.800042271614     
36.000000000000     11.395852088928     -0.800042271614     
37.000000000000     11.376935958862     -0.800042271614     
38.000000000000     11.356301307678     -0.800042271614     
39.000000000000     11.335665702820     -0.800042271614     
40.000000000000     11.315031051636     -0.800042271614     
41.000000000000     11.294395446777     -0.800042271614     
42.000000000000     11.275479316711     -0.800042271614     
43.000000000000     11.254843711853     -0.800042271614     
44.000000000000     11.232488632202     -0.800042271614     
45.000000000000     11.210133552551     -0.800042271614     
46.000000000000     11.187779426575     -0.800042271614     
47.000000000000     11.165424346924     -0.800042271614     
48.000000000000     11.141349792480     -0.800042271614     
49.000000000000     11.118994712830     -0.800042271614     
50.000000000000     11.093200683594     -0.800042271614     
51.000000000000     11.069126129150     -0.800042271614     
52.000000000000     11.043332099915     -0.800042271614     
53.000000000000     11.017538070679     -0.800042271614     
54.000000000000     10.991744041443     -0.800042271614     
55.000000000000     10.964229583740     -0.800042271614     
56.000000000000     10.936716079712     -0.800042271614     
57.000000000000     10.907483100891     -0.800042271614     
58.000000000000     10.879968643188     -0.800042271614     
59.000000000000     10.850735664368     -0.800042271614     
60.000000000000     10.821502685547     -0.800042271614     
61.000000000000     10.792268753052     -0.800042271614     
62.000000000000     10.761316299438     -0.800042271614     
63.000000000000     10.726923942566     -0.800042271614     
64.000000000000     10.692531585693     -0.800042271614     
65.000000000000     10.658140182495     -0.800042271614     
66.000000000000     10.625467300415     -0.800042271614     
67.000000000000     10.587635993958     -0.800042271614     
68.000000000000     10.548085212708     -0.800042271614     
69.000000000000     10.508534431458     -0.800042271614     
70.000000000000     10.470702171326     -0.800042271614     
71.000000000000     10.431151390076     -0.800042271614     
72.000000000000     10.391599655151     -0.800042271614     
73.000000000000     10.350330352783     -0.800042271614     
74.000000000000     10.307338714600     -0.800042271614     
75.000000000000     10.259189605713     -0.800042271614     
76.000000000000     10.207601547241     -0.800042271614     
77.000000000000     10.159453392029     -0.800042271614     
78.000000000000     10.111304283142     -0.800042271614     
79.000000000000     10.056276321411     -0.800042271614     
80.000000000000     10.001249313354     -0.800042271614     
81.000000000000     9.944501876831     -0.800042271614     
82.000000000000     9.887755393982     -0.800042271614     
83.000000000000     9.822408676147     -0.800042271614     
84.000000000000     9.757063865662     -0.800042271614     
85.000000000000     9.689999580383     -0.800042271614     
86.000000000000     9.622935295105     -0.800042271614     
87.000000000000     9.552431106567     -0.800042271614     
88.000000000000     9.471609115601     -0.800042271614     
89.000000000000     9.394227027893     -0.800042271614     
90.000000000000     9.303087234497     -0.800042271614     
91.000000000000     9.213667869568     -0.800042271614     
92.000000000000     9.120808601379     -0.800042271614     
93.000000000000     9.029668807983     -0.800042271614     
94.000000000000     8.928213119507     -0.800042271614     
95.000000000000     8.816437721252     -0.800042271614     
96.000000000000     8.694346427917     -0.800042271614     
97.000000000000     8.567094802856     -0.800042271614     
98.000000000000     8.422647476196     -0.800042271614     
99.000000000000     8.274761199951     -0.800042271614     
100.000000000000     8.118275642395     -0.800042271614     
101.000000000000     8.023697853088     -0.800042271614     


Cycle 5
Physical Cycle 5
Step 1

Time (s),          Potential (V),         Current (A)
1.000000000000     14.950284957886     0.799907207489     
2.000000000000     15.166955947876     0.799907207489     
3.000000000000     15.246058464050     0.799907207489     
4.000000000000     15.282170295715     0.799907207489     
5.000000000000     15.299365997314     0.799907207489     
6.000000000000     15.309682846069     0.799907207489     
7.000000000000     15.320000648499     0.799907207489     
8.000000000000     15.328598976135     0.799907207489     
9.000000000000     15.337197303772     0.799907207489     
10.000000000000     15.345794677734     0.799907207489     
11.000000000000     15.352673530579     0.799907207489     
12.000000000000     15.359552383423     0.799907207489     
13.000000000000     15.366430282593     0.799907207489     
14.000000000000     15.373309135437     0.799907207489     
15.000000000000     15.380187034607     0.799907207489     
16.000000000000     15.387065887451     0.799907207489     
17.000000000000     15.392225265503     0.799907207489     
18.000000000000     15.399103164673     0.799907207489     
19.000000000000     15.405982017517     0.799907207489     
20.000000000000     15.412859916687     0.799907207489     
21.000000000000     15.419737815857     0.799907207489     
22.000000000000     15.424897193909     0.799907207489     
23.000000000000     15.431776046753     0.799907207489     
24.000000000000     15.438653945923     0.799907207489     
25.000000000000     15.445532798767     0.799907207489     
26.000000000000     15.450691223145     0.799907207489     
27.000000000000     15.455849647522     0.799907207489     
28.000000000000     15.462729454041     0.799907207489     
29.000000000000     15.469607353210     0.799907207489     
30.000000000000     15.476486206055     0.799907207489     
31.000000000000     15.481643676758     0.799907207489     
32.000000000000     15.488522529602     0.799907207489     
33.000000000000     15.495401382446     0.799907207489     
34.000000000000     15.500559806824     0.799907207489     
35.000000000000     15.507437705994     0.799907207489     
36.000000000000     15.512597084045     0.799907207489     
37.000000000000     15.517756462097     0.799907207489     
38.000000000000     15.524635314941     0.799907207489     
39.000000000000     15.531513214111     0.799907207489     
40.000000000000     15.538391113281     0.799907207489     
41.000000000000     15.543549537659     0.799907207489     
42.000000000000     15.550429344177     0.799907207489     
43.000000000000     15.557307243347     0.799907207489     
44.000000000000     15.562465667725     0.799907207489     
45.000000000000     15.569343566895     0.799907207489     
46.000000000000     15.574502944946     0.799907207489     
47.000000000000     15.579662322998     0.799907207489     
48.000000000000     15.586541175842     0.799907207489     
49.000000000000     15.591698646545     0.799907207489     
50.000000000000     15.600296974182     0.799907207489     
51.000000000000     15.605456352234     0.799907207489     
52.000000000000     15.612335205078     0.799907207489     
53.000000000000     15.619213104248     0.799907207489     
54.000000000000     15.626091957092     0.799907207489     
55.000000000000     15.631250381470     0.799907207489     
56.000000000000     15.636408805847     0.799907207489     
57.000000000000     15.643287658691     0.799907207489     
58.000000000000     15.648446083069     0.799907207489     
59.000000000000     15.655324935913     0.799907207489     
60.000000000000     15.662202835083     0.799907207489     
61.000000000000     15.669081687927     0.799907207489     
62.000000000000     15.675959587097     0.799907207489     
63.000000000000     15.681118965149     0.799907207489     
64.000000000000     15.687996864319     0.799907207489     
65.000000000000     15.694875717163     0.799907207489     
66.000000000000     15.701753616333     0.799907207489     
67.000000000000     15.708633422852     0.799907207489     
68.000000000000     15.713791847229     0.799907207489     
69.000000000000     15.720669746399     0.799907207489     
70.000000000000     15.727547645569     0.799907207489     
71.000000000000     15.734427452087     0.799907207489     
72.000000000000     15.741305351257     0.799907207489     
73.000000000000     15.746463775635     0.799907207489     
74.000000000000     15.753342628479     0.799907207489     
75.000000000000     15.760220527649     0.799907207489     
76.000000000000     15.767100334167     0.799907207489     
77.000000000000     15.773978233337     0.799907207489     
78.000000000000     15.780856132507     0.799907207489     
79.000000000000     15.787734985352     0.799907207489     
80.000000000000     15.794612884521     0.799907207489     
81.000000000000     15.801491737366     0.799907207489     
82.000000000000     15.808369636536     0.799907207489     
83.000000000000     15.815249443054     0.799907207489     
84.000000000000     15.822127342224     0.799907207489     
85.000000000000     15.830724716187     0.799907207489     
86.000000000000     15.837602615356     0.799907207489     
87.000000000000     15.842761993408     0.799907207489     
88.000000000000     15.849640846252     0.799907207489     
89.000000000000     15.858239173889     0.799907207489     
90.000000000000     15.865117073059     0.799907207489     
91.000000000000     15.871995925903     0.799907207489     
92.000000000000     15.878873825073     0.799907207489     
93.000000000000     15.885752677917     0.799907207489     
94.000000000000     15.894351005554     0.799907207489     
95.000000000000     15.901228904724     0.799907207489     
96.000000000000     15.908106803894     0.799907207489     
97.000000000000     15.914985656738     0.799907207489     
98.000000000000     15.921863555908     0.799907207489     
99.000000000000     15.928743362427     0.799907207489     
100.000000000000     15.937340736389     0.799907207489     
101.000000000000     15.944218635559     0.799907207489     
102.000000000000     15.951098442078     0.799907207489     
103.000000000000     15.959695816040     0.799907207489     
104.000000000000     15.968294143677     0.799907207489     
105.000000000000     15.975172042847     0.799907207489     
106.000000000000     15.982050895691     0.799907207489     
107.000000000000     15.988928794861     0.799907207489     
108.000000000000     15.995807647705     0.799907207489     


Cycle 5
Physical Cycle 5
Step 2

Time (s),          Potential (V),         Current (A)
1.000000000000     12.455131530762     -0.800042271614     
2.000000000000     12.142163276672     -0.800042271614     
3.000000000000     12.011471748352     -0.800042271614     
4.000000000000     11.953005790710     -0.800042271614     
5.000000000000     11.925492286682     -0.800042271614     
6.000000000000     11.908295631409     -0.800042271614     
7.000000000000     11.889380455017     -0.800042271614     
8.000000000000     11.872183799744     -0.800042271614     
9.000000000000     11.854988098145     -0.800042271614     
10.000000000000     11.839510917664     -0.800042271614     
11.000000000000     11.825755119324     -0.800042271614     
12.000000000000     11.810277938843     -0.800042271614     
13.000000000000     11.796521186829     -0.800042271614     
14.000000000000     11.781044960022     -0.800042271614     
15.000000000000     11.765567779541     -0.800042271614     
16.000000000000     11.751811027527     -0.800042271614     
17.000000000000     11.736334800720     -0.800042271614     
18.000000000000     11.720857620239     -0.800042271614     
19.000000000000     11.705382347107     -0.800042271614     
20.000000000000     11.689905166626     -0.800042271614     
21.000000000000     11.672709465027     -0.800042271614     
22.000000000000     11.657233238220     -0.800042271614     
23.000000000000     11.641756057739     -0.800042271614     
24.000000000000     11.626279830933     -0.800042271614     
25.000000000000     11.610802650452     -0.800042271614     
26.000000000000     11.593606948853     -0.800042271614     
27.000000000000     11.576411247253     -0.800042271614     
28.000000000000     11.559214591980     -0.800042271614     
29.000000000000     11.542018890381     -0.800042271614     
30.000000000000     11.524823188782     -0.800042271614     
31.000000000000     11.507626533508     -0.800042271614     
32.000000000000     11.488711357117     -0.800042271614     
33.000000000000     11.468075752258     -0.800042271614     
34.000000000000     11.449159622192     -0.800042271614     
35.000000000000     11.431963920593     -0.800042271614     
36.000000000000     11.413047790527     -0.800042271614     
37.000000000000     11.394132614136     -0.800042271614     
38.000000000000     11.373497009277     -0.800042271614     
39.000000000000     11.354581832886     -0.800042271614     
40.000000000000     11.335665702820     -0.800042271614     
41.000000000000     11.316749572754     -0.800042271614     
42.000000000000     11.294395446777     -0.800042271614     
43.000000000000     11.272040367126     -0.800042271614     
44.000000000000     11.251404762268     -0.800042271614     
45.000000000000     11.229049682617     -0.800042271614     
46.000000000000     11.208415031433     -0.800042271614     
47.000000000000     11.187779426575     -0.800042271614     
48.000000000000     11.161985397339     -0.800042271614     
49.000000000000     11.137910842896     -0.800042271614     
50.000000000000     11.115555763245     -0.800042271614     
51.000000000000     11.089761734009     -0.800042271614     
52.000000000000     11.067406654358     -0.800042271614     
53.000000000000     11.041612625122     -0.800042271614     
54.000000000000     11.014099121094     -0.800042271614     
55.000000000000     10.986584663391     -0.800042271614     
56.000000000000     10.960790634155     -0.800042271614     
57.000000000000     10.936716079712     -0.800042271614     
58.000000000000     10.907483100891     -0.800042271614     
59.000000000000     10.878250122070     -0.800042271614     
60.000000000000     10.845577239990     -0.800042271614     
61.000000000000     10.816344261169     -0.800042271614     
62.000000000000     10.787110328674     -0.800042271614     
63.000000000000     10.757877349854     -0.800042271614     
64.000000000000     10.721764564514     -0.800042271614     
65.000000000000     10.687373161316     -0.800042271614     
66.000000000000     10.652980804443     -0.800042271614     
67.000000000000     10.620307922363     -0.800042271614     
68.000000000000     10.585915565491     -0.800042271614     
69.000000000000     10.546364784241     -0.800042271614     
70.000000000000     10.506814002991     -0.800042271614     
71.000000000000     10.467263221741     -0.800042271614     
72.000000000000     10.427712440491     -0.800042271614     
73.000000000000     10.388160705566     -0.800042271614     
74.000000000000     10.345170974731     -0.800042271614     
75.000000000000     10.297021865845     -0.800042271614     
76.000000000000     10.254031181335     -0.800042271614     
77.000000000000     10.205882072449     -0.800042271614     
78.000000000000     10.156014442444     -0.800042271614     
79.000000000000     10.104425430298     -0.800042271614     
80.000000000000     10.049398422241     -0.800042271614     
81.000000000000     9.994370460510     -0.800042271614     
82.000000000000     9.939343452454     -0.800042271614     
83.000000000000     9.880875587463     -0.800042271614     
84.000000000000     9.822408676147     -0.800042271614     
85.000000000000     9.758784294128     -0.800042271614     
86.000000000000     9.688280105591     -0.800042271614     
87.000000000000     9.614336967468     -0.800042271614     
88.000000000000     9.538674354553     -0.800042271614     
89.000000000000     9.463010787964     -0.800042271614     
90.000000000000     9.383909225464     -0.800042271614     
91.000000000000     9.304806709290     -0.800042271614     
92.000000000000     9.215387344360     -0.800042271614     
93.000000000000     9.115650177002     -0.800042271614     
94.000000000000     9.014192581177     -0.800042271614     
95.000000000000     8.905858039856     -0.800042271614     
96.000000000000     8.787204742432     -0.800042271614     
97.000000000000     8.666831970215     -0.800042271614     
98.000000000000     8.544739723206     -0.800042271614     
99.000000000000     8.407171249390     -0.800042271614     
100.000000000000     8.254125595093     -0.800042271614     
101.000000000000     8.097640991211     -0.800042271614     
102.000000000000     8.008220672607     -0.800042271614     


Cycle 6
Physical Cycle 6
Step 1

Time (s),          Potential (V),         Current (A)
1.000000000000     14.946846008301     0.799907207489     
2.000000000000     15.163516998291     0.799907207489     
3.000000000000     15.240899085999     0.799907207489     
4.000000000000     15.277010917664     0.799907207489     
5.000000000000     15.294206619263     0.799907207489     
6.000000000000     15.304525375366     0.799907207489     
7.000000000000     15.313122749329     0.799907207489     
8.000000000000     15.323439598083     0.799907207489     
9.000000000000     15.332037925720     0.799907207489     
10.000000000000     15.340636253357     0.799907207489     
11.000000000000     15.347515106201     0.799907207489     
12.000000000000     15.354393005371     0.799907207489     
13.000000000000     15.361271858215     0.799907207489     
14.000000000000     15.368149757385     0.799907207489     
15.000000000000     15.375028610229     0.799907207489     
16.000000000000     15.380187034607     0.799907207489     
17.000000000000     15.387065887451     0.799907207489     
18.000000000000     15.393943786621     0.799907207489     
19.000000000000     15.400822639465     0.799907207489     
20.000000000000     15.407700538635     0.799907207489     
21.000000000000     15.414580345154     0.799907207489     
22.000000000000     15.419737815857     0.799907207489     
23.000000000000     15.426616668701     0.799907207489     
24.000000000000     15.433494567871     0.799907207489     
25.000000000000     15.438653945923     0.799907207489     
26.000000000000     15.445532798767     0.799907207489     
27.000000000000     15.452410697937     0.799907207489     
28.000000000000     15.457570075989     0.799907207489     
29.000000000000     15.464447975159     0.799907207489     
30.000000000000     15.469607353210     0.799907207489     
31.000000000000     15.476486206055     0.799907207489     
32.000000000000     15.481643676758     0.799907207489     
33.000000000000     15.488522529602     0.799907207489     
34.000000000000     15.495401382446     0.799907207489     
35.000000000000     15.502280235291     0.799907207489     
36.000000000000     15.507437705994     0.799907207489     
37.000000000000     15.512597084045     0.799907207489     
38.000000000000     15.519475936890     0.799907207489     
39.000000000000     15.526353836060     0.799907207489     
40.000000000000     15.533232688904     0.799907207489     
41.000000000000     15.538391113281     0.799907207489     
42.000000000000     15.543549537659     0.799907207489     
43.000000000000     15.550429344177     0.799907207489     
44.000000000000     15.557307243347     0.799907207489     
45.000000000000     15.562465667725     0.799907207489     
46.000000000000     15.569343566895     0.799907207489     
47.000000000000     15.574502944946     0.799907207489     
48.000000000000     15.581381797791     0.799907207489     
49.000000000000     15.588259696960     0.799907207489     
50.000000000000     15.595138549805     0.799907207489     
51.000000000000     15.600296974182     0.799907207489     
52.000000000000     15.605456352234     0.799907207489     
53.000000000000     15.612335205078     0.799907207489     
54.000000000000     15.619213104248     0.799907207489     
55.000000000000     15.626091957092     0.799907207489     
56.000000000000     15.631250381470     0.799907207489     
57.000000000000     15.636408805847     0.799907207489     
58.000000000000     15.643287658691     0.799907207489     
59.000000000000     15.650165557861     0.799907207489     
60.000000000000     15.657044410706     0.799907207489     
61.000000000000     15.663923263550     0.799907207489     
62.000000000000     15.669081687927     0.799907207489     
63.000000000000     15.675959587097     0.799907207489     
64.000000000000     15.682839393616     0.799907207489     
65.000000000000     15.689717292786     0.799907207489     
66.000000000000     15.696596145630     0.799907207489     
67.000000000000     15.701753616333     0.799907207489     
68.000000000000     15.708633422852     0.799907207489     
69.000000000000     15.715511322021     0.799907207489     
70.000000000000     15.722390174866     0.799907207489     
71.000000000000     15.729268074036     0.799907207489     
72.000000000000     15.736146926880     0.799907207489     
73.000000000000     15.741305351257     0.799907207489     
74.000000000000     15.748184204102     0.799907207489     
75.000000000000     15.755062103271     0.799907207489     
76.000000000000     15.761940956116     0.799907207489     
77.000000000000     15.768818855286     0.799907207489     
78.000000000000     15.773978233337     0.799907207489     
79.000000000000     15.782575607300     0.799907207489     
80.000000000000     15.789454460144     0.799907207489     
81.000000000000     15.796333312988     0.799907207489     
82.000000000000     15.803211212158     0.799907207489     
83.000000000000     15.808369636536     0.799907207489     
84.000000000000     15.816967964172     0.799907207489     
85.000000000000     15.823846817017     0.799907207489     
86.000000000000     15.830724716187     0.799907207489     
87.000000000000     15.837602615356     0.799907207489     
88.000000000000     15.842761993408     0.799907207489     
89.000000000000     15.851360321045     0.799907207489     
90.000000000000     15.858239173889     0.799907207489     
91.000000000000     15.866836547852     0.799907207489     
92.000000000000     15.873715400696     0.799907207489     
93.000000000000     15.878873825073     0.799907207489     
94.000000000000     15.885752677917     0.799907207489     
95.000000000000     15.894351005554     0.799907207489     
96.000000000000     15.901228904724     0.799907207489     
97.000000000000     15.909827232361     0.799907207489     
98.000000000000     15.916706085205     0.799907207489     
99.000000000000     15.923583984375     0.799907207489     
100.000000000000     15.930461883545     0.799907207489     
101.000000000000     15.939060211182     0.799907207489     
102.000000000000     15.945939064026     0.799907207489     
103.000000000000     15.952816963196     0.799907207489     
104.000000000000     15.959695816040     0.799907207489     
105.000000000000     15.968294143677     0.799907207489     
106.000000000000     15.975172042847     0.799907207489     
107.000000000000     15.983770370483     0.799907207489     
108.000000000000     15.992367744446     0.799907207489     
109.000000000000     15.995807647705     0.799907207489     


Cycle 6
Physical Cycle 6
Step 2

Time (s),          Potential (V),         Current (A)
1.000000000000     12.458571434021     -0.800042271614     
2.000000000000     12.145602226257     -0.800042271614     
3.000000000000     12.016631126404     -0.800177276134     
4.000000000000     11.958164215088     -0.800177276134     
5.000000000000     11.932370185852     -0.800177276134     
6.000000000000     11.915173530579     -0.800042271614     
7.000000000000     11.897977828979     -0.800042271614     
8.000000000000     11.879061698914     -0.800042271614     
9.000000000000     11.861865997314     -0.800042271614     
10.000000000000     11.846389770508     -0.800042271614     
11.000000000000     11.830912590027     -0.800042271614     
12.000000000000     11.818876266479     -0.800042271614     
13.000000000000     11.803400039673     -0.800042271614     
14.000000000000     11.786204338074     -0.800042271614     
15.000000000000     11.770727157593     -0.800042271614     
16.000000000000     11.756970405579     -0.800042271614     
17.000000000000     11.741494178772     -0.800042271614     
18.000000000000     11.727737426758     -0.800042271614     
19.000000000000     11.712260246277     -0.800042271614     
20.000000000000     11.696784019470     -0.800042271614     
21.000000000000     11.679588317871     -0.800042271614     
22.000000000000     11.664111137390     -0.800042271614     
23.000000000000     11.646915435791     -0.800042271614     
24.000000000000     11.633157730103     -0.800042271614     
25.000000000000     11.615962028503     -0.800042271614     
26.000000000000     11.598766326904     -0.800042271614     
27.000000000000     11.581569671631     -0.800042271614     
28.000000000000     11.564373970032     -0.800042271614     
29.000000000000     11.547178268433     -0.800042271614     
30.000000000000     11.529981613159     -0.800042271614     
31.000000000000     11.512785911560     -0.800042271614     
32.000000000000     11.495590209961     -0.800042271614     
33.000000000000     11.476674079895     -0.800042271614     
34.000000000000     11.459478378296     -0.800177276134     
35.000000000000     11.440562248230     -0.800042271614     
36.000000000000     11.421646118164     -0.800042271614     
37.000000000000     11.401011466980     -0.800042271614     
38.000000000000     11.382095336914     -0.800042271614     
39.000000000000     11.364898681641     -0.800042271614     
40.000000000000     11.344264030457     -0.800042271614     
41.000000000000     11.323629379272     -0.800042271614     
42.000000000000     11.302992820740     -0.800042271614     
43.000000000000     11.282358169556     -0.800042271614     
44.000000000000     11.261722564697     -0.800042271614     
45.000000000000     11.241086959839     -0.800042271614     
46.000000000000     11.220452308655     -0.800042271614     
47.000000000000     11.198097229004     -0.800042271614     
48.000000000000     11.174022674561     -0.800042271614     
49.000000000000     11.149948120117     -0.800042271614     
50.000000000000     11.125872612000     -0.800042271614     
51.000000000000     11.103519439697     -0.800042271614     
52.000000000000     11.079443931580     -0.800042271614     
53.000000000000     11.055369377136     -0.800042271614     
54.000000000000     11.029575347900     -0.800042271614     
55.000000000000     11.003781318665     -0.800042271614     
56.000000000000     10.974548339844     -0.800042271614     
57.000000000000     10.948754310608     -0.800042271614     
58.000000000000     10.921239852905     -0.800042271614     
59.000000000000     10.893726348877     -0.800042271614     
60.000000000000     10.864493370056     -0.800042271614     
61.000000000000     10.833539962769     -0.800042271614     
62.000000000000     10.800867080688     -0.800042271614     
63.000000000000     10.768195152283     -0.800042271614     
64.000000000000     10.737241744995     -0.800042271614     
65.000000000000     10.706289291382     -0.800042271614     
66.000000000000     10.671896934509     -0.800042271614     
67.000000000000     10.637503623962     -0.800042271614     
68.000000000000     10.599673271179     -0.800042271614     
69.000000000000     10.563561439514     -0.800042271614     
70.000000000000     10.525730133057     -0.800042271614     
71.000000000000     10.487897872925     -0.800042271614     
72.000000000000     10.448347091675     -0.800042271614     
73.000000000000     10.405357360840     -0.800042271614     
74.000000000000     10.364086151123     -0.800042271614     
75.000000000000     10.321096420288     -0.800042271614     
76.000000000000     10.276386260986     -0.800042271614     
77.000000000000     10.228237152100     -0.800042271614     
78.000000000000     10.178368568420     -0.800042271614     
79.000000000000     10.126779556274     -0.800042271614     
80.000000000000     10.073472023010     -0.800042271614     
81.000000000000     10.020165443420     -0.800042271614     
82.000000000000     9.965136528015     -0.800042271614     
83.000000000000     9.906669616699     -0.800042271614     
84.000000000000     9.844763755798     -0.800042271614     
85.000000000000     9.781139373779     -0.800042271614     
86.000000000000     9.720952987671     -0.800042271614     
87.000000000000     9.652168273926     -0.800042271614     
88.000000000000     9.574786186218     -0.800042271614     
89.000000000000     9.493964195251     -0.800042271614     
90.000000000000     9.414861679077     -0.800042271614     
91.000000000000     9.337479591370     -0.800042271614     
92.000000000000     9.251499176025     -0.800042271614     
93.000000000000     9.156921386719     -0.800042271614     
94.000000000000     9.058902740479     -0.800042271614     
95.000000000000     8.957446098328     -0.800042271614     
96.000000000000     8.847391128540     -0.800042271614     
97.000000000000     8.728737831116     -0.800042271614     
98.000000000000     8.603205680847     -0.800042271614     
99.000000000000     8.467356681824     -0.800042271614     
100.000000000000     8.322910308838     -0.800042271614     
101.000000000000     8.173303604126     -0.800042271614     
102.000000000000     8.047772407532     -0.800042271614     


Cycle 7
Physical Cycle 7
Step 1

Time (s),          Potential (V),         Current (A)
1.000000000000     14.941686630249     0.799907207489     
2.000000000000     15.158357620239     0.799907207489     
3.000000000000     15.237460136414     0.799907207489     
4.000000000000     15.273571968079     0.799907207489     
5.000000000000     15.289048194885     0.799907207489     
6.000000000000     15.299365997314     0.799907207489     
7.000000000000     15.309682846069     0.799907207489     
8.000000000000     15.318281173706     0.799907207489     
9.000000000000     15.328598976135     0.799907207489     
10.000000000000     15.335477828979     0.799907207489     
11.000000000000     15.342355728149     0.799907207489     
12.000000000000     15.349233627319     0.799907207489     
13.000000000000     15.356113433838     0.799907207489     
14.000000000000     15.362991333008     0.799907207489     
15.000000000000     15.369870185852     0.799907207489     
16.000000000000     15.376748085022     0.799907207489     
17.000000000000     15.383626937866     0.799907207489     
18.000000000000     15.390504837036     0.799907207489     
19.000000000000     15.395664215088     0.799907207489     
20.000000000000     15.402542114258     0.799907207489     
21.000000000000     15.409420967102     0.799907207489     
22.000000000000     15.414580345154     0.799907207489     
23.000000000000     15.421458244324     0.799907207489     
24.000000000000     15.428336143494     0.799907207489     
25.000000000000     15.435214996338     0.799907207489     
26.000000000000     15.442092895508     0.799907207489     
27.000000000000     15.447252273560     0.799907207489     
28.000000000000     15.452410697937     0.799907207489     
29.000000000000     15.459288597107     0.799907207489     
30.000000000000     15.466168403625     0.799907207489     
31.000000000000     15.471326828003     0.799907207489     
32.000000000000     15.478204727173     0.799907207489     
33.000000000000     15.483364105225     0.799907207489     
34.000000000000     15.490242004395     0.799907207489     
35.000000000000     15.495401382446     0.799907207489     
36.000000000000     15.502280235291     0.799907207489     
37.000000000000     15.509158134460     0.799907207489     
38.000000000000     15.516036987305     0.799907207489     
39.000000000000     15.521195411682     0.799907207489     
40.000000000000     15.526353836060     0.799907207489     
41.000000000000     15.533232688904     0.799907207489     
42.000000000000     15.540110588074     0.799907207489     
43.000000000000     15.546989440918     0.799907207489     
44.000000000000     15.552147865295     0.799907207489     
45.000000000000     15.559026718140     0.799907207489     
46.000000000000     15.564186096191     0.799907207489     
47.000000000000     15.569343566895     0.799907207489     
48.000000000000     15.576223373413     0.799907207489     
49.000000000000     15.583101272583     0.799907207489     
50.000000000000     15.589980125427     0.799907207489     
51.000000000000     15.595138549805     0.799907207489     
52.000000000000     15.602017402649     0.799907207489     
53.000000000000     15.608895301819     0.799907207489     
54.000000000000     15.614053726196     0.799907207489     
55.000000000000     15.620932579041     0.799907207489     
56.000000000000     15.626091957092     0.799907207489     
57.000000000000     15.632969856262     0.799907207489     
58.000000000000     15.639847755432     0.799907207489     
59.000000000000     15.646726608276     0.799907207489     
60.000000000000     15.653605461121     0.799907207489     
61.000000000000     15.658763885498     0.799907207489     
62.000000000000     15.665642738342     0.799907207489     
63.000000000000     15.672520637512     0.799907207489     
64.000000000000     15.677680015564     0.799907207489     
65.000000000000     15.684557914734     0.799907207489     
66.000000000000     15.691436767578     0.799907207489     
67.000000000000     15.696596145630     0.799907207489     
68.000000000000     15.703474044800     0.799907207489     
69.000000000000     15.710351943970     0.799907207489     
70.000000000000     15.717230796814     0.799907207489     
71.000000000000     15.724108695984     0.799907207489     
72.000000000000     15.729268074036     0.799907207489     
73.000000000000     15.736146926880     0.799907207489     
74.000000000000     15.743024826050     0.799907207489     
75.000000000000     15.749902725220     0.799907207489     
76.000000000000     15.756781578064     0.799907207489     
77.000000000000     15.763660430908     0.799907207489     
78.000000000000     15.770539283752     0.799907207489     
79.000000000000     15.777417182922     0.799907207489     
80.000000000000     15.784296035767     0.799907207489     
81.000000000000     15.791173934937     0.799907207489     
82.000000000000     15.798051834106     0.799907207489     
83.000000000000     15.803211212158     0.799907207489     
84.000000000000     15.811808586121     0.799907207489     
85.000000000000     15.818688392639     0.799907207489     
86.000000000000     15.827285766602     0.799907207489     
87.000000000000     15.832445144653     0.799907207489     
88.000000000000     15.839323043823     0.799907207489     
89.000000000000     15.846201896667     0.799907207489     
90.000000000000     15.853079795837     0.799907207489     
91.000000000000     15.861678123474     0.799907207489     
92.000000000000     15.868556022644     0.799907207489     
93.000000000000     15.875434875488     0.799907207489     
94.000000000000     15.884033203125     0.799907207489     
95.000000000000     15.890911102295     0.799907207489     
96.000000000000     15.897789955139     0.799907207489     
97.000000000000     15.902949333191     0.799907207489     
98.000000000000     15.911546707153     0.799907207489     
99.000000000000     15.920145034790     0.799907207489     
100.000000000000     15.927022933960     0.799907207489     
101.000000000000     15.935621261597     0.799907207489     
102.000000000000     15.942500114441     0.799907207489     
103.000000000000     15.949378013611     0.799907207489     
104.000000000000     15.956256866455     0.799907207489     
105.000000000000     15.964855194092     0.799907207489     
106.000000000000     15.971733093262     0.799907207489     
107.000000000000     15.978610992432     0.799907207489     
108.000000000000     15.987210273743     0.799907207489     
109.000000000000     15.994088172913     0.799907207489     


Cycle 7
Physical Cycle 7
Step 2

Time (s),          Potential (V),         Current (A)
1.000000000000     12.463729858398     -0.800042271614     
2.000000000000     12.152480125427     -0.800042271614     
3.000000000000     12.025229454041     -0.800042271614     
4.000000000000     11.965043067932     -0.800042271614     
5.000000000000     11.939249038696     -0.800042271614     
6.000000000000     11.922053337097     -0.800042271614     
7.000000000000     11.904856681824     -0.800042271614     
8.000000000000     11.887660026550     -0.800042271614     
9.000000000000     11.872183799744     -0.800177276134     
10.000000000000     11.854988098145     -0.800042271614     
11.000000000000     11.841231346130     -0.800177276134     
12.000000000000     11.825755119324     -0.800177276134     
13.000000000000     11.811998367310     -0.800177276134     
14.000000000000     11.796521186829     -0.800177276134     
15.000000000000     11.781044960022     -0.800177276134     
16.000000000000     11.767288208008     -0.800177276134     
17.000000000000     11.751811027527     -0.800042271614     
18.000000000000     11.738054275513     -0.800042271614     
19.000000000000     11.720857620239     -0.800042271614     
20.000000000000     11.705382347107     -0.800177276134     
21.000000000000     11.689905166626     -0.800177276134     
22.000000000000     11.674428939819     -0.800042271614     
23.000000000000     11.658951759338     -0.800042271614     
24.000000000000     11.643475532532     -0.800042271614     
25.000000000000     11.626279830933     -0.800177276134     
26.000000000000     11.610802650452     -0.800177276134     
27.000000000000     11.593606948853     -0.800042271614     
28.000000000000     11.576411247253     -0.800177276134     
29.000000000000     11.559214591980     -0.800177276134     
30.000000000000     11.542018890381     -0.800042271614     
31.000000000000     11.526541709900     -0.800042271614     
32.000000000000     11.507626533508     -0.800042271614     
33.000000000000     11.490430831909     -0.800177276134     
34.000000000000     11.471514701843     -0.800042271614     
35.000000000000     11.454319000244     -0.800042271614     
36.000000000000     11.435402870178     -0.800042271614     
37.000000000000     11.416486740112     -0.800042271614     
38.000000000000     11.397571563721     -0.800042271614     
39.000000000000     11.378656387329     -0.800177276134     
40.000000000000     11.359740257263     -0.800042271614     
41.000000000000     11.337385177612     -0.800042271614     
42.000000000000     11.315031051636     -0.800042271614     
43.000000000000     11.294395446777     -0.800042271614     
44.000000000000     11.275479316711     -0.800042271614     
45.000000000000     11.253125190735     -0.800042271614     
46.000000000000     11.230770111084     -0.800042271614     
47.000000000000     11.210133552551     -0.800042271614     
48.000000000000     11.187779426575     -0.800042271614     
49.000000000000     11.165424346924     -0.800042271614     
50.000000000000     11.141349792480     -0.800042271614     
51.000000000000     11.115555763245     -0.800042271614     
52.000000000000     11.091481208801     -0.800042271614     
53.000000000000     11.065687179565     -0.800042271614     
54.000000000000     11.041612625122     -0.800042271614     
55.000000000000     11.015817642212     -0.800042271614     
56.000000000000     10.990023612976     -0.800042271614     
57.000000000000     10.964229583740     -0.800042271614     
58.000000000000     10.936716079712     -0.800042271614     
59.000000000000     10.910922050476     -0.800042271614     
60.000000000000     10.881689071655     -0.800042271614     
61.000000000000     10.849016189575     -0.800042271614     
62.000000000000     10.819783210754     -0.800177276134     
63.000000000000     10.788829803467     -0.800042271614     
64.000000000000     10.759596824646     -0.800042271614     
65.000000000000     10.726923942566     -0.800042271614     
66.000000000000     10.692531585693     -0.800042271614     
67.000000000000     10.656419754028     -0.800042271614     
68.000000000000     10.623746871948     -0.800042271614     
69.000000000000     10.589355468750     -0.800042271614     
70.000000000000     10.551524162292     -0.800042271614     
71.000000000000     10.513691902161     -0.800042271614     
72.000000000000     10.472421646118     -0.800042271614     
73.000000000000     10.431151390076     -0.800042271614     
74.000000000000     10.389881134033     -0.800042271614     
75.000000000000     10.346890449524     -0.800042271614     
76.000000000000     10.302181243896     -0.800042271614     
77.000000000000     10.255750656128     -0.800042271614     
78.000000000000     10.209321975708     -0.800042271614     
79.000000000000     10.159453392029     -0.800042271614     
80.000000000000     10.106144905090     -0.800042271614     
81.000000000000     10.052837371826     -0.800042271614     
82.000000000000     9.997810363770     -0.800042271614     
83.000000000000     9.942782402039     -0.800042271614     
84.000000000000     9.882596015930     -0.800042271614     
85.000000000000     9.818969726563     -0.800042271614     
86.000000000000     9.755345344543     -0.800042271614     
87.000000000000     9.686559677124     -0.800042271614     
88.000000000000     9.621214866638     -0.800042271614     
89.000000000000     9.547271728516     -0.800042271614     
90.000000000000     9.469889640808     -0.800042271614     
91.000000000000     9.385628700256     -0.800042271614     
92.000000000000     9.294488906860     -0.800042271614     
93.000000000000     9.206789016724     -0.800042271614     
94.000000000000     9.115650177002     -0.800042271614     
95.000000000000     9.014192581177     -0.800042271614     
96.000000000000     8.907576560974     -0.800042271614     
97.000000000000     8.792363166809     -0.800042271614     
98.000000000000     8.677149772644     -0.800042271614     
99.000000000000     8.549898147583     -0.800042271614     
100.000000000000     8.415768623352     -0.800042271614     
101.000000000000     8.269601821899     -0.800042271614     
102.000000000000     8.099361419678     -0.800042271614     


Cycle 8
Physical Cycle 8
Step 1

Time (s),          Potential (V),         Current (A)
1.000000000000     14.938247680664     0.799907207489     
2.000000000000     15.154918670654     0.799907207489     
3.000000000000     15.234021186829     0.799907207489     
4.000000000000     15.270132064819     0.799907207489     
5.000000000000     15.287327766418     0.799907207489     
6.000000000000     15.297645568848     0.799907207489     
7.000000000000     15.306243896484     0.799907207489     
8.000000000000     15.314842224121     0.799907207489     
9.000000000000     15.325160026550     0.799907207489     
10.000000000000     15.333758354187     0.799907207489     
11.000000000000     15.340636253357     0.799907207489     
12.000000000000     15.347515106201     0.799907207489     
13.000000000000     15.352673530579     0.799907207489     
14.000000000000     15.359552383423     0.799907207489     
15.000000000000     15.368149757385     0.799907207489     
16.000000000000     15.375028610229     0.799907207489     
17.000000000000     15.380187034607     0.799907207489     
18.000000000000     15.387065887451     0.799907207489     
19.000000000000     15.393943786621     0.799907207489     
20.000000000000     15.400822639465     0.799907207489     
21.000000000000     15.405982017517     0.799907207489     
22.000000000000     15.412859916687     0.799907207489     
23.000000000000     15.418019294739     0.799907207489     
24.000000000000     15.424897193909     0.799907207489     
25.000000000000     15.431776046753     0.799907207489     
26.000000000000     15.438653945923     0.799907207489     
27.000000000000     15.443813323975     0.799907207489     
28.000000000000     15.448971748352     0.799907207489     
29.000000000000     15.455849647522     0.799907207489     
30.000000000000     15.462729454041     0.799907207489     
31.000000000000     15.469607353210     0.799907207489     
32.000000000000     15.474765777588     0.799907207489     
33.000000000000     15.479925155640     0.799907207489     
34.000000000000     15.486803054810     0.799907207489     
35.000000000000     15.493681907654     0.799907207489     
36.000000000000     15.500559806824     0.799907207489     
37.000000000000     15.507437705994     0.799907207489     
38.000000000000     15.512597084045     0.799907207489     
39.000000000000     15.517756462097     0.799907207489     
40.000000000000     15.524635314941     0.799907207489     
41.000000000000     15.531513214111     0.799907207489     
42.000000000000     15.538391113281     0.799907207489     
43.000000000000     15.543549537659     0.799907207489     
44.000000000000     15.548708915710     0.799907207489     
45.000000000000     15.555587768555     0.799907207489     
46.000000000000     15.562465667725     0.799907207489     
47.000000000000     15.567625045776     0.799907207489     
48.000000000000     15.574502944946     0.799907207489     
49.000000000000     15.579662322998     0.799907207489     
50.000000000000     15.586541175842     0.799907207489     
51.000000000000     15.593419075012     0.799907207489     
52.000000000000     15.598578453064     0.799907207489     
53.000000000000     15.605456352234     0.799907207489     
54.000000000000     15.610614776611     0.799907207489     
55.000000000000     15.617492675781     0.799907207489     
56.000000000000     15.624371528625     0.799907207489     
57.000000000000     15.631250381470     0.799907207489     
58.000000000000     15.636408805847     0.799907207489     
59.000000000000     15.643287658691     0.799907207489     
60.000000000000     15.650165557861     0.799907207489     
61.000000000000     15.657044410706     0.799907207489     
62.000000000000     15.662202835083     0.799907207489     
63.000000000000     15.669081687927     0.799907207489     
64.000000000000     15.675959587097     0.799907207489     
65.000000000000     15.682839393616     0.799907207489     
66.000000000000     15.689717292786     0.799907207489     
67.000000000000     15.694875717163     0.799907207489     
68.000000000000     15.701753616333     0.799907207489     
69.000000000000     15.708633422852     0.799907207489     
70.000000000000     15.715511322021     0.799907207489     
71.000000000000     15.722390174866     0.799907207489     
72.000000000000     15.729268074036     0.799907207489     
73.000000000000     15.736146926880     0.799907207489     
74.000000000000     15.741305351257     0.799907207489     
75.000000000000     15.748184204102     0.799907207489     
76.000000000000     15.755062103271     0.799907207489     
77.000000000000     15.761940956116     0.799907207489     
78.000000000000     15.768818855286     0.799907207489     
79.000000000000     15.775697708130     0.799907207489     
80.000000000000     15.782575607300     0.799907207489     
81.000000000000     15.789454460144     0.799907207489     
82.000000000000     15.796333312988     0.799907207489     
83.000000000000     15.803211212158     0.799907207489     
84.000000000000     15.810090065002     0.799907207489     
85.000000000000     15.816967964172     0.799907207489     
86.000000000000     15.823846817017     0.799907207489     
87.000000000000     15.832445144653     0.799907207489     
88.000000000000     15.837602615356     0.799907207489     
89.000000000000     15.846201896667     0.799907207489     
90.000000000000     15.853079795837     0.799907207489     
91.000000000000     15.858239173889     0.799907207489     
92.000000000000     15.866836547852     0.799907207489     
93.000000000000     15.873715400696     0.799907207489     
94.000000000000     15.880594253540     0.799907207489     
95.000000000000     15.887472152710     0.799907207489     
96.000000000000     15.894351005554     0.799907207489     
97.000000000000     15.902949333191     0.799907207489     
98.000000000000     15.909827232361     0.799907207489     
99.000000000000     15.918424606323     0.799907207489     
100.000000000000     15.923583984375     0.799907207489     
101.000000000000     15.932182312012     0.799907207489     
102.000000000000     15.939060211182     0.799907207489     
103.000000000000     15.947658538818     0.799907207489     
104.000000000000     15.954537391663     0.799907207489     
105.000000000000     15.961415290833     0.799907207489     
106.000000000000     15.970012664795     0.799907207489     
107.000000000000     15.976892471313     0.799907207489     
108.000000000000     15.985489845276     0.799907207489     
109.000000000000     15.992367744446     0.799907207489     
110.000000000000     15.997527122498     0.799907207489     


Cycle 8
Physical Cycle 8
Step 2

Time (s),          Potential (V),         Current (A)
1.000000000000     12.467168807983     -0.800042271614     
2.000000000000     12.157638549805     -0.800042271614     
3.000000000000     12.028668403625     -0.800042271614     
4.000000000000     11.970202445984     -0.800042271614     
5.000000000000     11.946126937866     -0.800042271614     
6.000000000000     11.928931236267     -0.800177276134     
7.000000000000     11.911734580994     -0.800042271614     
8.000000000000     11.892819404602     -0.800042271614     
9.000000000000     11.875622749329     -0.800042271614     
10.000000000000     11.860147476196     -0.800042271614     
11.000000000000     11.846389770508     -0.800177276134     
12.000000000000     11.832633018494     -0.800042271614     
13.000000000000     11.817155838013     -0.800042271614     
14.000000000000     11.801679611206     -0.800042271614     
15.000000000000     11.787922859192     -0.800042271614     
16.000000000000     11.772446632385     -0.800177276134     
17.000000000000     11.756970405579     -0.800177276134     
18.000000000000     11.743212699890     -0.800177276134     
19.000000000000     11.727737426758     -0.800042271614     
20.000000000000     11.712260246277     -0.800177276134     
21.000000000000     11.695063591003     -0.800177276134     
22.000000000000     11.679588317871     -0.800177276134     
23.000000000000     11.664111137390     -0.800177276134     
24.000000000000     11.650354385376     -0.800177276134     
25.000000000000     11.634878158569     -0.800042271614     
26.000000000000     11.617682456970     -0.800042271614     
27.000000000000     11.600485801697     -0.800042271614     
28.000000000000     11.583290100098     -0.800042271614     
29.000000000000     11.566093444824     -0.800042271614     
30.000000000000     11.548896789551     -0.800042271614     
31.000000000000     11.531701087952     -0.800042271614     
32.000000000000     11.516224861145     -0.800042271614     
33.000000000000     11.497308731079     -0.800042271614     
34.000000000000     11.480113029480     -0.800042271614     
35.000000000000     11.461196899414     -0.800042271614     
36.000000000000     11.442281723022     -0.800042271614     
37.000000000000     11.423365592957     -0.800042271614     
38.000000000000     11.406169891357     -0.800042271614     
39.000000000000     11.385534286499     -0.800042271614     
40.000000000000     11.364898681641     -0.800042271614     
41.000000000000     11.344264030457     -0.800042271614     
42.000000000000     11.325347900391     -0.800042271614     
43.000000000000     11.302992820740     -0.800177276134     
44.000000000000     11.284077644348     -0.800042271614     
45.000000000000     11.263442039490     -0.800042271614     
46.000000000000     11.241086959839     -0.800177276134     
47.000000000000     11.218731880188     -0.800042271614     
48.000000000000     11.194658279419     -0.800042271614     
49.000000000000     11.172303199768     -0.800042271614     
50.000000000000     11.151667594910     -0.800042271614     
51.000000000000     11.127593040466     -0.800177276134     
52.000000000000     11.103519439697     -0.800177276134     
53.000000000000     11.077724456787     -0.800042271614     
54.000000000000     11.053649902344     -0.800042271614     
55.000000000000     11.029575347900     -0.800042271614     
56.000000000000     11.002061843872     -0.800177276134     
57.000000000000     10.974548339844     -0.800042271614     
58.000000000000     10.947033882141     -0.800042271614     
59.000000000000     10.921239852905     -0.800042271614     
60.000000000000     10.893726348877     -0.800177276134     
61.000000000000     10.862772941589     -0.800177276134     
62.000000000000     10.831819534302     -0.800042271614     
63.000000000000     10.802586555481     -0.800042271614     
64.000000000000     10.771634101868     -0.800042271614     
65.000000000000     10.738961219788     -0.800042271614     
66.000000000000     10.708007812500     -0.800042271614     
67.000000000000     10.673616409302     -0.800042271614     
68.000000000000     10.637503623962     -0.800042271614     
69.000000000000     10.599673271179     -0.800042271614     
70.000000000000     10.563561439514     -0.800177276134     
71.000000000000     10.527448654175     -0.800042271614     
72.000000000000     10.487897872925     -0.800177276134     
73.000000000000     10.448347091675     -0.800042271614     
74.000000000000     10.405357360840     -0.800042271614     
75.000000000000     10.360647201538     -0.800042271614     
76.000000000000     10.317657470703     -0.800042271614     
77.000000000000     10.274666786194     -0.800042271614     
78.000000000000     10.226517677307     -0.800042271614     
79.000000000000     10.176649093628     -0.800042271614     
80.000000000000     10.128499984741     -0.800042271614     
81.000000000000     10.075192451477     -0.800042271614     
82.000000000000     10.021883964539     -0.800042271614     
83.000000000000     9.963417053223     -0.800042271614     
84.000000000000     9.906669616699     -0.800042271614     
85.000000000000     9.844763755798     -0.800042271614     
86.000000000000     9.779418945313     -0.800042271614     
87.000000000000     9.710635185242     -0.800042271614     
88.000000000000     9.645290374756     -0.800042271614     
89.000000000000     9.574786186218     -0.800042271614     
90.000000000000     9.499122619629     -0.800042271614     
91.000000000000     9.421739578247     -0.800042271614     
92.000000000000     9.337479591370     -0.800042271614     
93.000000000000     9.246339797974     -0.800042271614     
94.000000000000     9.155200958252     -0.800042271614     
95.000000000000     9.058902740479     -0.800177276134     
96.000000000000     8.952286720276     -0.800042271614     
97.000000000000     8.838792800903     -0.800042271614     
98.000000000000     8.720140457153     -0.800177276134     
99.000000000000     8.592888832092     -0.800042271614     
100.000000000000     8.460478782654     -0.800042271614     
101.000000000000     8.316032409668     -0.800177276134     
102.000000000000     8.159546852112     -0.800042271614     
103.000000000000     8.039174079895     -0.800042271614     


Cycle 9
Physical Cycle 9
Step 1

Time (s),          Potential (V),         Current (A)
1.000000000000     14.936528205872     0.799907207489     
2.000000000000     15.153199195862     0.799907207489     
3.000000000000     15.230581283569     0.799907207489     
4.000000000000     15.266693115234     0.799907207489     
5.000000000000     15.283888816833     0.799907207489     
6.000000000000     15.294206619263     0.799907207489     
7.000000000000     15.304525375366     0.799907207489     
8.000000000000     15.313122749329     0.799907207489     
9.000000000000     15.321721076965     0.799907207489     
10.000000000000     15.330319404602     0.799907207489     
11.000000000000     15.337197303772     0.799907207489     
12.000000000000     15.344076156616     0.799907207489     
13.000000000000     15.350954055786     0.799907207489     
14.000000000000     15.357831954956     0.799907207489     
15.000000000000     15.364710807800     0.799907207489     
16.000000000000     15.371588706970     0.799907207489     
17.000000000000     15.378467559814     0.799907207489     
18.000000000000     15.385346412659     0.799907207489     
19.000000000000     15.390504837036     0.799907207489     
20.000000000000     15.395664215088     0.799907207489     
21.000000000000     15.402542114258     0.799907207489     
22.000000000000     15.409420967102     0.799907207489     
23.000000000000     15.416298866272     0.799907207489     
24.000000000000     15.423177719116     0.799907207489     
25.000000000000     15.430055618286     0.799907207489     
26.000000000000     15.435214996338     0.799907207489     
27.000000000000     15.442092895508     0.799907207489     
28.000000000000     15.447252273560     0.799907207489     
29.000000000000     15.454131126404     0.799907207489     
30.000000000000     15.461009025574     0.799907207489     
31.000000000000     15.467886924744     0.799907207489     
32.000000000000     15.473046302795     0.799907207489     
33.000000000000     15.479925155640     0.799907207489     
34.000000000000     15.485083580017     0.799907207489     
35.000000000000     15.491962432861     0.799907207489     
36.000000000000     15.498840332031     0.799907207489     
37.000000000000     15.503998756409     0.799907207489     
38.000000000000     15.510877609253     0.799907207489     
39.000000000000     15.516036987305     0.799907207489     
40.000000000000     15.522914886475     0.799907207489     
41.000000000000     15.528074264526     0.799907207489     
42.000000000000     15.534952163696     0.799907207489     
43.000000000000     15.541831016541     0.799907207489     
44.000000000000     15.546989440918     0.799907207489     
45.000000000000     15.553868293762     0.799907207489     
46.000000000000     15.559026718140     0.799907207489     
47.000000000000     15.564186096191     0.799907207489     
48.000000000000     15.571063995361     0.799907207489     
49.000000000000     15.577941894531     0.799907207489     
50.000000000000     15.584820747375     0.799907207489     
51.000000000000     15.591698646545     0.799907207489     
52.000000000000     15.596858024597     0.799907207489     
53.000000000000     15.602017402649     0.799907207489     
54.000000000000     15.608895301819     0.799907207489     
55.000000000000     15.615774154663     0.799907207489     
56.000000000000     15.622652053833     0.799907207489     
57.000000000000     15.627811431885     0.799907207489     
58.000000000000     15.634690284729     0.799907207489     
59.000000000000     15.641568183899     0.799907207489     
60.000000000000     15.648446083069     0.799907207489     
61.000000000000     15.655324935913     0.799907207489     
62.000000000000     15.660484313965     0.799907207489     
63.000000000000     15.667362213135     0.799907207489     
64.000000000000     15.674241065979     0.799907207489     
65.000000000000     15.681118965149     0.799907207489     
66.000000000000     15.686278343201     0.799907207489     
67.000000000000     15.691436767578     0.799907207489     
68.000000000000     15.700035095215     0.799907207489     
69.000000000000     15.706912994385     0.799907207489     
70.000000000000     15.713791847229     0.799907207489     
71.000000000000     15.720669746399     0.799907207489     
72.000000000000     15.725829124451     0.799907207489     
73.000000000000     15.732707023621     0.799907207489     
74.000000000000     15.739585876465     0.799907207489     
75.000000000000     15.746463775635     0.799907207489     
76.000000000000     15.753342628479     0.799907207489     
77.000000000000     15.760220527649     0.799907207489     
78.000000000000     15.767100334167     0.799907207489     
79.000000000000     15.773978233337     0.799907207489     
80.000000000000     15.780856132507     0.799907207489     
81.000000000000     15.787734985352     0.799907207489     
82.000000000000     15.794612884521     0.799907207489     
83.000000000000     15.801491737366     0.799907207489     
84.000000000000     15.808369636536     0.799907207489     
85.000000000000     15.815249443054     0.799907207489     
86.000000000000     15.822127342224     0.799907207489     
87.000000000000     15.829005241394     0.799907207489     
88.000000000000     15.835884094238     0.799907207489     
89.000000000000     15.842761993408     0.799907207489     
90.000000000000     15.851360321045     0.799907207489     
91.000000000000     15.856518745422     0.799907207489     
92.000000000000     15.863397598267     0.799907207489     
93.000000000000     15.871995925903     0.799907207489     
94.000000000000     15.880594253540     0.799907207489     
95.000000000000     15.887472152710     0.799907207489     
96.000000000000     15.894351005554     0.799907207489     
97.000000000000     15.901228904724     0.799907207489     
98.000000000000     15.908106803894     0.799907207489     
99.000000000000     15.916706085205     0.799907207489     
100.000000000000     15.923583984375     0.799907207489     
101.000000000000     15.932182312012     0.799907207489     
102.000000000000     15.939060211182     0.799907207489     
103.000000000000     15.947658538818     0.799907207489     
104.000000000000     15.954537391663     0.799907207489     
105.000000000000     15.961415290833     0.799907207489     
106.000000000000     15.970012664795     0.799907207489     
107.000000000000     15.976892471313     0.799907207489     
108.000000000000     15.985489845276     0.799907207489     
109.000000000000     15.992367744446     0.799907207489     
110.000000000000     15.997527122498     0.799907207489     


Cycle 9
Physical Cycle 9
Step 2

Time (s),          Potential (V),         Current (A)
1.000000000000     12.467168807983     -0.800042271614     
2.000000000000     12.155920028687     -0.800042271614     
3.000000000000     12.028668403625     -0.800042271614     
4.000000000000     11.968482017517     -0.800042271614     
5.000000000000     11.942687988281     -0.800042271614     
6.000000000000     11.925492286682     -0.800042271614     
7.000000000000     11.908295631409     -0.800177276134     
8.000000000000     11.891099929810     -0.800042271614     
9.000000000000     11.873904228210     -0.800042271614     
10.000000000000     11.858427047729     -0.800042271614     
11.000000000000     11.844670295715     -0.800042271614     
12.000000000000     11.830912590027     -0.800042271614     
13.000000000000     11.815437316895     -0.800042271614     
14.000000000000     11.801679611206     -0.800042271614     
15.000000000000     11.786204338074     -0.800042271614     
16.000000000000     11.770727157593     -0.800042271614     
17.000000000000     11.755250930786     -0.800042271614     
18.000000000000     11.739773750305     -0.800042271614     
19.000000000000     11.726016998291     -0.800042271614     
20.000000000000     11.712260246277     -0.800042271614     
21.000000000000     11.696784019470     -0.800042271614     
22.000000000000     11.679588317871     -0.800042271614     
23.000000000000     11.664111137390     -0.800042271614     
24.000000000000     11.646915435791     -0.800042271614     
25.000000000000     11.629718780518     -0.800177276134     
26.000000000000     11.614242553711     -0.800042271614     
27.000000000000     11.598766326904     -0.800042271614     
28.000000000000     11.581569671631     -0.800177276134     
29.000000000000     11.564373970032     -0.800042271614     
30.000000000000     11.548896789551     -0.800177276134     
31.000000000000     11.531701087952     -0.800042271614     
32.000000000000     11.512785911560     -0.800042271614     
33.000000000000     11.493869781494     -0.800042271614     
34.000000000000     11.476674079895     -0.800042271614     
35.000000000000     11.459478378296     -0.800042271614     
36.000000000000     11.438841819763     -0.800042271614     
37.000000000000     11.419926643372     -0.800042271614     
38.000000000000     11.401011466980     -0.800177276134     
39.000000000000     11.382095336914     -0.800177276134     
40.000000000000     11.363180160522     -0.800177276134     
41.000000000000     11.344264030457     -0.800177276134     
42.000000000000     11.323629379272     -0.800177276134     
43.000000000000     11.302992820740     -0.800177276134     
44.000000000000     11.280637741089     -0.800042271614     
45.000000000000     11.260003089905     -0.800177276134     
46.000000000000     11.239368438721     -0.800177276134     
47.000000000000     11.217013359070     -0.800177276134     
48.000000000000     11.194658279419     -0.800177276134     
49.000000000000     11.170582771301     -0.800177276134     
50.000000000000     11.148227691650     -0.800177276134     
51.000000000000     11.125872612000     -0.800042271614     
52.000000000000     11.103519439697     -0.800042271614     
53.000000000000     11.077724456787     -0.800042271614     
54.000000000000     11.051930427551     -0.800042271614     
55.000000000000     11.026136398315     -0.800042271614     
56.000000000000     11.000342369080     -0.800042271614     
57.000000000000     10.974548339844     -0.800042271614     
58.000000000000     10.947033882141     -0.800042271614     
59.000000000000     10.917800903320     -0.800042271614     
60.000000000000     10.890287399292     -0.800042271614     
61.000000000000     10.861054420471     -0.800042271614     
62.000000000000     10.831819534302     -0.800042271614     
63.000000000000     10.800867080688     -0.800042271614     
64.000000000000     10.769913673401     -0.800042271614     
65.000000000000     10.735522270203     -0.800042271614     
66.000000000000     10.702850341797     -0.800177276134     
67.000000000000     10.670177459717     -0.800177276134     
68.000000000000     10.637503623962     -0.800042271614     
69.000000000000     10.599673271179     -0.800042271614     
70.000000000000     10.561841964722     -0.800042271614     
71.000000000000     10.524009704590     -0.800042271614     
72.000000000000     10.486179351807     -0.800177276134     
73.000000000000     10.444908142090     -0.800042271614     
74.000000000000     10.401918411255     -0.800042271614     
75.000000000000     10.360647201538     -0.800042271614     
76.000000000000     10.319376945496     -0.800042271614     
77.000000000000     10.272947311401     -0.800042271614     
78.000000000000     10.223077774048     -0.800042271614     
79.000000000000     10.173210144043     -0.800042271614     
80.000000000000     10.123340606689     -0.800042271614     
81.000000000000     10.073472023010     -0.800042271614     
82.000000000000     10.020165443420     -0.800042271614     
83.000000000000     9.961697578430     -0.800042271614     
84.000000000000     9.901512145996     -0.800042271614     
85.000000000000     9.839606285095     -0.800042271614     
86.000000000000     9.775979995728     -0.800042271614     
87.000000000000     9.712353706360     -0.800042271614     
88.000000000000     9.648729324341     -0.800042271614     
89.000000000000     9.576504707336     -0.800042271614     
90.000000000000     9.497403144836     -0.800042271614     
91.000000000000     9.416582107544     -0.800042271614     
92.000000000000     9.327161788940     -0.800042271614     
93.000000000000     9.239461898804     -0.800042271614     
94.000000000000     9.144883155823     -0.800042271614     
95.000000000000     9.046866416931     -0.800042271614     
96.000000000000     8.952286720276     -0.800042271614     
97.000000000000     8.838792800903     -0.800042271614     
98.000000000000     8.716700553894     -0.800042271614     
99.000000000000     8.594608306885     -0.800042271614     
100.000000000000     8.458759307861     -0.800042271614     
101.000000000000     8.307433128357     -0.800042271614     
102.000000000000     8.149229049683     -0.800042271614     
103.000000000000     8.039174079895     -0.800042271614     


Cycle 10
Physical Cycle 10
Step 1

Time (s),          Potential (V),         Current (A)
1.000000000000     14.938247680664     0.799907207489     
2.000000000000     15.154918670654     0.799907207489     
3.000000000000     15.234021186829     0.799907207489     
4.000000000000     15.268412590027     0.799907207489     
5.000000000000     15.285609245300     0.799907207489     
6.000000000000     15.295927047729     0.799907207489     
7.000000000000     15.306243896484     0.799907207489     
8.000000000000     15.314842224121     0.799907207489     
9.000000000000     15.323439598083     0.799907207489     
10.000000000000     15.332037925720     0.799907207489     
11.000000000000     15.338916778564     0.799907207489     
12.000000000000     15.345794677734     0.799907207489     
13.000000000000     15.352673530579     0.799907207489     
14.000000000000     15.359552383423     0.799907207489     
15.000000000000     15.366430282593     0.799907207489     
16.000000000000     15.371588706970     0.799907207489     
17.000000000000     15.378467559814     0.799907207489     
18.000000000000     15.385346412659     0.799907207489     
19.000000000000     15.392225265503     0.799907207489     
20.000000000000     15.399103164673     0.799907207489     
21.000000000000     15.404261589050     0.799907207489     
22.000000000000     15.411140441895     0.799907207489     
23.000000000000     15.416298866272     0.799907207489     
24.000000000000     15.423177719116     0.799907207489     
25.000000000000     15.430055618286     0.799907207489     
26.000000000000     15.436934471130     0.799907207489     
27.000000000000     15.443813323975     0.799907207489     
28.000000000000     15.448971748352     0.799907207489     
29.000000000000     15.455849647522     0.799907207489     
30.000000000000     15.462729454041     0.799907207489     
31.000000000000     15.467886924744     0.799907207489     
32.000000000000     15.474765777588     0.799907207489     
33.000000000000     15.479925155640     0.799907207489     
34.000000000000     15.486803054810     0.799907207489     
35.000000000000     15.493681907654     0.799907207489     
36.000000000000     15.498840332031     0.799907207489     
37.000000000000     15.505719184875     0.799907207489     
38.000000000000     15.512597084045     0.799907207489     
39.000000000000     15.517756462097     0.799907207489     
40.000000000000     15.524635314941     0.799907207489     
41.000000000000     15.529792785645     0.799907207489     
42.000000000000     15.536671638489     0.799907207489     
43.000000000000     15.543549537659     0.799907207489     
44.000000000000     15.548708915710     0.799907207489     
45.000000000000     15.555587768555     0.799907207489     
46.000000000000     15.562465667725     0.799907207489     
47.000000000000     15.567625045776     0.799907207489     
48.000000000000     15.574502944946     0.799907207489     
49.000000000000     15.579662322998     0.799907207489     
50.000000000000     15.586541175842     0.799907207489     
51.000000000000     15.593419075012     0.799907207489     
52.000000000000     15.598578453064     0.799907207489     
53.000000000000     15.605456352234     0.799907207489     
54.000000000000     15.612335205078     0.799907207489     
55.000000000000     15.619213104248     0.799772143364     
56.000000000000     15.624371528625     0.799907207489     
57.000000000000     15.631250381470     0.799907207489     
58.000000000000     15.638129234314     0.799907207489     
59.000000000000     15.643287658691     0.799907207489     
60.000000000000     15.650165557861     0.799907207489     
61.000000000000     15.655324935913     0.799907207489     
62.000000000000     15.662202835083     0.799907207489     
63.000000000000     15.669081687927     0.799907207489     
64.000000000000     15.674241065979     0.799907207489     
65.000000000000     15.681118965149     0.799907207489     
66.000000000000     15.686278343201     0.799907207489     
67.000000000000     15.693156242371     0.799907207489     
68.000000000000     15.700035095215     0.799907207489     
69.000000000000     15.706912994385     0.799907207489     
70.000000000000     15.713791847229     0.799907207489     
71.000000000000     15.720669746399     0.799907207489     
72.000000000000     15.727547645569     0.799772143364     
73.000000000000     15.734427452087     0.799772143364     
74.000000000000     15.741305351257     0.799907207489     
75.000000000000     15.748184204102     0.799907207489     
76.000000000000     15.755062103271     0.799772143364     
77.000000000000     15.760220527649     0.799907207489     
78.000000000000     15.767100334167     0.799907207489     
79.000000000000     15.773978233337     0.799907207489     
80.000000000000     15.780856132507     0.799907207489     
81.000000000000     15.787734985352     0.799907207489     
82.000000000000     15.794612884521     0.799907207489     
83.000000000000     15.803211212158     0.799907207489     
84.000000000000     15.810090065002     0.799907207489     
85.000000000000     15.816967964172     0.799907207489     
86.000000000000     15.823846817017     0.799907207489     
87.000000000000     15.830724716187     0.799907207489     
88.000000000000     15.837602615356     0.799907207489     
89.000000000000     15.844482421875     0.799907207489     
90.000000000000     15.849640846252     0.799907207489     
91.000000000000     15.858239173889     0.799907207489     
92.000000000000     15.865117073059     0.799907207489     
93.000000000000     15.873715400696     0.799907207489     
94.000000000000     15.880594253540     0.799907207489     
95.000000000000     15.887472152710     0.799907207489     
96.000000000000     15.894351005554     0.799772143364     
97.000000000000     15.902949333191     0.799907207489     
98.000000000000     15.909827232361     0.799907207489     
99.000000000000     15.918424606323     0.799907207489     
100.000000000000     15.925304412842     0.799907207489     
101.000000000000     15.932182312012     0.799907207489     
102.000000000000     15.939060211182     0.799907207489     
103.000000000000     15.945939064026     0.799907207489     
104.000000000000     15.954537391663     0.799907207489     
105.000000000000     15.961415290833     0.799907207489     
106.000000000000     15.968294143677     0.799907207489     
107.000000000000     15.976892471313     0.799907207489     
108.000000000000     15.983770370483     0.799907207489     
109.000000000000     15.992367744446     0.799907207489     
110.000000000000     15.997527122498     0.799772143364     


Cycle 10
Physical Cycle 10
Step 2

Time (s),          Potential (V),         Current (A)
1.000000000000     12.465449333191     -0.800177276134     
2.000000000000     12.155920028687     -0.800177276134     
3.000000000000     12.026948928833     -0.800177276134     
4.000000000000     11.968482017517     -0.800177276134     
5.000000000000     11.942687988281     -0.800177276134     
6.000000000000     11.927210807800     -0.800177276134     
7.000000000000     11.910015106201     -0.800042271614     
8.000000000000     11.891099929810     -0.800042271614     
9.000000000000     11.875622749329     -0.800177276134     
10.000000000000     11.860147476196     -0.800042271614     
11.000000000000     11.844670295715     -0.800177276134     
12.000000000000     11.830912590027     -0.800177276134     
13.000000000000     11.815437316895     -0.800177276134     
14.000000000000     11.799960136414     -0.800177276134     
15.000000000000     11.784483909607     -0.800177276134     
16.000000000000     11.769006729126     -0.800177276134     
17.000000000000     11.755250930786     -0.800042271614     
18.000000000000     11.741494178772     -0.800177276134     
19.000000000000     11.727737426758     -0.800177276134     
20.000000000000     11.712260246277     -0.800177276134     
21.000000000000     11.695063591003     -0.800042271614     
22.000000000000     11.679588317871     -0.800177276134     
23.000000000000     11.664111137390     -0.800042271614     
24.000000000000     11.646915435791     -0.800042271614     
25.000000000000     11.631439208984     -0.800177276134     
26.000000000000     11.614242553711     -0.800177276134     
27.000000000000     11.598766326904     -0.800177276134     
28.000000000000     11.583290100098     -0.800177276134     
29.000000000000     11.566093444824     -0.800042271614     
30.000000000000     11.548896789551     -0.800177276134     
31.000000000000     11.531701087952     -0.800042271614     
32.000000000000     11.514505386353     -0.800042271614     
33.000000000000     11.495590209961     -0.800042271614     
34.000000000000     11.476674079895     -0.800042271614     
35.000000000000     11.459478378296     -0.800042271614     
36.000000000000     11.442281723022     -0.800177276134     
37.000000000000     11.421646118164     -0.800177276134     
38.000000000000     11.402730941772     -0.800177276134     
39.000000000000     11.385534286499     -0.800177276134     
40.000000000000     11.364898681641     -0.800177276134     
41.000000000000     11.345982551575     -0.800177276134     
42.000000000000     11.325347900391     -0.800177276134     
43.000000000000     11.304713249207     -0.800177276134     
44.000000000000     11.282358169556     -0.800177276134     
45.000000000000     11.261722564697     -0.800177276134     
46.000000000000     11.239368438721     -0.800177276134     
47.000000000000     11.217013359070     -0.800177276134     
48.000000000000     11.194658279419     -0.800177276134     
49.000000000000     11.172303199768     -0.800177276134     
50.000000000000     11.149948120117     -0.800177276134     
51.000000000000     11.125872612000     -0.800177276134     
52.000000000000     11.101799011230     -0.800177276134     
53.000000000000     11.077724456787     -0.800177276134     
54.000000000000     11.053649902344     -0.800177276134     
55.000000000000     11.027855873108     -0.800177276134     
56.000000000000     11.002061843872     -0.800177276134     
57.000000000000     10.974548339844     -0.800177276134     
58.000000000000     10.947033882141     -0.800177276134     
59.000000000000     10.919520378113     -0.800177276134     
60.000000000000     10.892006874084     -0.800177276134     
61.000000000000     10.861054420471     -0.800177276134     
62.000000000000     10.831819534302     -0.800042271614     
63.000000000000     10.800867080688     -0.800042271614     
64.000000000000     10.769913673401     -0.800177276134     
65.000000000000     10.738961219788     -0.800177276134     
66.000000000000     10.708007812500     -0.800177276134     
67.000000000000     10.673616409302     -0.800177276134     
68.000000000000     10.639224052429     -0.800177276134     
69.000000000000     10.601392745972     -0.800042271614     
70.000000000000     10.567000389099     -0.800042271614     
71.000000000000     10.529169082642     -0.800042271614     
72.000000000000     10.491337776184     -0.800177276134     
73.000000000000     10.451786994934     -0.800177276134     
74.000000000000     10.407076835632     -0.800177276134     
75.000000000000     10.365805625916     -0.800177276134     
76.000000000000     10.322815895081     -0.800177276134     
77.000000000000     10.281544685364     -0.800177276134     
78.000000000000     10.233395576477     -0.800177276134     
79.000000000000     10.181808471680     -0.800042271614     
80.000000000000     10.130220413208     -0.800177276134     
81.000000000000     10.080350875854     -0.800177276134     
82.000000000000     10.027043342590     -0.800177276134     
83.000000000000     9.968576431274     -0.800042271614     
84.000000000000     9.910110473633     -0.800042271614     
85.000000000000     9.848203659058     -0.800177276134     
86.000000000000     9.786297798157     -0.800177276134     
87.000000000000     9.715793609619     -0.800177276134     
88.000000000000     9.648729324341     -0.800042271614     
89.000000000000     9.578225135803     -0.800042271614     
90.000000000000     9.504281997681     -0.800042271614     
91.000000000000     9.426898956299     -0.800177276134     
92.000000000000     9.342638015747     -0.800177276134     
93.000000000000     9.251499176025     -0.800042271614     
94.000000000000     9.158639907837     -0.800177276134     
95.000000000000     9.064062118530     -0.800042271614     
96.000000000000     8.959164619446     -0.800042271614     
97.000000000000     8.843952178955     -0.800042271614     
98.000000000000     8.730457305908     -0.800177276134     
99.000000000000     8.608365058899     -0.800177276134     
100.000000000000     8.470795631409     -0.800177276134     
101.000000000000     8.321189880371     -0.800177276134     
102.000000000000     8.171584129333     -0.800042271614     
103.000000000000     8.052930831909     -0.800042271614     


Cycle 11
Physical Cycle 11
Step 1

Time (s),          Potential (V),         Current (A)
1.000000000000     14.938247680664     0.799772143364     
2.000000000000     15.154918670654     0.799907207489     
3.000000000000     15.232300758362     0.799907207489     
4.000000000000     15.266693115234     0.799907207489     
5.000000000000     15.283888816833     0.799772143364     
6.000000000000     15.294206619263     0.799907207489     
7.000000000000     15.304525375366     0.799907207489     
8.000000000000     15.313122749329     0.799772143364     
9.000000000000     15.321721076965     0.799907207489     
10.000000000000     15.330319404602     0.799907207489     
11.000000000000     15.337197303772     0.799907207489     
12.000000000000     15.344076156616     0.799907207489     
13.000000000000     15.350954055786     0.799907207489     
14.000000000000     15.357831954956     0.799907207489     
15.000000000000     15.364710807800     0.799907207489     
16.000000000000     15.371588706970     0.799772143364     
17.000000000000     15.378467559814     0.799772143364     
18.000000000000     15.385346412659     0.799907207489     
19.000000000000     15.390504837036     0.799772143364     
20.000000000000     15.397382736206     0.799907207489     
21.000000000000     15.404261589050     0.799772143364     
22.000000000000     15.409420967102     0.799907207489     
23.000000000000     15.416298866272     0.799907207489     
24.000000000000     15.423177719116     0.799907207489     
25.000000000000     15.428336143494     0.799772143364     
26.000000000000     15.435214996338     0.799907207489     
27.000000000000     15.442092895508     0.799907207489     
28.000000000000     15.448971748352     0.799772143364     
29.000000000000     15.455849647522     0.799772143364     
30.000000000000     15.461009025574     0.799772143364     
31.000000000000     15.466168403625     0.799907207489     
32.000000000000     15.473046302795     0.799907207489     
33.000000000000     15.478204727173     0.799907207489     
34.000000000000     15.485083580017     0.799907207489     
35.000000000000     15.491962432861     0.799907207489     
36.000000000000     15.497120857239     0.799907207489     
37.000000000000     15.503998756409     0.799772143364     
38.000000000000     15.509158134460     0.799772143364     
39.000000000000     15.516036987305     0.799907207489     
40.000000000000     15.522914886475     0.799907207489     
41.000000000000     15.528074264526     0.799907207489     
42.000000000000     15.534952163696     0.799772143364     
43.000000000000     15.540110588074     0.799772143364     
44.000000000000     15.546989440918     0.799907207489     
45.000000000000     15.553868293762     0.799907207489     
46.000000000000     15.560746192932     0.799772143364     
47.000000000000     15.565904617310     0.799772143364     
48.000000000000     15.572784423828     0.799907207489     
49.000000000000     15.577941894531     0.799907207489     
50.000000000000     15.584820747375     0.799907207489     
51.000000000000     15.591698646545     0.799772143364     
52.000000000000     15.598578453064     0.799907207489     
53.000000000000     15.603736877441     0.799907207489     
54.000000000000     15.608895301819     0.799772143364     
55.000000000000     15.615774154663     0.799772143364     
56.000000000000     15.622652053833     0.799772143364     
57.000000000000     15.629530906677     0.799907207489     
58.000000000000     15.636408805847     0.799907207489     
59.000000000000     15.641568183899     0.799772143364     
60.000000000000     15.648446083069     0.799772143364     
61.000000000000     15.653605461121     0.799772143364     
62.000000000000     15.660484313965     0.799907207489     
63.000000000000     15.667362213135     0.799772143364     
64.000000000000     15.674241065979     0.799907207489     
65.000000000000     15.681118965149     0.799907207489     
66.000000000000     15.686278343201     0.799907207489     
67.000000000000     15.693156242371     0.799907207489     
68.000000000000     15.700035095215     0.799772143364     
69.000000000000     15.706912994385     0.799772143364     
70.000000000000     15.713791847229     0.799907207489     
71.000000000000     15.720669746399     0.799907207489     
72.000000000000     15.725829124451     0.799907207489     
73.000000000000     15.734427452087     0.799907207489     
74.000000000000     15.739585876465     0.799907207489     
75.000000000000     15.746463775635     0.799907207489     
76.000000000000     15.753342628479     0.799907207489     
77.000000000000     15.760220527649     0.799907207489     
78.000000000000     15.767100334167     0.799907207489     
79.000000000000     15.772257804871     0.799907207489     
80.000000000000     15.780856132507     0.799907207489     
81.000000000000     15.787734985352     0.799907207489     
82.000000000000     15.794612884521     0.799907207489     
83.000000000000     15.801491737366     0.799907207489     
84.000000000000     15.808369636536     0.799907207489     
85.000000000000     15.815249443054     0.799907207489     
86.000000000000     15.823846817017     0.799907207489     
87.000000000000     15.829005241394     0.799907207489     
88.000000000000     15.835884094238     0.799907207489     
89.000000000000     15.844482421875     0.799907207489     
90.000000000000     15.851360321045     0.799907207489     
91.000000000000     15.858239173889     0.799907207489     
92.000000000000     15.866836547852     0.799772143364     
93.000000000000     15.873715400696     0.799907207489     
94.000000000000     15.880594253540     0.799907207489     
95.000000000000     15.887472152710     0.799907207489     
96.000000000000     15.894351005554     0.799907207489     
97.000000000000     15.902949333191     0.799907207489     
98.000000000000     15.909827232361     0.799907207489     
99.000000000000     15.916706085205     0.799907207489     
100.000000000000     15.923583984375     0.799772143364     
101.000000000000     15.932182312012     0.799907207489     
102.000000000000     15.939060211182     0.799907207489     
103.000000000000     15.945939064026     0.799907207489     
104.000000000000     15.954537391663     0.799907207489     
105.000000000000     15.961415290833     0.799907207489     
106.000000000000     15.970012664795     0.799907207489     
107.000000000000     15.976892471313     0.799907207489     
108.000000000000     15.983770370483     0.799907207489     
109.000000000000     15.992367744446     0.799907207489     
110.000000000000     15.997527122498     0.799907207489     


Cycle 11
Physical Cycle 11
Step 2

Time (s),          Potential (V),         Current (A)
1.000000000000     12.463729858398     -0.800177276134     
2.000000000000     12.154199600220     -0.800177276134     
3.000000000000     12.025229454041     -0.800177276134     
4.000000000000     11.966762542725     -0.800177276134     
5.000000000000     11.940967559814     -0.800177276134     
6.000000000000     11.925492286682     -0.800177276134     
7.000000000000     11.906576156616     -0.800177276134     
8.000000000000     11.889380455017     -0.800177276134     
9.000000000000     11.873904228210     -0.800177276134     
10.000000000000     11.858427047729     -0.800177276134     
11.000000000000     11.842950820923     -0.800177276134     
12.000000000000     11.829194068909     -0.800177276134     
13.000000000000     11.813716888428     -0.800177276134     
14.000000000000     11.798240661621     -0.800177276134     
15.000000000000     11.782764434814     -0.800177276134     
16.000000000000     11.767288208008     -0.800177276134     
17.000000000000     11.753531455994     -0.800177276134     
18.000000000000     11.738054275513     -0.800177276134     
19.000000000000     11.724297523499     -0.800177276134     
20.000000000000     11.708821296692     -0.800177276134     
21.000000000000     11.693345069885     -0.800177276134     
22.000000000000     11.676149368286     -0.800177276134     
23.000000000000     11.660672187805     -0.800177276134     
24.000000000000     11.645195960999     -0.800177276134     
25.000000000000     11.629718780518     -0.800177276134     
26.000000000000     11.614242553711     -0.800177276134     
27.000000000000     11.597045898438     -0.800177276134     
28.000000000000     11.579850196838     -0.800177276134     
29.000000000000     11.562653541565     -0.800177276134     
30.000000000000     11.545457839966     -0.800177276134     
31.000000000000     11.528262138367     -0.800177276134     
32.000000000000     11.511066436768     -0.800177276134     
33.000000000000     11.493869781494     -0.800177276134     
34.000000000000     11.476674079895     -0.800177276134     
35.000000000000     11.456038475037     -0.800177276134     
36.000000000000     11.437123298645     -0.800177276134     
37.000000000000     11.418207168579     -0.800177276134     
38.000000000000     11.399291038513     -0.800177276134     
39.000000000000     11.382095336914     -0.800177276134     
40.000000000000     11.363180160522     -0.800177276134     
41.000000000000     11.342543601990     -0.800177276134     
42.000000000000     11.321908950806     -0.800177276134     
43.000000000000     11.301274299622     -0.800177276134     
44.000000000000     11.282358169556     -0.800042271614     
45.000000000000     11.258282661438     -0.800042271614     
46.000000000000     11.235927581787     -0.800042271614     
47.000000000000     11.213574409485     -0.800177276134     
48.000000000000     11.191219329834     -0.800042271614     
49.000000000000     11.168864250183     -0.800177276134     
50.000000000000     11.146509170532     -0.800177276134     
51.000000000000     11.122433662415     -0.800042271614     
52.000000000000     11.098360061646     -0.800042271614     
53.000000000000     11.072566032410     -0.800042271614     
54.000000000000     11.050210952759     -0.800042271614     
55.000000000000     11.026136398315     -0.800177276134     
56.000000000000     10.998621940613     -0.800177276134     
57.000000000000     10.971109390259     -0.800177276134     
58.000000000000     10.943594932556     -0.800177276134     
59.000000000000     10.914361000061     -0.800177276134     
60.000000000000     10.886848449707     -0.800042271614     
61.000000000000     10.857613563538     -0.800177276134     
62.000000000000     10.830101013184     -0.800177276134     
63.000000000000     10.799147605896     -0.800177276134     
64.000000000000     10.766474723816     -0.800177276134     
65.000000000000     10.733801841736     -0.800042271614     
66.000000000000     10.701129913330     -0.800042271614     
67.000000000000     10.668457031250     -0.800042271614     
68.000000000000     10.635785102844     -0.800177276134     
69.000000000000     10.599673271179     -0.800177276134     
70.000000000000     10.561841964722     -0.800177276134     
71.000000000000     10.522291183472     -0.800177276134     
72.000000000000     10.481019973755     -0.800177276134     
73.000000000000     10.441469192505     -0.800177276134     
74.000000000000     10.401918411255     -0.800177276134     
75.000000000000     10.362366676331     -0.800177276134     
76.000000000000     10.321096420288     -0.800177276134     
77.000000000000     10.271227836609     -0.800177276134     
78.000000000000     10.223077774048     -0.800177276134     
79.000000000000     10.176649093628     -0.800042271614     
80.000000000000     10.125061035156     -0.800042271614     
81.000000000000     10.075192451477     -0.800177276134     
82.000000000000     10.018445014954     -0.800177276134     
83.000000000000     9.959978103638     -0.800177276134     
84.000000000000     9.899791717529     -0.800177276134     
85.000000000000     9.841324806213     -0.800177276134     
86.000000000000     9.775979995728     -0.800177276134     
87.000000000000     9.710635185242     -0.800042271614     
88.000000000000     9.640130996704     -0.800177276134     
89.000000000000     9.569626808167     -0.800177276134     
90.000000000000     9.497403144836     -0.800177276134     
91.000000000000     9.416582107544     -0.800177276134     
92.000000000000     9.332321166992     -0.800177276134     
93.000000000000     9.246339797974     -0.800177276134     
94.000000000000     9.148323059082     -0.800177276134     
95.000000000000     9.046866416931     -0.800177276134     
96.000000000000     8.945408821106     -0.800042271614     
97.000000000000     8.835353851318     -0.800042271614     
98.000000000000     8.725298881531     -0.800042271614     
99.000000000000     8.598048210144     -0.800042271614     
100.000000000000     8.460478782654     -0.800042271614     
101.000000000000     8.309152603149     -0.800042271614     
102.000000000000     8.150948524475     -0.800042271614     
103.000000000000     8.042613983154     -0.800042271614     


Cycle 12
Physical Cycle 12
Step 1

Time (s),          Potential (V),         Current (A)
1.000000000000     14.938247680664     0.799772143364     
2.000000000000     15.154918670654     0.799907207489     
3.000000000000     15.234021186829     0.799907207489     
4.000000000000     15.268412590027     0.799907207489     
5.000000000000     15.285609245300     0.799907207489     
6.000000000000     15.295927047729     0.799907207489     
7.000000000000     15.304525375366     0.799907207489     
8.000000000000     15.314842224121     0.799907207489     
9.000000000000     15.323439598083     0.799907207489     
10.000000000000     15.332037925720     0.799907207489     
11.000000000000     15.338916778564     0.799907207489     
12.000000000000     15.345794677734     0.799772143364     
13.000000000000     15.352673530579     0.799907207489     
14.000000000000     15.359552383423     0.799907207489     
15.000000000000     15.364710807800     0.799907207489     
16.000000000000     15.371588706970     0.799907207489     
17.000000000000     15.378467559814     0.799907207489     
18.000000000000     15.387065887451     0.799907207489     
19.000000000000     15.393943786621     0.799907207489     
20.000000000000     15.399103164673     0.799772143364     
21.000000000000     15.405982017517     0.799907207489     
22.000000000000     15.412859916687     0.799907207489     
23.000000000000     15.418019294739     0.799907207489     
24.000000000000     15.424897193909     0.799772143364     
25.000000000000     15.430055618286     0.799907207489     
26.000000000000     15.436934471130     0.799907207489     
27.000000000000     15.443813323975     0.799907207489     
28.000000000000     15.450691223145     0.799772143364     
29.000000000000     15.455849647522     0.799907207489     
30.000000000000     15.462729454041     0.799907207489     
31.000000000000     15.469607353210     0.799907207489     
32.000000000000     15.474765777588     0.799907207489     
33.000000000000     15.481643676758     0.799907207489     
34.000000000000     15.486803054810     0.799907207489     
35.000000000000     15.493681907654     0.799907207489     
36.000000000000     15.498840332031     0.799772143364     
37.000000000000     15.505719184875     0.799772143364     
38.000000000000     15.512597084045     0.799772143364     
39.000000000000     15.517756462097     0.799907207489     
40.000000000000     15.524635314941     0.799907207489     
41.000000000000     15.529792785645     0.799772143364     
42.000000000000     15.536671638489     0.799772143364     
43.000000000000     15.541831016541     0.799772143364     
44.000000000000     15.548708915710     0.799907207489     
45.000000000000     15.553868293762     0.799907207489     
46.000000000000     15.560746192932     0.799772143364     
47.000000000000     15.565904617310     0.799772143364     
48.000000000000     15.572784423828     0.799907207489     
49.000000000000     15.579662322998     0.799907207489     
50.000000000000     15.584820747375     0.799772143364     
51.000000000000     15.591698646545     0.799772143364     
52.000000000000     15.598578453064     0.799772143364     
53.000000000000     15.605456352234     0.799907207489     
54.000000000000     15.612335205078     0.799907207489     
55.000000000000     15.617492675781     0.799772143364     
56.000000000000     15.624371528625     0.799907207489     
57.000000000000     15.631250381470     0.799907207489     
58.000000000000     15.638129234314     0.799907207489     
59.000000000000     15.643287658691     0.799907207489     
60.000000000000     15.650165557861     0.799772143364     
61.000000000000     15.657044410706     0.799907207489     
62.000000000000     15.662202835083     0.799907207489     
63.000000000000     15.669081687927     0.799907207489     
64.000000000000     15.674241065979     0.799907207489     
65.000000000000     15.681118965149     0.799907207489     
66.000000000000     15.689717292786     0.799907207489     
67.000000000000     15.694875717163     0.799907207489     
68.000000000000     15.701753616333     0.799772143364     
69.000000000000     15.708633422852     0.799772143364     
70.000000000000     15.715511322021     0.799772143364     
71.000000000000     15.722390174866     0.799772143364     
72.000000000000     15.729268074036     0.799772143364     
73.000000000000     15.734427452087     0.799907207489     
74.000000000000     15.741305351257     0.799907207489     
75.000000000000     15.748184204102     0.799907207489     
76.000000000000     15.756781578064     0.799772143364     
77.000000000000     15.761940956116     0.799772143364     
78.000000000000     15.768818855286     0.799907207489     
79.000000000000     15.775697708130     0.799772143364     
80.000000000000     15.782575607300     0.799772143364     
81.000000000000     15.789454460144     0.799772143364     
82.000000000000     15.796333312988     0.799772143364     
83.000000000000     15.803211212158     0.799772143364     
84.000000000000     15.810090065002     0.799772143364     
85.000000000000     15.816967964172     0.799907207489     
86.000000000000     15.823846817017     0.799907207489     
87.000000000000     15.830724716187     0.799907207489     
88.000000000000     15.837602615356     0.799772143364     
89.000000000000     15.844482421875     0.799907207489     
90.000000000000     15.851360321045     0.799907207489     
91.000000000000     15.858239173889     0.799907207489     
92.000000000000     15.866836547852     0.799772143364     
93.000000000000     15.873715400696     0.799772143364     
94.000000000000     15.882312774658     0.799907207489     
95.000000000000     15.887472152710     0.799772143364     
96.000000000000     15.894351005554     0.799907207489     
97.000000000000     15.901228904724     0.799907207489     
98.000000000000     15.909827232361     0.799907207489     
99.000000000000     15.916706085205     0.799907207489     
100.000000000000     15.925304412842     0.799907207489     
101.000000000000     15.932182312012     0.799907207489     
102.000000000000     15.940779685974     0.799907207489     
103.000000000000     15.947658538818     0.799907207489     
104.000000000000     15.954537391663     0.799907207489     
105.000000000000     15.961415290833     0.799907207489     
106.000000000000     15.970012664795     0.799907207489     
107.000000000000     15.976892471313     0.799772143364     
108.000000000000     15.985489845276     0.799907207489     
109.000000000000     15.992367744446     0.799907207489     
110.000000000000     15.997527122498     0.799907207489     


Cycle 12
Physical Cycle 12
Step 2

Time (s),          Potential (V),         Current (A)
1.000000000000     12.465449333191     -0.800177276134     
2.000000000000     12.155920028687     -0.800177276134     
3.000000000000     12.026948928833     -0.800177276134     
4.000000000000     11.968482017517     -0.800177276134     
5.000000000000     11.942687988281     -0.800177276134     
6.000000000000     11.925492286682     -0.800177276134     
7.000000000000     11.908295631409     -0.800177276134     
8.000000000000     11.891099929810     -0.800042271614     
9.000000000000     11.873904228210     -0.800177276134     
10.000000000000     11.858427047729     -0.800042271614     
11.000000000000     11.842950820923     -0.800177276134     
12.000000000000     11.830912590027     -0.800177276134     
13.000000000000     11.815437316895     -0.800177276134     
14.000000000000     11.799960136414     -0.800177276134     
15.000000000000     11.784483909607     -0.800177276134     
16.000000000000     11.770727157593     -0.800177276134     
17.000000000000     11.756970405579     -0.800177276134     
18.000000000000     11.741494178772     -0.800177276134     
19.000000000000     11.726016998291     -0.800177276134     
20.000000000000     11.708821296692     -0.800177276134     
21.000000000000     11.693345069885     -0.800177276134     
22.000000000000     11.677867889404     -0.800177276134     
23.000000000000     11.664111137390     -0.800177276134     
24.000000000000     11.648634910583     -0.800177276134     
25.000000000000     11.631439208984     -0.800177276134     
26.000000000000     11.615962028503     -0.800177276134     
27.000000000000     11.600485801697     -0.800177276134     
28.000000000000     11.583290100098     -0.800177276134     
29.000000000000     11.566093444824     -0.800177276134     
30.000000000000     11.548896789551     -0.800177276134     
31.000000000000     11.531701087952     -0.800177276134     
32.000000000000     11.514505386353     -0.800177276134     
33.000000000000     11.495590209961     -0.800177276134     
34.000000000000     11.476674079895     -0.800177276134     
35.000000000000     11.457757949829     -0.800177276134     
36.000000000000     11.440562248230     -0.800177276134     
37.000000000000     11.421646118164     -0.800177276134     
38.000000000000     11.402730941772     -0.800177276134     
39.000000000000     11.383814811707     -0.800177276134     
40.000000000000     11.364898681641     -0.800177276134     
41.000000000000     11.344264030457     -0.800177276134     
42.000000000000     11.323629379272     -0.800177276134     
43.000000000000     11.302992820740     -0.800177276134     
44.000000000000     11.282358169556     -0.800177276134     
45.000000000000     11.261722564697     -0.800177276134     
46.000000000000     11.241086959839     -0.800177276134     
47.000000000000     11.218731880188     -0.800177276134     
48.000000000000     11.196376800537     -0.800177276134     
49.000000000000     11.174022674561     -0.800177276134     
50.000000000000     11.149948120117     -0.800177276134     
51.000000000000     11.127593040466     -0.800177276134     
52.000000000000     11.103519439697     -0.800177276134     
53.000000000000     11.077724456787     -0.800177276134     
54.000000000000     11.053649902344     -0.800177276134     
55.000000000000     11.029575347900     -0.800177276134     
56.000000000000     11.003781318665     -0.800177276134     
57.000000000000     10.976266860962     -0.800177276134     
58.000000000000     10.947033882141     -0.800042271614     
59.000000000000     10.919520378113     -0.800177276134     
60.000000000000     10.890287399292     -0.800177276134     
61.000000000000     10.862772941589     -0.800177276134     
62.000000000000     10.835259437561     -0.800177276134     
63.000000000000     10.804306030273     -0.800177276134     
64.000000000000     10.773353576660     -0.800042271614     
65.000000000000     10.740680694580     -0.800177276134     
66.000000000000     10.708007812500     -0.800177276134     
67.000000000000     10.673616409302     -0.800177276134     
68.000000000000     10.639224052429     -0.800042271614     
69.000000000000     10.604831695557     -0.800042271614     
70.000000000000     10.567000389099     -0.800042271614     
71.000000000000     10.530888557434     -0.800042271614     
72.000000000000     10.491337776184     -0.800177276134     
73.000000000000     10.448347091675     -0.800177276134     
74.000000000000     10.405357360840     -0.800177276134     
75.000000000000     10.362366676331     -0.800177276134     
76.000000000000     10.321096420288     -0.800177276134     
77.000000000000     10.274666786194     -0.800177276134     
78.000000000000     10.226517677307     -0.800177276134     
79.000000000000     10.178368568420     -0.800177276134     
80.000000000000     10.128499984741     -0.800177276134     
81.000000000000     10.078631401062     -0.800177276134     
82.000000000000     10.027043342590     -0.800177276134     
83.000000000000     9.970295906067     -0.800177276134     
84.000000000000     9.908390045166     -0.800177276134     
85.000000000000     9.848203659058     -0.800177276134     
86.000000000000     9.786297798157     -0.800042271614     
87.000000000000     9.722672462463     -0.800042271614     
88.000000000000     9.653887748718     -0.800042271614     
89.000000000000     9.581664085388     -0.800042271614     
90.000000000000     9.506001472473     -0.800177276134     
91.000000000000     9.426898956299     -0.800042271614     
92.000000000000     9.342638015747     -0.800177276134     
93.000000000000     9.253218650818     -0.800177276134     
94.000000000000     9.160360336304     -0.800177276134     
95.000000000000     9.067501068115     -0.800042271614     
96.000000000000     8.964323997498     -0.800177276134     
97.000000000000     8.850830078125     -0.800177276134     
98.000000000000     8.728737831116     -0.800177276134     
99.000000000000     8.603205680847     -0.800177276134     
100.000000000000     8.467356681824     -0.800042271614     
101.000000000000     8.334946632385     -0.800177276134     
102.000000000000     8.176742553711     -0.800177276134     
103.000000000000     8.052930831909     -0.800177276134     


Cycle 13
Physical Cycle 13
Step 1

Time (s),          Potential (V),         Current (A)
1.000000000000     14.939967155457     0.799772143364     
2.000000000000     15.156638145447     0.799772143364     
3.000000000000     15.235739707947     0.799772143364     
4.000000000000     15.270132064819     0.799772143364     
5.000000000000     15.287327766418     0.799772143364     
6.000000000000     15.297645568848     0.799907207489     
7.000000000000     15.307964324951     0.799907207489     
8.000000000000     15.318281173706     0.799772143364     
9.000000000000     15.326878547668     0.799907207489     
10.000000000000     15.335477828979     0.799907207489     
11.000000000000     15.342355728149     0.799907207489     
12.000000000000     15.349233627319     0.799772143364     
13.000000000000     15.354393005371     0.799907207489     
14.000000000000     15.362991333008     0.799907207489     
15.000000000000     15.369870185852     0.799772143364     
16.000000000000     15.376748085022     0.799772143364     
17.000000000000     15.383626937866     0.799907207489     
18.000000000000     15.388785362244     0.799907207489     
19.000000000000     15.395664215088     0.799772143364     
20.000000000000     15.402542114258     0.799772143364     
21.000000000000     15.409420967102     0.799907207489     
22.000000000000     15.416298866272     0.799907207489     
23.000000000000     15.421458244324     0.799907207489     
24.000000000000     15.428336143494     0.799907207489     
25.000000000000     15.435214996338     0.799907207489     
26.000000000000     15.442092895508     0.799907207489     
27.000000000000     15.447252273560     0.799907207489     
28.000000000000     15.454131126404     0.799907207489     
29.000000000000     15.459288597107     0.799907207489     
30.000000000000     15.466168403625     0.799907207489     
31.000000000000     15.473046302795     0.799907207489     
32.000000000000     15.479925155640     0.799907207489     
33.000000000000     15.486803054810     0.799907207489     
34.000000000000     15.491962432861     0.799907207489     
35.000000000000     15.498840332031     0.799907207489     
36.000000000000     15.505719184875     0.799907207489     
37.000000000000     15.510877609253     0.799772143364     
38.000000000000     15.516036987305     0.799772143364     
39.000000000000     15.521195411682     0.799907207489     
40.000000000000     15.528074264526     0.799907207489     
41.000000000000     15.534952163696     0.799772143364     
42.000000000000     15.541831016541     0.799772143364     
43.000000000000     15.548708915710     0.799772143364     
44.000000000000     15.553868293762     0.799907207489     
45.000000000000     15.559026718140     0.799772143364     
46.000000000000     15.565904617310     0.799772143364     
47.000000000000     15.572784423828     0.799907207489     
48.000000000000     15.579662322998     0.799907207489     
49.000000000000     15.586541175842     0.799772143364     
50.000000000000     15.591698646545     0.799772143364     
51.000000000000     15.596858024597     0.799772143364     
52.000000000000     15.605456352234     0.799907207489     
53.000000000000     15.610614776611     0.799907207489     
54.000000000000     15.617492675781     0.799907207489     
55.000000000000     15.624371528625     0.799907207489     
56.000000000000     15.629530906677     0.799907207489     
57.000000000000     15.636408805847     0.799772143364     
58.000000000000     15.643287658691     0.799772143364     
59.000000000000     15.648446083069     0.799907207489     
60.000000000000     15.655324935913     0.799907207489     
61.000000000000     15.662202835083     0.799907207489     
62.000000000000     15.669081687927     0.799907207489     
63.000000000000     15.675959587097     0.799907207489     
64.000000000000     15.682839393616     0.799907207489     
65.000000000000     15.689717292786     0.799907207489     
66.000000000000     15.694875717163     0.799907207489     
67.000000000000     15.700035095215     0.799907207489     
68.000000000000     15.706912994385     0.799907207489     
69.000000000000     15.713791847229     0.799907207489     
70.000000000000     15.722390174866     0.799907207489     
71.000000000000     15.729268074036     0.799907207489     
72.000000000000     15.734427452087     0.799907207489     
73.000000000000     15.741305351257     0.799907207489     
74.000000000000     15.748184204102     0.799907207489     
75.000000000000     15.753342628479     0.799907207489     
76.000000000000     15.760220527649     0.799907207489     
77.000000000000     15.768818855286     0.799907207489     
78.000000000000     15.775697708130     0.799907207489     
79.000000000000     15.782575607300     0.799907207489     
80.000000000000     15.789454460144     0.799907207489     
81.000000000000     15.796333312988     0.799907207489     
82.000000000000     15.803211212158     0.799907207489     
83.000000000000     15.810090065002     0.799907207489     
84.000000000000     15.816967964172     0.799907207489     
85.000000000000     15.823846817017     0.799907207489     
86.000000000000     15.832445144653     0.799907207489     
87.000000000000     15.839323043823     0.799907207489     
88.000000000000     15.846201896667     0.799907207489     
89.000000000000     15.853079795837     0.799907207489     
90.000000000000     15.859957695007     0.799907207489     
91.000000000000     15.866836547852     0.799772143364     
92.000000000000     15.873715400696     0.799907207489     
93.000000000000     15.880594253540     0.799907207489     
94.000000000000     15.889191627502     0.799772143364     
95.000000000000     15.896069526672     0.799772143364     
96.000000000000     15.902949333191     0.799907207489     
97.000000000000     15.909827232361     0.799907207489     
98.000000000000     15.918424606323     0.799907207489     
99.000000000000     15.925304412842     0.799907207489     
100.000000000000     15.933901786804     0.799907207489     
101.000000000000     15.940779685974     0.799907207489     
102.000000000000     15.947658538818     0.799907207489     
103.000000000000     15.954537391663     0.799907207489     
104.000000000000     15.963134765625     0.799907207489     
105.000000000000     15.970012664795     0.799907207489     
106.000000000000     15.978610992432     0.799772143364     
107.000000000000     15.987210273743     0.799907207489     
108.000000000000     15.994088172913     0.799907207489     


Cycle 13
Physical Cycle 13
Step 2

Time (s),          Potential (V),         Current (A)
1.000000000000     12.449973106384     -0.800177276134     
2.000000000000     12.137003898621     -0.800177276134     
3.000000000000     12.006314277649     -0.800177276134     
4.000000000000     11.947847366333     -0.800177276134     
5.000000000000     11.922053337097     -0.800177276134     
6.000000000000     11.906576156616     -0.800177276134     
7.000000000000     11.889380455017     -0.800177276134     
8.000000000000     11.870464324951     -0.800177276134     
9.000000000000     11.851549148560     -0.800177276134     
10.000000000000     11.836071968079     -0.800177276134     
11.000000000000     11.822315216064     -0.800177276134     
12.000000000000     11.806838989258     -0.800177276134     
13.000000000000     11.791361808777     -0.800177276134     
14.000000000000     11.775885581970     -0.800177276134     
15.000000000000     11.760409355164     -0.800177276134     
16.000000000000     11.744933128357     -0.800177276134     
17.000000000000     11.729455947876     -0.800177276134     
18.000000000000     11.713979721069     -0.800177276134     
19.000000000000     11.700222969055     -0.800177276134     
20.000000000000     11.686466217041     -0.800177276134     
21.000000000000     11.670989990234     -0.800177276134     
22.000000000000     11.653794288635     -0.800177276134     
23.000000000000     11.636596679688     -0.800177276134     
24.000000000000     11.619400978088     -0.800177276134     
25.000000000000     11.603924751282     -0.800177276134     
26.000000000000     11.586729049683     -0.800177276134     
27.000000000000     11.571251869202     -0.800177276134     
28.000000000000     11.552336692810     -0.800177276134     
29.000000000000     11.535140991211     -0.800177276134     
30.000000000000     11.517944335938     -0.800177276134     
31.000000000000     11.500747680664     -0.800177276134     
32.000000000000     11.481833457947     -0.800177276134     
33.000000000000     11.464636802673     -0.800177276134     
34.000000000000     11.447440147400     -0.800177276134     
35.000000000000     11.428524971008     -0.800177276134     
36.000000000000     11.409608840942     -0.800177276134     
37.000000000000     11.390692710876     -0.800177276134     
38.000000000000     11.370058059692     -0.800177276134     
39.000000000000     11.351141929626     -0.800177276134     
40.000000000000     11.330507278442     -0.800177276134     
41.000000000000     11.309871673584     -0.800177276134     
42.000000000000     11.289236068726     -0.800177276134     
43.000000000000     11.268601417542     -0.800177276134     
44.000000000000     11.246246337891     -0.800177276134     
45.000000000000     11.223891258240     -0.800177276134     
46.000000000000     11.203255653381     -0.800177276134     
47.000000000000     11.182621002197     -0.800177276134     
48.000000000000     11.160265922546     -0.800177276134     
49.000000000000     11.136191368103     -0.800177276134     
50.000000000000     11.112116813660     -0.800177276134     
51.000000000000     11.088042259216     -0.800177276134     
52.000000000000     11.062248229980     -0.800177276134     
53.000000000000     11.036454200745     -0.800177276134     
54.000000000000     11.008939743042     -0.800177276134     
55.000000000000     10.983145713806     -0.800177276134     
56.000000000000     10.957351684570     -0.800042271614     
57.000000000000     10.929838180542     -0.800177276134     
58.000000000000     10.902323722839     -0.800177276134     
59.000000000000     10.873090744019     -0.800177276134     
60.000000000000     10.842138290405     -0.800177276134     
61.000000000000     10.814623832703     -0.800177276134     
62.000000000000     10.783671379089     -0.800177276134     
63.000000000000     10.752717971802     -0.800177276134     
64.000000000000     10.721764564514     -0.800177276134     
65.000000000000     10.687373161316     -0.800177276134     
66.000000000000     10.654700279236     -0.800177276134     
67.000000000000     10.622028350830     -0.800177276134     
68.000000000000     10.585915565491     -0.800177276134     
69.000000000000     10.548085212708     -0.800177276134     
70.000000000000     10.508534431458     -0.800177276134     
71.000000000000     10.468982696533     -0.800177276134     
72.000000000000     10.429431915283     -0.800177276134     
73.000000000000     10.388160705566     -0.800042271614     
74.000000000000     10.345170974731     -0.800042271614     
75.000000000000     10.298741340637     -0.800177276134     
76.000000000000     10.252311706543     -0.800177276134     
77.000000000000     10.205882072449     -0.800177276134     
78.000000000000     10.157732963562     -0.800177276134     
79.000000000000     10.106144905090     -0.800177276134     
80.000000000000     10.054556846619     -0.800042271614     
81.000000000000     10.001249313354     -0.800177276134     
82.000000000000     9.947940826416     -0.800042271614     
83.000000000000     9.887755393982     -0.800042271614     
84.000000000000     9.824129104614     -0.800042271614     
85.000000000000     9.758784294128     -0.800177276134     
86.000000000000     9.691719055176     -0.800177276134     
87.000000000000     9.621214866638     -0.800177276134     
88.000000000000     9.550710678101     -0.800042271614     
89.000000000000     9.475048065186     -0.800042271614     
90.000000000000     9.397665977478     -0.800177276134     
91.000000000000     9.315125465393     -0.800177276134     
92.000000000000     9.222266197205     -0.800042271614     
93.000000000000     9.131126403809     -0.800042271614     
94.000000000000     9.029668807983     -0.800042271614     
95.000000000000     8.921334266663     -0.800042271614     
96.000000000000     8.807840347290     -0.800042271614     
97.000000000000     8.687466621399     -0.800042271614     
98.000000000000     8.565375328064     -0.800177276134     
99.000000000000     8.443283081055     -0.800042271614     
100.000000000000     8.297116279602     -0.800042271614     
101.000000000000     8.130313873291     -0.800042271614     
102.000000000000     8.018539428711     -0.800042271614     


Cycle 14
Physical Cycle 14
Step 1

Time (s),          Potential (V),         Current (A)
1.000000000000     14.955444335938     0.799772143364     
2.000000000000     15.172115325928     0.799907207489     
3.000000000000     15.251216888428     0.799907207489     
4.000000000000     15.285609245300     0.799907207489     
5.000000000000     15.302804946899     0.799907207489     
6.000000000000     15.313122749329     0.799907207489     
7.000000000000     15.323439598083     0.799907207489     
8.000000000000     15.332037925720     0.799907207489     
9.000000000000     15.340636253357     0.799772143364     
10.000000000000     15.347515106201     0.799772143364     
11.000000000000     15.356113433838     0.799907207489     
12.000000000000     15.362991333008     0.799907207489     
13.000000000000     15.369870185852     0.799907207489     
14.000000000000     15.376748085022     0.799907207489     
15.000000000000     15.383626937866     0.799907207489     
16.000000000000     15.390504837036     0.799907207489     
17.000000000000     15.397382736206     0.799772143364     
18.000000000000     15.404261589050     0.799907207489     
19.000000000000     15.411140441895     0.799907207489     
20.000000000000     15.418019294739     0.799907207489     
21.000000000000     15.424897193909     0.799772143364     
22.000000000000     15.431776046753     0.799907207489     
23.000000000000     15.436934471130     0.799907207489     
24.000000000000     15.443813323975     0.799907207489     
25.000000000000     15.450691223145     0.799772143364     
26.000000000000     15.455849647522     0.799772143364     
27.000000000000     15.462729454041     0.799772143364     
28.000000000000     15.469607353210     0.799907207489     
29.000000000000     15.474765777588     0.799772143364     
30.000000000000     15.481643676758     0.799772143364     
31.000000000000     15.486803054810     0.799772143364     
32.000000000000     15.493681907654     0.799907207489     
33.000000000000     15.498840332031     0.799907207489     
34.000000000000     15.505719184875     0.799907207489     
35.000000000000     15.512597084045     0.799907207489     
36.000000000000     15.517756462097     0.799907207489     
37.000000000000     15.524635314941     0.799907207489     
38.000000000000     15.529792785645     0.799907207489     
39.000000000000     15.536671638489     0.799907207489     
40.000000000000     15.543549537659     0.799907207489     
41.000000000000     15.548708915710     0.799907207489     
42.000000000000     15.553868293762     0.799907207489     
43.000000000000     15.560746192932     0.799907207489     
44.000000000000     15.567625045776     0.799907207489     
45.000000000000     15.574502944946     0.799907207489     
46.000000000000     15.579662322998     0.799907207489     
47.000000000000     15.586541175842     0.799907207489     
48.000000000000     15.593419075012     0.799907207489     
49.000000000000     15.598578453064     0.799907207489     
50.000000000000     15.605456352234     0.799907207489     
51.000000000000     15.612335205078     0.799907207489     
52.000000000000     15.617492675781     0.799772143364     
53.000000000000     15.622652053833     0.799907207489     
54.000000000000     15.629530906677     0.799907207489     
55.000000000000     15.636408805847     0.799907207489     
56.000000000000     15.643287658691     0.799772143364     
57.000000000000     15.648446083069     0.799772143364     
58.000000000000     15.655324935913     0.799907207489     
59.000000000000     15.662202835083     0.799907207489     
60.000000000000     15.669081687927     0.799907207489     
61.000000000000     15.675959587097     0.799772143364     
62.000000000000     15.681118965149     0.799907207489     
63.000000000000     15.687996864319     0.799907207489     
64.000000000000     15.693156242371     0.799907207489     
65.000000000000     15.700035095215     0.799907207489     
66.000000000000     15.708633422852     0.799907207489     
67.000000000000     15.713791847229     0.799907207489     
68.000000000000     15.720669746399     0.799772143364     
69.000000000000     15.727547645569     0.799772143364     
70.000000000000     15.734427452087     0.799907207489     
71.000000000000     15.741305351257     0.799907207489     
72.000000000000     15.748184204102     0.799907207489     
73.000000000000     15.755062103271     0.799772143364     
74.000000000000     15.760220527649     0.799907207489     
75.000000000000     15.767100334167     0.799907207489     
76.000000000000     15.773978233337     0.799907207489     
77.000000000000     15.780856132507     0.799907207489     
78.000000000000     15.787734985352     0.799772143364     
79.000000000000     15.794612884521     0.799907207489     
80.000000000000     15.801491737366     0.799907207489     
81.000000000000     15.808369636536     0.799907207489     
82.000000000000     15.815249443054     0.799907207489     
83.000000000000     15.822127342224     0.799907207489     
84.000000000000     15.829005241394     0.799907207489     
85.000000000000     15.835884094238     0.799907207489     
86.000000000000     15.842761993408     0.799907207489     
87.000000000000     15.851360321045     0.799907207489     
88.000000000000     15.858239173889     0.799907207489     
89.000000000000     15.865117073059     0.799907207489     
90.000000000000     15.871995925903     0.799907207489     
91.000000000000     15.878873825073     0.799907207489     
92.000000000000     15.885752677917     0.799907207489     
93.000000000000     15.892630577087     0.799907207489     
94.000000000000     15.901228904724     0.799907207489     
95.000000000000     15.908106803894     0.799907207489     
96.000000000000     15.913266181946     0.799907207489     
97.000000000000     15.921863555908     0.799907207489     
98.000000000000     15.928743362427     0.799907207489     
99.000000000000     15.935621261597     0.799907207489     
100.000000000000     15.944218635559     0.799907207489     
101.000000000000     15.952816963196     0.799907207489     
102.000000000000     15.959695816040     0.799907207489     
103.000000000000     15.966573715210     0.799907207489     
104.000000000000     15.973452568054     0.799907207489     
105.000000000000     15.982050895691     0.799907207489     
106.000000000000     15.988928794861     0.799907207489     
107.000000000000     15.995807647705     0.799907207489     


Cycle 14
Physical Cycle 14
Step 2

Time (s),          Potential (V),         Current (A)
1.000000000000     12.437935829163     -0.800177276134     
2.000000000000     12.121526718140     -0.800177276134     
3.000000000000     11.989116668701     -0.800177276134     
4.000000000000     11.928931236267     -0.800177276134     
5.000000000000     11.903137207031     -0.800177276134     
6.000000000000     11.885940551758     -0.800177276134     
7.000000000000     11.868744850159     -0.800177276134     
8.000000000000     11.849828720093     -0.800177276134     
9.000000000000     11.832633018494     -0.800177276134     
10.000000000000     11.815437316895     -0.800177276134     
11.000000000000     11.801679611206     -0.800177276134     
12.000000000000     11.786204338074     -0.800177276134     
13.000000000000     11.770727157593     -0.800177276134     
14.000000000000     11.756970405579     -0.800177276134     
15.000000000000     11.743212699890     -0.800177276134     
16.000000000000     11.727737426758     -0.800177276134     
17.000000000000     11.712260246277     -0.800177276134     
18.000000000000     11.696784019470     -0.800042271614     
19.000000000000     11.681306838989     -0.800042271614     
20.000000000000     11.665830612183     -0.800177276134     
21.000000000000     11.648634910583     -0.800042271614     
22.000000000000     11.633157730103     -0.800177276134     
23.000000000000     11.615962028503     -0.800177276134     
24.000000000000     11.600485801697     -0.800177276134     
25.000000000000     11.585008621216     -0.800177276134     
26.000000000000     11.567812919617     -0.800177276134     
27.000000000000     11.550617218018     -0.800177276134     
28.000000000000     11.533420562744     -0.800177276134     
29.000000000000     11.514505386353     -0.800177276134     
30.000000000000     11.497308731079     -0.800177276134     
31.000000000000     11.480113029480     -0.800177276134     
32.000000000000     11.461196899414     -0.800177276134     
33.000000000000     11.442281723022     -0.800177276134     
34.000000000000     11.425086021423     -0.800177276134     
35.000000000000     11.406169891357     -0.800177276134     
36.000000000000     11.387253761292     -0.800177276134     
37.000000000000     11.368337631226     -0.800177276134     
38.000000000000     11.347702980042     -0.800177276134     
39.000000000000     11.327068328857     -0.800177276134     
40.000000000000     11.306431770325     -0.800177276134     
41.000000000000     11.285797119141     -0.800177276134     
42.000000000000     11.263442039490     -0.800177276134     
43.000000000000     11.242807388306     -0.800177276134     
44.000000000000     11.222171783447     -0.800177276134     
45.000000000000     11.201536178589     -0.800177276134     
46.000000000000     11.179181098938     -0.800177276134     
47.000000000000     11.155106544495     -0.800177276134     
48.000000000000     11.132752418518     -0.800177276134     
49.000000000000     11.108676910400     -0.800177276134     
50.000000000000     11.082882881165     -0.800177276134     
51.000000000000     11.057088851929     -0.800177276134     
52.000000000000     11.031294822693     -0.800177276134     
53.000000000000     11.007220268250     -0.800177276134     
54.000000000000     10.983145713806     -0.800177276134     
55.000000000000     10.953912734985     -0.800042271614     
56.000000000000     10.926399230957     -0.800042271614     
57.000000000000     10.897165298462     -0.800042271614     
58.000000000000     10.871371269226     -0.800177276134     
59.000000000000     10.842138290405     -0.800177276134     
60.000000000000     10.812905311584     -0.800177276134     
61.000000000000     10.781951904297     -0.800177276134     
62.000000000000     10.749279022217     -0.800177276134     
63.000000000000     10.714886665344     -0.800042271614     
64.000000000000     10.682213783264     -0.800177276134     
65.000000000000     10.649541854858     -0.800177276134     
66.000000000000     10.616868972778     -0.800177276134     
67.000000000000     10.580757141113     -0.800177276134     
68.000000000000     10.542925834656     -0.800177276134     
69.000000000000     10.505093574524     -0.800177276134     
70.000000000000     10.465542793274     -0.800177276134     
71.000000000000     10.425992012024     -0.800177276134     
72.000000000000     10.384721755981     -0.800177276134     
73.000000000000     10.338292121887     -0.800042271614     
74.000000000000     10.293581962585     -0.800177276134     
75.000000000000     10.248872756958     -0.800177276134     
76.000000000000     10.202443122864     -0.800177276134     
77.000000000000     10.157732963562     -0.800042271614     
78.000000000000     10.106144905090     -0.800177276134     
79.000000000000     10.052837371826     -0.800042271614     
80.000000000000     9.997810363770     -0.800042271614     
81.000000000000     9.942782402039     -0.800042271614     
82.000000000000     9.889473915100     -0.800042271614     
83.000000000000     9.827568054199     -0.800042271614     
84.000000000000     9.758784294128     -0.800042271614     
85.000000000000     9.686559677124     -0.800042271614     
86.000000000000     9.616056442261     -0.800042271614     
87.000000000000     9.545552253723     -0.800042271614     
88.000000000000     9.471609115601     -0.800042271614     
89.000000000000     9.394227027893     -0.800042271614     
90.000000000000     9.315125465393     -0.800042271614     
91.000000000000     9.222266197205     -0.800177276134     
92.000000000000     9.127687454224     -0.800177276134     
93.000000000000     9.031389236450     -0.800042271614     
94.000000000000     8.928213119507     -0.800042271614     
95.000000000000     8.821597099304     -0.800177276134     
96.000000000000     8.697785377502     -0.800177276134     
97.000000000000     8.572253227234     -0.800177276134     
98.000000000000     8.439843177795     -0.800177276134     
99.000000000000     8.291956901550     -0.800042271614     
100.000000000000     8.125155448914     -0.800042271614     
101.000000000000     8.030575752258     -0.800042271614     


Cycle 15
Physical Cycle 15
Step 1

Time (s),          Potential (V),         Current (A)
1.000000000000     14.958883285522     0.799772143364     
2.000000000000     15.173833847046     0.799772143364     
3.000000000000     15.252936363220     0.799907207489     
4.000000000000     15.289048194885     0.799772143364     
5.000000000000     15.306243896484     0.799907207489     
6.000000000000     15.316561698914     0.799907207489     
7.000000000000     15.325160026550     0.799907207489     
8.000000000000     15.333758354187     0.799907207489     
9.000000000000     15.342355728149     0.799772143364     
10.000000000000     15.350954055786     0.799907207489     
11.000000000000     15.357831954956     0.799907207489     
12.000000000000     15.364710807800     0.799907207489     
13.000000000000     15.371588706970     0.799907207489     
14.000000000000     15.378467559814     0.799907207489     
15.000000000000     15.385346412659     0.799907207489     
16.000000000000     15.392225265503     0.799907207489     
17.000000000000     15.399103164673     0.799772143364     
18.000000000000     15.404261589050     0.799907207489     
19.000000000000     15.411140441895     0.799907207489     
20.000000000000     15.418019294739     0.799772143364     
21.000000000000     15.424897193909     0.799772143364     
22.000000000000     15.431776046753     0.799907207489     
23.000000000000     15.438653945923     0.799907207489     
24.000000000000     15.445532798767     0.799907207489     
25.000000000000     15.450691223145     0.799772143364     
26.000000000000     15.457570075989     0.799772143364     
27.000000000000     15.462729454041     0.799907207489     
28.000000000000     15.467886924744     0.799907207489     
29.000000000000     15.474765777588     0.799907207489     
30.000000000000     15.479925155640     0.799907207489     
31.000000000000     15.486803054810     0.799907207489     
32.000000000000     15.493681907654     0.799907207489     
33.000000000000     15.500559806824     0.799907207489     
34.000000000000     15.505719184875     0.799907207489     
35.000000000000     15.512597084045     0.799907207489     
36.000000000000     15.519475936890     0.799907207489     
37.000000000000     15.524635314941     0.799907207489     
38.000000000000     15.531513214111     0.799907207489     
39.000000000000     15.536671638489     0.799907207489     
40.000000000000     15.543549537659     0.799907207489     
41.000000000000     15.548708915710     0.799907207489     
42.000000000000     15.555587768555     0.799907207489     
43.000000000000     15.560746192932     0.799907207489     
44.000000000000     15.567625045776     0.799907207489     
45.000000000000     15.572784423828     0.799907207489     
46.000000000000     15.579662322998     0.799907207489     
47.000000000000     15.586541175842     0.799907207489     
48.000000000000     15.591698646545     0.799907207489     
49.000000000000     15.598578453064     0.799907207489     
50.000000000000     15.605456352234     0.799907207489     
51.000000000000     15.610614776611     0.799907207489     
52.000000000000     15.617492675781     0.799907207489     
53.000000000000     15.624371528625     0.799907207489     
54.000000000000     15.629530906677     0.799907207489     
55.000000000000     15.636408805847     0.799907207489     
56.000000000000     15.641568183899     0.799907207489     
57.000000000000     15.648446083069     0.799907207489     
58.000000000000     15.655324935913     0.799907207489     
59.000000000000     15.660484313965     0.799907207489     
60.000000000000     15.667362213135     0.799907207489     
61.000000000000     15.672520637512     0.799907207489     
62.000000000000     15.679398536682     0.799907207489     
63.000000000000     15.686278343201     0.799907207489     
64.000000000000     15.693156242371     0.799907207489     
65.000000000000     15.700035095215     0.799907207489     
66.000000000000     15.706912994385     0.799907207489     
67.000000000000     15.713791847229     0.799907207489     
68.000000000000     15.718950271606     0.799907207489     
69.000000000000     15.725829124451     0.799772143364     
70.000000000000     15.732707023621     0.799907207489     
71.000000000000     15.739585876465     0.799907207489     
72.000000000000     15.746463775635     0.799907207489     
73.000000000000     15.751623153687     0.799907207489     
74.000000000000     15.758501052856     0.799907207489     
75.000000000000     15.765379905701     0.799907207489     
76.000000000000     15.772257804871     0.799907207489     
77.000000000000     15.779136657715     0.799907207489     
78.000000000000     15.786014556885     0.799772143364     
79.000000000000     15.792894363403     0.799907207489     
80.000000000000     15.799772262573     0.799907207489     
81.000000000000     15.806651115417     0.799907207489     
82.000000000000     15.813529014587     0.799907207489     
83.000000000000     15.820406913757     0.799907207489     
84.000000000000     15.827285766602     0.799907207489     
85.000000000000     15.834163665771     0.799907207489     
86.000000000000     15.841043472290     0.799907207489     
87.000000000000     15.847921371460     0.799907207489     
88.000000000000     15.854800224304     0.799907207489     
89.000000000000     15.861678123474     0.799907207489     
90.000000000000     15.870276451111     0.799772143364     
91.000000000000     15.877155303955     0.799907207489     
92.000000000000     15.884033203125     0.799907207489     
93.000000000000     15.890911102295     0.799907207489     
94.000000000000     15.897789955139     0.799907207489     
95.000000000000     15.906388282776     0.799907207489     
96.000000000000     15.913266181946     0.799907207489     
97.000000000000     15.920145034790     0.799772143364     
98.000000000000     15.928743362427     0.799907207489     
99.000000000000     15.935621261597     0.799907207489     
100.000000000000     15.942500114441     0.799907207489     
101.000000000000     15.949378013611     0.799772143364     
102.000000000000     15.957976341248     0.799907207489     
103.000000000000     15.964855194092     0.799907207489     
104.000000000000     15.971733093262     0.799907207489     
105.000000000000     15.980331420898     0.799772143364     
106.000000000000     15.987210273743     0.799907207489     
107.000000000000     15.994088172913     0.799907207489     


Cycle 15
Physical Cycle 15
Step 2

Time (s),          Potential (V),         Current (A)
1.000000000000     12.441374778748     -0.800177276134     
2.000000000000     12.124966621399     -0.800177276134     
3.000000000000     11.992556571960     -0.800177276134     
4.000000000000     11.934089660645     -0.800177276134     
5.000000000000     11.906576156616     -0.800177276134     
6.000000000000     11.889380455017     -0.800177276134     
7.000000000000     11.872183799744     -0.800177276134     
8.000000000000     11.854988098145     -0.800177276134     
9.000000000000     11.836071968079     -0.800177276134     
10.000000000000     11.820595741272     -0.800177276134     
11.000000000000     11.806838989258     -0.800042271614     
12.000000000000     11.791361808777     -0.800177276134     
13.000000000000     11.775885581970     -0.800177276134     
14.000000000000     11.762128829956     -0.800177276134     
15.000000000000     11.746651649475     -0.800177276134     
16.000000000000     11.732895851135     -0.800177276134     
17.000000000000     11.717418670654     -0.800177276134     
18.000000000000     11.701943397522     -0.800177276134     
19.000000000000     11.684746742249     -0.800177276134     
20.000000000000     11.667550086975     -0.800177276134     
21.000000000000     11.652073860168     -0.800177276134     
22.000000000000     11.636596679688     -0.800177276134     
23.000000000000     11.619400978088     -0.800177276134     
24.000000000000     11.602205276489     -0.800177276134     
25.000000000000     11.585008621216     -0.800177276134     
26.000000000000     11.569533348083     -0.800177276134     
27.000000000000     11.552336692810     -0.800177276134     
28.000000000000     11.536860466003     -0.800177276134     
29.000000000000     11.517944335938     -0.800177276134     
30.000000000000     11.500747680664     -0.800177276134     
31.000000000000     11.483551979065     -0.800177276134     
32.000000000000     11.466356277466     -0.800177276134     
33.000000000000     11.449159622192     -0.800042271614     
34.000000000000     11.430244445801     -0.800177276134     
35.000000000000     11.411329269409     -0.800177276134     
36.000000000000     11.392413139343     -0.800042271614     
37.000000000000     11.373497009277     -0.800177276134     
38.000000000000     11.352862358093     -0.800177276134     
39.000000000000     11.333946228027     -0.800177276134     
40.000000000000     11.313310623169     -0.800177276134     
41.000000000000     11.290955543518     -0.800177276134     
42.000000000000     11.270320892334     -0.800177276134     
43.000000000000     11.249685287476     -0.800177276134     
44.000000000000     11.229049682617     -0.800042271614     
45.000000000000     11.206694602966     -0.800042271614     
46.000000000000     11.182621002197     -0.800042271614     
47.000000000000     11.160265922546     -0.800042271614     
48.000000000000     11.136191368103     -0.800177276134     
49.000000000000     11.113836288452     -0.800177276134     
50.000000000000     11.091481208801     -0.800042271614     
51.000000000000     11.065687179565     -0.800042271614     
52.000000000000     11.041612625122     -0.800042271614     
53.000000000000     11.015817642212     -0.800042271614     
54.000000000000     10.988305091858     -0.800177276134     
55.000000000000     10.960790634155     -0.800177276134     
56.000000000000     10.934996604919     -0.800177276134     
57.000000000000     10.907483100891     -0.800177276134     
58.000000000000     10.878250122070     -0.800042271614     
59.000000000000     10.850735664368     -0.800042271614     
60.000000000000     10.821502685547     -0.800177276134     
61.000000000000     10.788829803467     -0.800177276134     
62.000000000000     10.757877349854     -0.800177276134     
63.000000000000     10.725204467773     -0.800177276134     
64.000000000000     10.692531585693     -0.800177276134     
65.000000000000     10.659858703613     -0.800177276134     
66.000000000000     10.623746871948     -0.800177276134     
67.000000000000     10.589355468750     -0.800177276134     
68.000000000000     10.551524162292     -0.800177276134     
69.000000000000     10.513691902161     -0.800177276134     
70.000000000000     10.475860595703     -0.800042271614     
71.000000000000     10.436309814453     -0.800177276134     
72.000000000000     10.391599655151     -0.800042271614     
73.000000000000     10.350330352783     -0.800177276134     
74.000000000000     10.305620193481     -0.800177276134     
75.000000000000     10.259189605713     -0.800042271614     
76.000000000000     10.216199874878     -0.800177276134     
77.000000000000     10.168050765991     -0.800177276134     
78.000000000000     10.118182182312     -0.800177276134     
79.000000000000     10.066594123840     -0.800177276134     
80.000000000000     10.011567115784     -0.800177276134     
81.000000000000     9.956539154053     -0.800177276134     
82.000000000000     9.898072242737     -0.800177276134     
83.000000000000     9.837885856628     -0.800177276134     
84.000000000000     9.775979995728     -0.800177276134     
85.000000000000     9.708914756775     -0.800177276134     
86.000000000000     9.638410568237     -0.800177276134     
87.000000000000     9.567907333374     -0.800177276134     
88.000000000000     9.495683670044     -0.800177276134     
89.000000000000     9.418300628662     -0.800177276134     
90.000000000000     9.335760116577     -0.800177276134     
91.000000000000     9.244621276855     -0.800177276134     
92.000000000000     9.150041580200     -0.800177276134     
93.000000000000     9.053744316101     -0.800042271614     
94.000000000000     8.950567245483     -0.800177276134     
95.000000000000     8.840512275696     -0.800177276134     
96.000000000000     8.720140457153     -0.800177276134     
97.000000000000     8.591169357300     -0.800177276134     
98.000000000000     8.458759307861     -0.800177276134     
99.000000000000     8.319471359253     -0.800177276134     
100.000000000000     8.164706230164     -0.800177276134     
101.000000000000     8.044333457947     -0.800177276134     


Cycle 16
Physical Cycle 16
Step 1

Time (s),          Potential (V),         Current (A)
1.000000000000     14.955444335938     0.799772143364     
2.000000000000     15.172115325928     0.799772143364     
3.000000000000     15.251216888428     0.799772143364     
4.000000000000     15.285609245300     0.799772143364     
5.000000000000     15.302804946899     0.799907207489     
6.000000000000     15.313122749329     0.799772143364     
7.000000000000     15.323439598083     0.799907207489     
8.000000000000     15.332037925720     0.799907207489     
9.000000000000     15.340636253357     0.799772143364     
10.000000000000     15.347515106201     0.799772143364     
11.000000000000     15.354393005371     0.799907207489     
12.000000000000     15.361271858215     0.799772143364     
13.000000000000     15.369870185852     0.799907207489     
14.000000000000     15.376748085022     0.799772143364     
15.000000000000     15.383626937866     0.799907207489     
16.000000000000     15.390504837036     0.799772143364     
17.000000000000     15.397382736206     0.799772143364     
18.000000000000     15.402542114258     0.799907207489     
19.000000000000     15.409420967102     0.799907207489     
20.000000000000     15.416298866272     0.799907207489     
21.000000000000     15.421458244324     0.799907207489     
22.000000000000     15.428336143494     0.799772143364     
23.000000000000     15.435214996338     0.799772143364     
24.000000000000     15.440374374390     0.799772143364     
25.000000000000     15.447252273560     0.799772143364     
26.000000000000     15.454131126404     0.799772143364     
27.000000000000     15.461009025574     0.799772143364     
28.000000000000     15.466168403625     0.799907207489     
29.000000000000     15.473046302795     0.799772143364     
30.000000000000     15.478204727173     0.799772143364     
31.000000000000     15.483364105225     0.799772143364     
32.000000000000     15.490242004395     0.799772143364     
33.000000000000     15.497120857239     0.799907207489     
34.000000000000     15.503998756409     0.799907207489     
35.000000000000     15.509158134460     0.799907207489     
36.000000000000     15.516036987305     0.799907207489     
37.000000000000     15.521195411682     0.799907207489     
38.000000000000     15.528074264526     0.799907207489     
39.000000000000     15.534952163696     0.799772143364     
40.000000000000     15.540110588074     0.799772143364     
41.000000000000     15.546989440918     0.799907207489     
42.000000000000     15.553868293762     0.799907207489     
43.000000000000     15.559026718140     0.799907207489     
44.000000000000     15.564186096191     0.799772143364     
45.000000000000     15.571063995361     0.799907207489     
46.000000000000     15.576223373413     0.799907207489     
47.000000000000     15.583101272583     0.799907207489     
48.000000000000     15.588259696960     0.799907207489     
49.000000000000     15.595138549805     0.799907207489     
50.000000000000     15.602017402649     0.799907207489     
51.000000000000     15.608895301819     0.799907207489     
52.000000000000     15.614053726196     0.799772143364     
53.000000000000     15.620932579041     0.799772143364     
54.000000000000     15.627811431885     0.799907207489     
55.000000000000     15.632969856262     0.799907207489     
56.000000000000     15.639847755432     0.799907207489     
57.000000000000     15.645007133484     0.799772143364     
58.000000000000     15.651885986328     0.799772143364     
59.000000000000     15.658763885498     0.799907207489     
60.000000000000     15.665642738342     0.799907207489     
61.000000000000     15.670801162720     0.799772143364     
62.000000000000     15.677680015564     0.799772143364     
63.000000000000     15.684557914734     0.799907207489     
64.000000000000     15.691436767578     0.799907207489     
65.000000000000     15.696596145630     0.799907207489     
66.000000000000     15.703474044800     0.799907207489     
67.000000000000     15.710351943970     0.799907207489     
68.000000000000     15.717230796814     0.799907207489     
69.000000000000     15.724108695984     0.799907207489     
70.000000000000     15.730987548828     0.799772143364     
71.000000000000     15.736146926880     0.799907207489     
72.000000000000     15.743024826050     0.799907207489     
73.000000000000     15.749902725220     0.799907207489     
74.000000000000     15.755062103271     0.799907207489     
75.000000000000     15.761940956116     0.799907207489     
76.000000000000     15.770539283752     0.799907207489     
77.000000000000     15.777417182922     0.799907207489     
78.000000000000     15.784296035767     0.799907207489     
79.000000000000     15.791173934937     0.799907207489     
80.000000000000     15.798051834106     0.799907207489     
81.000000000000     15.803211212158     0.799907207489     
82.000000000000     15.810090065002     0.799907207489     
83.000000000000     15.818688392639     0.799907207489     
84.000000000000     15.825566291809     0.799907207489     
85.000000000000     15.832445144653     0.799907207489     
86.000000000000     15.839323043823     0.799907207489     
87.000000000000     15.846201896667     0.799907207489     
88.000000000000     15.853079795837     0.799907207489     
89.000000000000     15.859957695007     0.799772143364     
90.000000000000     15.866836547852     0.799907207489     
91.000000000000     15.873715400696     0.799907207489     
92.000000000000     15.880594253540     0.799907207489     
93.000000000000     15.887472152710     0.799907207489     
94.000000000000     15.894351005554     0.799907207489     
95.000000000000     15.902949333191     0.799907207489     
96.000000000000     15.909827232361     0.799907207489     
97.000000000000     15.916706085205     0.799907207489     
98.000000000000     15.925304412842     0.799907207489     
99.000000000000     15.932182312012     0.799907207489     
100.000000000000     15.939060211182     0.799907207489     
101.000000000000     15.947658538818     0.799907207489     
102.000000000000     15.954537391663     0.799907207489     
103.000000000000     15.963134765625     0.799907207489     
104.000000000000     15.970012664795     0.799907207489     
105.000000000000     15.976892471313     0.799907207489     
106.000000000000     15.985489845276     0.799907207489     
107.000000000000     15.992367744446     0.799907207489     
108.000000000000     15.997527122498     0.799907207489     


Cycle 16
Physical Cycle 16
Step 2

Time (s),          Potential (V),         Current (A)
1.000000000000     12.444813728333     -0.800177276134     
2.000000000000     12.130125045776     -0.800177276134     
3.000000000000     11.999435424805     -0.800177276134     
4.000000000000     11.939249038696     -0.800177276134     
5.000000000000     11.911734580994     -0.800177276134     
6.000000000000     11.894538879395     -0.800042271614     
7.000000000000     11.875622749329     -0.800042271614     
8.000000000000     11.858427047729     -0.800042271614     
9.000000000000     11.841231346130     -0.800042271614     
10.000000000000     11.825755119324     -0.800177276134     
11.000000000000     11.810277938843     -0.800042271614     
12.000000000000     11.794801712036     -0.800177276134     
13.000000000000     11.781044960022     -0.800042271614     
14.000000000000     11.765567779541     -0.800042271614     
15.000000000000     11.750091552734     -0.800177276134     
16.000000000000     11.736334800720     -0.800177276134     
17.000000000000     11.722578048706     -0.800042271614     
18.000000000000     11.707100868225     -0.800042271614     
19.000000000000     11.691624641418     -0.800042271614     
20.000000000000     11.674428939819     -0.800042271614     
21.000000000000     11.658951759338     -0.800042271614     
22.000000000000     11.643475532532     -0.800042271614     
23.000000000000     11.627999305725     -0.800042271614     
24.000000000000     11.610802650452     -0.800042271614     
25.000000000000     11.593606948853     -0.800042271614     
26.000000000000     11.578130722046     -0.800042271614     
27.000000000000     11.560935020447     -0.800042271614     
28.000000000000     11.543739318848     -0.800042271614     
29.000000000000     11.524823188782     -0.800177276134     
30.000000000000     11.507626533508     -0.800042271614     
31.000000000000     11.490430831909     -0.800177276134     
32.000000000000     11.471514701843     -0.800042271614     
33.000000000000     11.454319000244     -0.800042271614     
34.000000000000     11.435402870178     -0.800177276134     
35.000000000000     11.416486740112     -0.800177276134     
36.000000000000     11.397571563721     -0.800177276134     
37.000000000000     11.378656387329     -0.800177276134     
38.000000000000     11.359740257263     -0.800177276134     
39.000000000000     11.339104652405     -0.800177276134     
40.000000000000     11.318470001221     -0.800177276134     
41.000000000000     11.299553871155     -0.800177276134     
42.000000000000     11.278919219971     -0.800042271614     
43.000000000000     11.256564140320     -0.800177276134     
44.000000000000     11.235927581787     -0.800177276134     
45.000000000000     11.215292930603     -0.800177276134     
46.000000000000     11.192937850952     -0.800177276134     
47.000000000000     11.170582771301     -0.800177276134     
48.000000000000     11.146509170532     -0.800177276134     
49.000000000000     11.122433662415     -0.800177276134     
50.000000000000     11.098360061646     -0.800042271614     
51.000000000000     11.076004981995     -0.800177276134     
52.000000000000     11.050210952759     -0.800042271614     
53.000000000000     11.024416923523     -0.800177276134     
54.000000000000     10.998621940613     -0.800177276134     
55.000000000000     10.971109390259     -0.800177276134     
56.000000000000     10.943594932556     -0.800177276134     
57.000000000000     10.916081428528     -0.800177276134     
58.000000000000     10.886848449707     -0.800177276134     
59.000000000000     10.859333992004     -0.800177276134     
60.000000000000     10.830101013184     -0.800177276134     
61.000000000000     10.799147605896     -0.800177276134     
62.000000000000     10.768195152283     -0.800177276134     
63.000000000000     10.737241744995     -0.800177276134     
64.000000000000     10.702850341797     -0.800177276134     
65.000000000000     10.666737556458     -0.800177276134     
66.000000000000     10.630625724792     -0.800177276134     
67.000000000000     10.596234321594     -0.800177276134     
68.000000000000     10.563561439514     -0.800177276134     
69.000000000000     10.527448654175     -0.800177276134     
70.000000000000     10.489618301392     -0.800177276134     
71.000000000000     10.446627616882     -0.800177276134     
72.000000000000     10.407076835632     -0.800177276134     
73.000000000000     10.365805625916     -0.800177276134     
74.000000000000     10.319376945496     -0.800177276134     
75.000000000000     10.272947311401     -0.800177276134     
76.000000000000     10.228237152100     -0.800177276134     
77.000000000000     10.180088043213     -0.800177276134     
78.000000000000     10.131938934326     -0.800177276134     
79.000000000000     10.080350875854     -0.800042271614     
80.000000000000     10.025322914124     -0.800177276134     
81.000000000000     9.970295906067     -0.800177276134     
82.000000000000     9.911828994751     -0.800177276134     
83.000000000000     9.853362083435     -0.800042271614     
84.000000000000     9.788017272949     -0.800177276134     
85.000000000000     9.724391937256     -0.800042271614     
86.000000000000     9.659047126770     -0.800042271614     
87.000000000000     9.586823463440     -0.800177276134     
88.000000000000     9.514598846436     -0.800042271614     
89.000000000000     9.435497283936     -0.800177276134     
90.000000000000     9.352955818176     -0.800177276134     
91.000000000000     9.263536453247     -0.800042271614     
92.000000000000     9.174117088318     -0.800177276134     
93.000000000000     9.077818870544     -0.800177276134     
94.000000000000     8.972922325134     -0.800177276134     
95.000000000000     8.868025779724     -0.800042271614     
96.000000000000     8.754531860352     -0.800177276134     
97.000000000000     8.632439613342     -0.800042271614     
98.000000000000     8.494871139526     -0.800042271614     
99.000000000000     8.353862762451     -0.800042271614     
100.000000000000     8.193939208984     -0.800177276134     
101.000000000000     8.059809684753     -0.800042271614     


Cycle 17
Physical Cycle 17
Step 1

Time (s),          Potential (V),         Current (A)
1.000000000000     14.953723907471     0.799772143364     
2.000000000000     15.168675422668     0.799772143364     
3.000000000000     15.247776985168     0.799907207489     
4.000000000000     15.282170295715     0.799772143364     
5.000000000000     15.299365997314     0.799907207489     
6.000000000000     15.309682846069     0.799907207489     
7.000000000000     15.320000648499     0.799907207489     
8.000000000000     15.330319404602     0.799907207489     
9.000000000000     15.338916778564     0.799907207489     
10.000000000000     15.345794677734     0.799907207489     
11.000000000000     15.352673530579     0.799907207489     
12.000000000000     15.359552383423     0.799907207489     
13.000000000000     15.366430282593     0.799907207489     
14.000000000000     15.373309135437     0.799772143364     
15.000000000000     15.380187034607     0.799907207489     
16.000000000000     15.387065887451     0.799907207489     
17.000000000000     15.393943786621     0.799907207489     
18.000000000000     15.400822639465     0.799907207489     
19.000000000000     15.407700538635     0.799907207489     
20.000000000000     15.412859916687     0.799907207489     
21.000000000000     15.419737815857     0.799907207489     
22.000000000000     15.426616668701     0.799907207489     
23.000000000000     15.433494567871     0.799907207489     
24.000000000000     15.438653945923     0.799907207489     
25.000000000000     15.445532798767     0.799907207489     
26.000000000000     15.452410697937     0.799907207489     
27.000000000000     15.459288597107     0.799907207489     
28.000000000000     15.464447975159     0.799907207489     
29.000000000000     15.471326828003     0.799907207489     
30.000000000000     15.476486206055     0.799907207489     
31.000000000000     15.483364105225     0.799907207489     
32.000000000000     15.490242004395     0.799907207489     
33.000000000000     15.495401382446     0.799907207489     
34.000000000000     15.502280235291     0.799907207489     
35.000000000000     15.507437705994     0.799907207489     
36.000000000000     15.514316558838     0.799907207489     
37.000000000000     15.519475936890     0.799907207489     
38.000000000000     15.524635314941     0.799907207489     
39.000000000000     15.531513214111     0.799907207489     
40.000000000000     15.538391113281     0.799907207489     
41.000000000000     15.543549537659     0.799907207489     
42.000000000000     15.550429344177     0.799907207489     
43.000000000000     15.557307243347     0.799907207489     
44.000000000000     15.562465667725     0.799772143364     
45.000000000000     15.567625045776     0.799907207489     
46.000000000000     15.574502944946     0.799907207489     
47.000000000000     15.581381797791     0.799907207489     
48.000000000000     15.588259696960     0.799907207489     
49.000000000000     15.593419075012     0.799907207489     
50.000000000000     15.600296974182     0.799907207489     
51.000000000000     15.605456352234     0.799907207489     
52.000000000000     15.612335205078     0.799772143364     
53.000000000000     15.619213104248     0.799772143364     
54.000000000000     15.624371528625     0.799907207489     
55.000000000000     15.631250381470     0.799907207489     
56.000000000000     15.638129234314     0.799907207489     
57.000000000000     15.645007133484     0.799907207489     
58.000000000000     15.650165557861     0.799907207489     
59.000000000000     15.657044410706     0.799907207489     
60.000000000000     15.663923263550     0.799907207489     
61.000000000000     15.669081687927     0.799907207489     
62.000000000000     15.675959587097     0.799907207489     
63.000000000000     15.681118965149     0.799907207489     
64.000000000000     15.687996864319     0.799907207489     
65.000000000000     15.694875717163     0.799907207489     
66.000000000000     15.701753616333     0.799907207489     
67.000000000000     15.706912994385     0.799907207489     
68.000000000000     15.713791847229     0.799907207489     
69.000000000000     15.720669746399     0.799907207489     
70.000000000000     15.727547645569     0.799907207489     
71.000000000000     15.734427452087     0.799907207489     
72.000000000000     15.739585876465     0.799907207489     
73.000000000000     15.746463775635     0.799907207489     
74.000000000000     15.755062103271     0.799907207489     
75.000000000000     15.761940956116     0.799907207489     
76.000000000000     15.767100334167     0.799907207489     
77.000000000000     15.773978233337     0.799907207489     
78.000000000000     15.780856132507     0.799907207489     
79.000000000000     15.787734985352     0.799907207489     
80.000000000000     15.794612884521     0.799907207489     
81.000000000000     15.801491737366     0.799907207489     
82.000000000000     15.810090065002     0.799907207489     
83.000000000000     15.816967964172     0.799907207489     
84.000000000000     15.823846817017     0.799907207489     
85.000000000000     15.830724716187     0.799907207489     
86.000000000000     15.837602615356     0.799772143364     
87.000000000000     15.844482421875     0.799772143364     
88.000000000000     15.851360321045     0.799907207489     
89.000000000000     15.858239173889     0.799907207489     
90.000000000000     15.865117073059     0.799772143364     
91.000000000000     15.871995925903     0.799772143364     
92.000000000000     15.878873825073     0.799772143364     
93.000000000000     15.887472152710     0.799772143364     
94.000000000000     15.892630577087     0.799772143364     
95.000000000000     15.899509429932     0.799772143364     
96.000000000000     15.908106803894     0.799907207489     
97.000000000000     15.914985656738     0.799907207489     
98.000000000000     15.923583984375     0.799772143364     
99.000000000000     15.930461883545     0.799907207489     
100.000000000000     15.937340736389     0.799907207489     
101.000000000000     15.945939064026     0.799772143364     
102.000000000000     15.952816963196     0.799907207489     
103.000000000000     15.961415290833     0.799907207489     
104.000000000000     15.968294143677     0.799907207489     
105.000000000000     15.976892471313     0.799772143364     
106.000000000000     15.983770370483     0.799907207489     
107.000000000000     15.992367744446     0.799907207489     
108.000000000000     15.995807647705     0.799772143364     


Cycle 17
Physical Cycle 17
Step 2

Time (s),          Potential (V),         Current (A)
1.000000000000     12.444813728333     -0.800177276134     
2.000000000000     12.130125045776     -0.800177276134     
3.000000000000     11.999435424805     -0.800177276134     
4.000000000000     11.940967559814     -0.800177276134     
5.000000000000     11.911734580994     -0.800177276134     
6.000000000000     11.894538879395     -0.800177276134     
7.000000000000     11.877343177795     -0.800177276134     
8.000000000000     11.860147476196     -0.800177276134     
9.000000000000     11.844670295715     -0.800177276134     
10.000000000000     11.829194068909     -0.800177276134     
11.000000000000     11.813716888428     -0.800177276134     
12.000000000000     11.798240661621     -0.800177276134     
13.000000000000     11.782764434814     -0.800177276134     
14.000000000000     11.767288208008     -0.800177276134     
15.000000000000     11.751811027527     -0.800177276134     
16.000000000000     11.736334800720     -0.800177276134     
17.000000000000     11.720857620239     -0.800177276134     
18.000000000000     11.707100868225     -0.800177276134     
19.000000000000     11.689905166626     -0.800177276134     
20.000000000000     11.674428939819     -0.800177276134     
21.000000000000     11.658951759338     -0.800177276134     
22.000000000000     11.643475532532     -0.800177276134     
23.000000000000     11.627999305725     -0.800177276134     
24.000000000000     11.612523078918     -0.800177276134     
25.000000000000     11.595327377319     -0.800177276134     
26.000000000000     11.579850196838     -0.800177276134     
27.000000000000     11.562653541565     -0.800177276134     
28.000000000000     11.547178268433     -0.800177276134     
29.000000000000     11.528262138367     -0.800177276134     
30.000000000000     11.511066436768     -0.800177276134     
31.000000000000     11.492150306702     -0.800177276134     
32.000000000000     11.473235130310     -0.800177276134     
33.000000000000     11.454319000244     -0.800177276134     
34.000000000000     11.437123298645     -0.800177276134     
35.000000000000     11.418207168579     -0.800177276134     
36.000000000000     11.399291038513     -0.800177276134     
37.000000000000     11.380375862122     -0.800177276134     
38.000000000000     11.359740257263     -0.800177276134     
39.000000000000     11.340825080872     -0.800177276134     
40.000000000000     11.320189476013     -0.800177276134     
41.000000000000     11.301274299622     -0.800177276134     
42.000000000000     11.280637741089     -0.800177276134     
43.000000000000     11.260003089905     -0.800177276134     
44.000000000000     11.237648010254     -0.800177276134     
45.000000000000     11.213574409485     -0.800177276134     
46.000000000000     11.191219329834     -0.800177276134     
47.000000000000     11.168864250183     -0.800177276134     
48.000000000000     11.148227691650     -0.800177276134     
49.000000000000     11.124154090881     -0.800177276134     
50.000000000000     11.100078582764     -0.800177276134     
51.000000000000     11.076004981995     -0.800177276134     
52.000000000000     11.050210952759     -0.800042271614     
53.000000000000     11.026136398315     -0.800177276134     
54.000000000000     11.000342369080     -0.800042271614     
55.000000000000     10.974548339844     -0.800177276134     
56.000000000000     10.947033882141     -0.800042271614     
57.000000000000     10.919520378113     -0.800042271614     
58.000000000000     10.890287399292     -0.800177276134     
59.000000000000     10.862772941589     -0.800177276134     
60.000000000000     10.835259437561     -0.800177276134     
61.000000000000     10.804306030273     -0.800177276134     
62.000000000000     10.769913673401     -0.800042271614     
63.000000000000     10.737241744995     -0.800177276134     
64.000000000000     10.706289291382     -0.800177276134     
65.000000000000     10.673616409302     -0.800177276134     
66.000000000000     10.637503623962     -0.800042271614     
67.000000000000     10.603112220764     -0.800177276134     
68.000000000000     10.567000389099     -0.800177276134     
69.000000000000     10.529169082642     -0.800177276134     
70.000000000000     10.493057250977     -0.800177276134     
71.000000000000     10.453506469727     -0.800177276134     
72.000000000000     10.412236213684     -0.800177276134     
73.000000000000     10.370965003967     -0.800177276134     
74.000000000000     10.326254844666     -0.800177276134     
75.000000000000     10.281544685364     -0.800177276134     
76.000000000000     10.235116004944     -0.800177276134     
77.000000000000     10.186966896057     -0.800177276134     
78.000000000000     10.138817787170     -0.800177276134     
79.000000000000     10.087228775024     -0.800177276134     
80.000000000000     10.035640716553     -0.800042271614     
81.000000000000     9.978894233704     -0.800042271614     
82.000000000000     9.922146797180     -0.800177276134     
83.000000000000     9.863679885864     -0.800177276134     
84.000000000000     9.801774024963     -0.800177276134     
85.000000000000     9.732990264893     -0.800042271614     
86.000000000000     9.664204597473     -0.800177276134     
87.000000000000     9.593701362610     -0.800177276134     
88.000000000000     9.519758224487     -0.800177276134     
89.000000000000     9.442376136780     -0.800177276134     
90.000000000000     9.361554145813     -0.800177276134     
91.000000000000     9.273854255676     -0.800177276134     
92.000000000000     9.182715415955     -0.800177276134     
93.000000000000     9.089856147766     -0.800177276134     
94.000000000000     8.991838455200     -0.800042271614     
95.000000000000     8.881782531738     -0.800042271614     
96.000000000000     8.766569137573     -0.800177276134     
97.000000000000     8.646197319031     -0.800177276134     
98.000000000000     8.512066841125     -0.800042271614     
99.000000000000     8.371059417725     -0.800177276134     
100.000000000000     8.218013763428     -0.800042271614     
101.000000000000     8.073567390442     -0.800177276134     


Cycle 18
Physical Cycle 18
Step 1

Time (s),          Potential (V),         Current (A)
1.000000000000     14.952005386353     0.799772143364     
2.000000000000     15.166955947876     0.799772143364     
3.000000000000     15.247776985168     0.799907207489     
4.000000000000     15.282170295715     0.799907207489     
5.000000000000     15.299365997314     0.799907207489     
6.000000000000     15.307964324951     0.799907207489     
7.000000000000     15.318281173706     0.799907207489     
8.000000000000     15.328598976135     0.799907207489     
9.000000000000     15.337197303772     0.799907207489     
10.000000000000     15.344076156616     0.799907207489     
11.000000000000     15.352673530579     0.799907207489     
12.000000000000     15.357831954956     0.799907207489     
13.000000000000     15.364710807800     0.799907207489     
14.000000000000     15.371588706970     0.799907207489     
15.000000000000     15.378467559814     0.799907207489     
16.000000000000     15.385346412659     0.799907207489     
17.000000000000     15.392225265503     0.799907207489     
18.000000000000     15.397382736206     0.799907207489     
19.000000000000     15.404261589050     0.799907207489     
20.000000000000     15.411140441895     0.799907207489     
21.000000000000     15.418019294739     0.799907207489     
22.000000000000     15.423177719116     0.799907207489     
23.000000000000     15.430055618286     0.799907207489     
24.000000000000     15.436934471130     0.799907207489     
25.000000000000     15.443813323975     0.799907207489     
26.000000000000     15.448971748352     0.799907207489     
27.000000000000     15.455849647522     0.799772143364     
28.000000000000     15.462729454041     0.799907207489     
29.000000000000     15.469607353210     0.799907207489     
30.000000000000     15.474765777588     0.799907207489     
31.000000000000     15.481643676758     0.799907207489     
32.000000000000     15.486803054810     0.799907207489     
33.000000000000     15.493681907654     0.799907207489     
34.000000000000     15.498840332031     0.799907207489     
35.000000000000     15.505719184875     0.799907207489     
36.000000000000     15.512597084045     0.799772143364     
37.000000000000     15.517756462097     0.799772143364     
38.000000000000     15.524635314941     0.799907207489     
39.000000000000     15.529792785645     0.799772143364     
40.000000000000     15.536671638489     0.799772143364     
41.000000000000     15.543549537659     0.799907207489     
42.000000000000     15.548708915710     0.799907207489     
43.000000000000     15.555587768555     0.799907207489     
44.000000000000     15.562465667725     0.799907207489     
45.000000000000     15.567625045776     0.799907207489     
46.000000000000     15.572784423828     0.799907207489     
47.000000000000     15.579662322998     0.799907207489     
48.000000000000     15.584820747375     0.799772143364     
49.000000000000     15.591698646545     0.799772143364     
50.000000000000     15.596858024597     0.799772143364     
51.000000000000     15.603736877441     0.799907207489     
52.000000000000     15.610614776611     0.799772143364     
53.000000000000     15.617492675781     0.799772143364     
54.000000000000     15.622652053833     0.799772143364     
55.000000000000     15.629530906677     0.799772143364     
56.000000000000     15.636408805847     0.799772143364     
57.000000000000     15.643287658691     0.799772143364     
58.000000000000     15.648446083069     0.799772143364     
59.000000000000     15.655324935913     0.799907207489     
60.000000000000     15.662202835083     0.799907207489     
61.000000000000     15.669081687927     0.799772143364     
62.000000000000     15.674241065979     0.799772143364     
63.000000000000     15.681118965149     0.799907207489     
64.000000000000     15.687996864319     0.799907207489     
65.000000000000     15.694875717163     0.799772143364     
66.000000000000     15.701753616333     0.799772143364     
67.000000000000     15.706912994385     0.799772143364     
68.000000000000     15.713791847229     0.799772143364     
69.000000000000     15.720669746399     0.799772143364     
70.000000000000     15.727547645569     0.799772143364     
71.000000000000     15.734427452087     0.799772143364     
72.000000000000     15.741305351257     0.799907207489     
73.000000000000     15.746463775635     0.799907207489     
74.000000000000     15.753342628479     0.799907207489     
75.000000000000     15.760220527649     0.799907207489     
76.000000000000     15.767100334167     0.799907207489     
77.000000000000     15.773978233337     0.799772143364     
78.000000000000     15.780856132507     0.799772143364     
79.000000000000     15.787734985352     0.799772143364     
80.000000000000     15.794612884521     0.799772143364     
81.000000000000     15.801491737366     0.799907207489     
82.000000000000     15.808369636536     0.799772143364     
83.000000000000     15.813529014587     0.799772143364     
84.000000000000     15.822127342224     0.799907207489     
85.000000000000     15.829005241394     0.799907207489     
86.000000000000     15.835884094238     0.799772143364     
87.000000000000     15.842761993408     0.799772143364     
88.000000000000     15.849640846252     0.799907207489     
89.000000000000     15.858239173889     0.799907207489     
90.000000000000     15.863397598267     0.799772143364     
91.000000000000     15.871995925903     0.799907207489     
92.000000000000     15.880594253540     0.799907207489     
93.000000000000     15.887472152710     0.799907207489     
94.000000000000     15.894351005554     0.799772143364     
95.000000000000     15.901228904724     0.799772143364     
96.000000000000     15.908106803894     0.799772143364     
97.000000000000     15.914985656738     0.799772143364     
98.000000000000     15.921863555908     0.799772143364     
99.000000000000     15.930461883545     0.799907207489     
100.000000000000     15.939060211182     0.799907207489     
101.000000000000     15.945939064026     0.799772143364     
102.000000000000     15.952816963196     0.799907207489     
103.000000000000     15.959695816040     0.799907207489     
104.000000000000     15.968294143677     0.799907207489     
105.000000000000     15.975172042847     0.799772143364     
106.000000000000     15.983770370483     0.799772143364     
107.000000000000     15.990649223328     0.799907207489     
108.000000000000     15.997527122498     0.799907207489     


Cycle 18
Physical Cycle 18
Step 2

Time (s),          Potential (V),         Current (A)
1.000000000000     12.448252677917     -0.800177276134     
2.000000000000     12.133564949036     -0.800177276134     
3.000000000000     12.001154899597     -0.800177276134     
4.000000000000     11.940967559814     -0.800177276134     
5.000000000000     11.915173530579     -0.800177276134     
6.000000000000     11.897977828979     -0.800177276134     
7.000000000000     11.880782127380     -0.800177276134     
8.000000000000     11.863586425781     -0.800177276134     
9.000000000000     11.844670295715     -0.800177276134     
10.000000000000     11.829194068909     -0.800177276134     
11.000000000000     11.815437316895     -0.800177276134     
12.000000000000     11.801679611206     -0.800177276134     
13.000000000000     11.786204338074     -0.800177276134     
14.000000000000     11.770727157593     -0.800177276134     
15.000000000000     11.756970405579     -0.800177276134     
16.000000000000     11.739773750305     -0.800177276134     
17.000000000000     11.726016998291     -0.800177276134     
18.000000000000     11.710540771484     -0.800177276134     
19.000000000000     11.695063591003     -0.800177276134     
20.000000000000     11.679588317871     -0.800177276134     
21.000000000000     11.664111137390     -0.800177276134     
22.000000000000     11.648634910583     -0.800177276134     
23.000000000000     11.631439208984     -0.800177276134     
24.000000000000     11.615962028503     -0.800042271614     
25.000000000000     11.600485801697     -0.800177276134     
26.000000000000     11.583290100098     -0.800177276134     
27.000000000000     11.566093444824     -0.800177276134     
28.000000000000     11.548896789551     -0.800177276134     
29.000000000000     11.531701087952     -0.800177276134     
30.000000000000     11.514505386353     -0.800177276134     
31.000000000000     11.495590209961     -0.800177276134     
32.000000000000     11.478392601013     -0.800177276134     
33.000000000000     11.457757949829     -0.800177276134     
34.000000000000     11.440562248230     -0.800177276134     
35.000000000000     11.423365592957     -0.800177276134     
36.000000000000     11.406169891357     -0.800177276134     
37.000000000000     11.385534286499     -0.800177276134     
38.000000000000     11.366619110107     -0.800177276134     
39.000000000000     11.345982551575     -0.800177276134     
40.000000000000     11.325347900391     -0.800177276134     
41.000000000000     11.304713249207     -0.800177276134     
42.000000000000     11.284077644348     -0.800042271614     
43.000000000000     11.263442039490     -0.800177276134     
44.000000000000     11.241086959839     -0.800177276134     
45.000000000000     11.218731880188     -0.800177276134     
46.000000000000     11.199816703796     -0.800042271614     
47.000000000000     11.177461624146     -0.800042271614     
48.000000000000     11.155106544495     -0.800177276134     
49.000000000000     11.132752418518     -0.800042271614     
50.000000000000     11.106958389282     -0.800177276134     
51.000000000000     11.082882881165     -0.800042271614     
52.000000000000     11.057088851929     -0.800042271614     
53.000000000000     11.031294822693     -0.800042271614     
54.000000000000     11.007220268250     -0.800042271614     
55.000000000000     10.981426239014     -0.800042271614     
56.000000000000     10.953912734985     -0.800042271614     
57.000000000000     10.928117752075     -0.800042271614     
58.000000000000     10.900605201721     -0.800042271614     
59.000000000000     10.869651794434     -0.800177276134     
60.000000000000     10.838699340820     -0.800177276134     
61.000000000000     10.809465408325     -0.800042271614     
62.000000000000     10.778512001038     -0.800042271614     
63.000000000000     10.749279022217     -0.800177276134     
64.000000000000     10.716606140137     -0.800042271614     
65.000000000000     10.683934211731     -0.800042271614     
66.000000000000     10.647822380066     -0.800177276134     
67.000000000000     10.611709594727     -0.800177276134     
68.000000000000     10.575597763062     -0.800042271614     
69.000000000000     10.539486885071     -0.800177276134     
70.000000000000     10.503375053406     -0.800177276134     
71.000000000000     10.462103843689     -0.800177276134     
72.000000000000     10.420833587646     -0.800042271614     
73.000000000000     10.381282806396     -0.800042271614     
74.000000000000     10.341732025146     -0.800177276134     
75.000000000000     10.298741340637     -0.800042271614     
76.000000000000     10.252311706543     -0.800042271614     
77.000000000000     10.200723648071     -0.800177276134     
78.000000000000     10.152573585510     -0.800177276134     
79.000000000000     10.102705955505     -0.800042271614     
80.000000000000     10.047677993774     -0.800042271614     
81.000000000000     9.989212036133     -0.800177276134     
82.000000000000     9.934184074402     -0.800042271614     
83.000000000000     9.879157066345     -0.800177276134     
84.000000000000     9.818969726563     -0.800177276134     
85.000000000000     9.758784294128     -0.800177276134     
86.000000000000     9.691719055176     -0.800042271614     
87.000000000000     9.621214866638     -0.800177276134     
88.000000000000     9.545552253723     -0.800177276134     
89.000000000000     9.469889640808     -0.800042271614     
90.000000000000     9.385628700256     -0.800177276134     
91.000000000000     9.299648284912     -0.800177276134     
92.000000000000     9.210227966309     -0.800177276134     
93.000000000000     9.115650177002     -0.800177276134     
94.000000000000     9.014192581177     -0.800177276134     
95.000000000000     8.911016464233     -0.800042271614     
96.000000000000     8.797521591187     -0.800042271614     
97.000000000000     8.684027671814     -0.800042271614     
98.000000000000     8.556777000427     -0.800177276134     
99.000000000000     8.408889770508     -0.800177276134     
100.000000000000     8.259284019470     -0.800177276134     
101.000000000000     8.092481613159     -0.800042271614     
102.000000000000     8.011660575867     -0.800042271614     


Cycle 19
Physical Cycle 19
Step 1

Time (s),          Potential (V),         Current (A)
1.000000000000     14.950284957886     0.799772143364     
2.000000000000     15.165236473083     0.799907207489     
3.000000000000     15.244338035583     0.799907207489     
4.000000000000     15.278730392456     0.799907207489     
5.000000000000     15.294206619263     0.799907207489     
6.000000000000     15.306243896484     0.799907207489     
7.000000000000     15.314842224121     0.799907207489     
8.000000000000     15.325160026550     0.799907207489     
9.000000000000     15.333758354187     0.799907207489     
10.000000000000     15.342355728149     0.799907207489     
11.000000000000     15.349233627319     0.799907207489     
12.000000000000     15.356113433838     0.799907207489     
13.000000000000     15.362991333008     0.799907207489     
14.000000000000     15.369870185852     0.799907207489     
15.000000000000     15.376748085022     0.799907207489     
16.000000000000     15.381907463074     0.799907207489     
17.000000000000     15.388785362244     0.799907207489     
18.000000000000     15.395664215088     0.799907207489     
19.000000000000     15.400822639465     0.799907207489     
20.000000000000     15.407700538635     0.799907207489     
21.000000000000     15.414580345154     0.799907207489     
22.000000000000     15.421458244324     0.799907207489     
23.000000000000     15.428336143494     0.799907207489     
24.000000000000     15.433494567871     0.799907207489     
25.000000000000     15.440374374390     0.799907207489     
26.000000000000     15.447252273560     0.799907207489     
27.000000000000     15.454131126404     0.799772143364     
28.000000000000     15.459288597107     0.799907207489     
29.000000000000     15.466168403625     0.799907207489     
30.000000000000     15.471326828003     0.799907207489     
31.000000000000     15.478204727173     0.799772143364     
32.000000000000     15.483364105225     0.799772143364     
33.000000000000     15.490242004395     0.799907207489     
34.000000000000     15.495401382446     0.799907207489     
35.000000000000     15.502280235291     0.799772143364     
36.000000000000     15.509158134460     0.799907207489     
37.000000000000     15.514316558838     0.799907207489     
38.000000000000     15.521195411682     0.799907207489     
39.000000000000     15.526353836060     0.799907207489     
40.000000000000     15.533232688904     0.799772143364     
41.000000000000     15.540110588074     0.799907207489     
42.000000000000     15.546989440918     0.799907207489     
43.000000000000     15.552147865295     0.799907207489     
44.000000000000     15.557307243347     0.799907207489     
45.000000000000     15.564186096191     0.799772143364     
46.000000000000     15.569343566895     0.799907207489     
47.000000000000     15.576223373413     0.799907207489     
48.000000000000     15.583101272583     0.799907207489     
49.000000000000     15.589980125427     0.799907207489     
50.000000000000     15.595138549805     0.799907207489     
51.000000000000     15.602017402649     0.799907207489     
52.000000000000     15.608895301819     0.799907207489     
53.000000000000     15.614053726196     0.799907207489     
54.000000000000     15.620932579041     0.799772143364     
55.000000000000     15.626091957092     0.799907207489     
56.000000000000     15.632969856262     0.799907207489     
57.000000000000     15.639847755432     0.799907207489     
58.000000000000     15.645007133484     0.799907207489     
59.000000000000     15.651885986328     0.799907207489     
60.000000000000     15.658763885498     0.799907207489     
61.000000000000     15.663923263550     0.799772143364     
62.000000000000     15.670801162720     0.799772143364     
63.000000000000     15.677680015564     0.799772143364     
64.000000000000     15.684557914734     0.799772143364     
65.000000000000     15.691436767578     0.799772143364     
66.000000000000     15.698314666748     0.799772143364     
67.000000000000     15.703474044800     0.799772143364     
68.000000000000     15.710351943970     0.799907207489     
69.000000000000     15.717230796814     0.799907207489     
70.000000000000     15.724108695984     0.799907207489     
71.000000000000     15.730987548828     0.799772143364     
72.000000000000     15.737866401672     0.799772143364     
73.000000000000     15.743024826050     0.799772143364     
74.000000000000     15.749902725220     0.799907207489     
75.000000000000     15.756781578064     0.799772143364     
76.000000000000     15.761940956116     0.799772143364     
77.000000000000     15.768818855286     0.799907207489     
78.000000000000     15.775697708130     0.799907207489     
79.000000000000     15.782575607300     0.799772143364     
80.000000000000     15.789454460144     0.799907207489     
81.000000000000     15.796333312988     0.799907207489     
82.000000000000     15.803211212158     0.799772143364     
83.000000000000     15.810090065002     0.799772143364     
84.000000000000     15.818688392639     0.799907207489     
85.000000000000     15.825566291809     0.799907207489     
86.000000000000     15.830724716187     0.799907207489     
87.000000000000     15.837602615356     0.799772143364     
88.000000000000     15.846201896667     0.799772143364     
89.000000000000     15.853079795837     0.799907207489     
90.000000000000     15.859957695007     0.799772143364     
91.000000000000     15.866836547852     0.799772143364     
92.000000000000     15.875434875488     0.799907207489     
93.000000000000     15.882312774658     0.799907207489     
94.000000000000     15.889191627502     0.799907207489     
95.000000000000     15.896069526672     0.799907207489     
96.000000000000     15.902949333191     0.799907207489     
97.000000000000     15.909827232361     0.799907207489     
98.000000000000     15.916706085205     0.799772143364     
99.000000000000     15.923583984375     0.799772143364     
100.000000000000     15.932182312012     0.799772143364     
101.000000000000     15.939060211182     0.799907207489     
102.000000000000     15.947658538818     0.799772143364     
103.000000000000     15.954537391663     0.799772143364     
104.000000000000     15.963134765625     0.799907207489     
105.000000000000     15.970012664795     0.799772143364     
106.000000000000     15.978610992432     0.799772143364     
107.000000000000     15.985489845276     0.799772143364     
108.000000000000     15.994088172913     0.799907207489     
109.000000000000     15.997527122498     0.799772143364     


Cycle 19
Physical Cycle 19
Step 2

Time (s),          Potential (V),         Current (A)
1.000000000000     12.449973106384     -0.800177276134     
2.000000000000     12.138723373413     -0.800177276134     
3.000000000000     12.008032798767     -0.800177276134     
4.000000000000     11.949565887451     -0.800177276134     
5.000000000000     11.923771858215     -0.800177276134     
6.000000000000     11.906576156616     -0.800177276134     
7.000000000000     11.889380455017     -0.800177276134     
8.000000000000     11.872183799744     -0.800177276134     
9.000000000000     11.854988098145     -0.800177276134     
10.000000000000     11.839510917664     -0.800177276134     
11.000000000000     11.824034690857     -0.800177276134     
12.000000000000     11.808558464050     -0.800177276134     
13.000000000000     11.794801712036     -0.800177276134     
14.000000000000     11.779324531555     -0.800177276134     
15.000000000000     11.763849258423     -0.800177276134     
16.000000000000     11.748372077942     -0.800177276134     
17.000000000000     11.734615325928     -0.800177276134     
18.000000000000     11.719139099121     -0.800177276134     
19.000000000000     11.703661918640     -0.800177276134     
20.000000000000     11.688185691833     -0.800177276134     
21.000000000000     11.670989990234     -0.800177276134     
22.000000000000     11.657233238220     -0.800177276134     
23.000000000000     11.641756057739     -0.800177276134     
24.000000000000     11.624560356140     -0.800177276134     
25.000000000000     11.607363700867     -0.800177276134     
26.000000000000     11.590167999268     -0.800177276134     
27.000000000000     11.572972297668     -0.800177276134     
28.000000000000     11.557495117188     -0.800177276134     
29.000000000000     11.540299415588     -0.800177276134     
30.000000000000     11.523102760315     -0.800177276134     
31.000000000000     11.505907058716     -0.800177276134     
32.000000000000     11.488711357117     -0.800177276134     
33.000000000000     11.469795227051     -0.800177276134     
34.000000000000     11.450880050659     -0.800177276134     
35.000000000000     11.433684349060     -0.800177276134     
36.000000000000     11.414768218994     -0.800177276134     
37.000000000000     11.394132614136     -0.800177276134     
38.000000000000     11.375217437744     -0.800177276134     
39.000000000000     11.356301307678     -0.800177276134     
40.000000000000     11.337385177612     -0.800177276134     
41.000000000000     11.316749572754     -0.800177276134     
42.000000000000     11.296114921570     -0.800177276134     
43.000000000000     11.275479316711     -0.800177276134     
44.000000000000     11.254843711853     -0.800177276134     
45.000000000000     11.232488632202     -0.800177276134     
46.000000000000     11.211853981018     -0.800177276134     
47.000000000000     11.187779426575     -0.800177276134     
48.000000000000     11.165424346924     -0.800177276134     
49.000000000000     11.143070220947     -0.800177276134     
50.000000000000     11.118994712830     -0.800177276134     
51.000000000000     11.094920158386     -0.800177276134     
52.000000000000     11.069126129150     -0.800177276134     
53.000000000000     11.045051574707     -0.800177276134     
54.000000000000     11.019257545471     -0.800042271614     
55.000000000000     10.993464469910     -0.800042271614     
56.000000000000     10.967668533325     -0.800042271614     
57.000000000000     10.941875457764     -0.800042271614     
58.000000000000     10.914361000061     -0.800042271614     
59.000000000000     10.885128021240     -0.800042271614     
60.000000000000     10.852456092834     -0.800042271614     
61.000000000000     10.824941635132     -0.800042271614     
62.000000000000     10.793989181519     -0.800042271614     
63.000000000000     10.763035774231     -0.800177276134     
64.000000000000     10.732083320618     -0.800177276134     
65.000000000000     10.697690963745     -0.800177276134     
66.000000000000     10.665018081665     -0.800042271614     
67.000000000000     10.632346153259     -0.800177276134     
68.000000000000     10.597952842712     -0.800177276134     
69.000000000000     10.561841964722     -0.800177276134     
70.000000000000     10.522291183472     -0.800177276134     
71.000000000000     10.482740402222     -0.800177276134     
72.000000000000     10.441469192505     -0.800042271614     
73.000000000000     10.401918411255     -0.800042271614     
74.000000000000     10.360647201538     -0.800177276134     
75.000000000000     10.319376945496     -0.800042271614     
76.000000000000     10.274666786194     -0.800177276134     
77.000000000000     10.226517677307     -0.800177276134     
78.000000000000     10.176649093628     -0.800177276134     
79.000000000000     10.125061035156     -0.800177276134     
80.000000000000     10.075192451477     -0.800177276134     
81.000000000000     10.023604393005     -0.800177276134     
82.000000000000     9.966856956482     -0.800177276134     
83.000000000000     9.906669616699     -0.800177276134     
84.000000000000     9.846484184265     -0.800177276134     
85.000000000000     9.784578323364     -0.800177276134     
86.000000000000     9.724391937256     -0.800177276134     
87.000000000000     9.653887748718     -0.800177276134     
88.000000000000     9.579944610596     -0.800042271614     
89.000000000000     9.504281997681     -0.800177276134     
90.000000000000     9.430337905884     -0.800042271614     
91.000000000000     9.347797393799     -0.800177276134     
92.000000000000     9.256657600403     -0.800177276134     
93.000000000000     9.162078857422     -0.800177276134     
94.000000000000     9.065780639648     -0.800042271614     
95.000000000000     8.960885047913     -0.800042271614     
96.000000000000     8.854269027710     -0.800042271614     
97.000000000000     8.739054679871     -0.800177276134     
98.000000000000     8.616963386536     -0.800177276134     
99.000000000000     8.482833862305     -0.800177276134     
100.000000000000     8.331507682800     -0.800042271614     
101.000000000000     8.175024032593     -0.800042271614     
102.000000000000     8.052930831909     -0.800042271614     


Cycle 20
Physical Cycle 20
Step 1

Time (s),          Potential (V),         Current (A)
1.000000000000     14.945125579834     0.799772143364     
2.000000000000     15.160077095032     0.799907207489     
3.000000000000     15.239178657532     0.799907207489     
4.000000000000     15.273571968079     0.799907207489     
5.000000000000     15.290767669678     0.799907207489     
6.000000000000     15.301085472107     0.799907207489     
7.000000000000     15.311403274536     0.799907207489     
8.000000000000     15.320000648499     0.799907207489     
9.000000000000     15.328598976135     0.799907207489     
10.000000000000     15.337197303772     0.799907207489     
11.000000000000     15.344076156616     0.799772143364     
12.000000000000     15.350954055786     0.799772143364     
13.000000000000     15.356113433838     0.799907207489     
14.000000000000     15.362991333008     0.799772143364     
15.000000000000     15.369870185852     0.799772143364     
16.000000000000     15.376748085022     0.799907207489     
17.000000000000     15.383626937866     0.799907207489     
18.000000000000     15.390504837036     0.799907207489     
19.000000000000     15.397382736206     0.799907207489     
20.000000000000     15.404261589050     0.799907207489     
21.000000000000     15.411140441895     0.799907207489     
22.000000000000     15.416298866272     0.799907207489     
23.000000000000     15.423177719116     0.799907207489     
24.000000000000     15.430055618286     0.799907207489     
25.000000000000     15.436934471130     0.799907207489     
26.000000000000     15.442092895508     0.799907207489     
27.000000000000     15.448971748352     0.799907207489     
28.000000000000     15.455849647522     0.799907207489     
29.000000000000     15.461009025574     0.799907207489     
30.000000000000     15.467886924744     0.799907207489     
31.000000000000     15.473046302795     0.799907207489     
32.000000000000     15.478204727173     0.799907207489     
33.000000000000     15.485083580017     0.799907207489     
34.000000000000     15.490242004395     0.799907207489     
35.000000000000     15.497120857239     0.799907207489     
36.000000000000     15.503998756409     0.799907207489     
37.000000000000     15.510877609253     0.799907207489     
38.000000000000     15.516036987305     0.799907207489     
39.000000000000     15.522914886475     0.799907207489     
40.000000000000     15.529792785645     0.799907207489     
41.000000000000     15.534952163696     0.799907207489     
42.000000000000     15.540110588074     0.799907207489     
43.000000000000     15.546989440918     0.799907207489     
44.000000000000     15.552147865295     0.799907207489     
45.000000000000     15.559026718140     0.799907207489     
46.000000000000     15.564186096191     0.799907207489     
47.000000000000     15.571063995361     0.799907207489     
48.000000000000     15.577941894531     0.799907207489     
49.000000000000     15.583101272583     0.799907207489     
50.000000000000     15.589980125427     0.799907207489     
51.000000000000     15.596858024597     0.799907207489     
52.000000000000     15.603736877441     0.799907207489     
53.000000000000     15.610614776611     0.799907207489     
54.000000000000     15.615774154663     0.799907207489     
55.000000000000     15.622652053833     0.799907207489     
56.000000000000     15.629530906677     0.799907207489     
57.000000000000     15.634690284729     0.799907207489     
58.000000000000     15.639847755432     0.799907207489     
59.000000000000     15.646726608276     0.799907207489     
60.000000000000     15.653605461121     0.799907207489     
61.000000000000     15.660484313965     0.799907207489     
62.000000000000     15.667362213135     0.799907207489     
63.000000000000     15.672520637512     0.799907207489     
64.000000000000     15.679398536682     0.799907207489     
65.000000000000     15.686278343201     0.799907207489     
66.000000000000     15.693156242371     0.799907207489     
67.000000000000     15.698314666748     0.799907207489     
68.000000000000     15.705194473267     0.799907207489     
69.000000000000     15.710351943970     0.799907207489     
70.000000000000     15.718950271606     0.799907207489     
71.000000000000     15.725829124451     0.799772143364     
72.000000000000     15.732707023621     0.799907207489     
73.000000000000     15.739585876465     0.799907207489     
74.000000000000     15.746463775635     0.799907207489     
75.000000000000     15.753342628479     0.799907207489     
76.000000000000     15.760220527649     0.799907207489     
77.000000000000     15.765379905701     0.799907207489     
78.000000000000     15.772257804871     0.799907207489     
79.000000000000     15.779136657715     0.799907207489     
80.000000000000     15.786014556885     0.799772143364     
81.000000000000     15.791173934937     0.799907207489     
82.000000000000     15.799772262573     0.799907207489     
83.000000000000     15.806651115417     0.799772143364     
84.000000000000     15.813529014587     0.799772143364     
85.000000000000     15.820406913757     0.799907207489     
86.000000000000     15.827285766602     0.799907207489     
87.000000000000     15.835884094238     0.799772143364     
88.000000000000     15.841043472290     0.799772143364     
89.000000000000     15.847921371460     0.799907207489     
90.000000000000     15.854800224304     0.799907207489     
91.000000000000     15.861678123474     0.799907207489     
92.000000000000     15.868556022644     0.799772143364     
93.000000000000     15.877155303955     0.799907207489     
94.000000000000     15.884033203125     0.799907207489     
95.000000000000     15.890911102295     0.799772143364     
96.000000000000     15.899509429932     0.799772143364     
97.000000000000     15.906388282776     0.799907207489     
98.000000000000     15.913266181946     0.799772143364     
99.000000000000     15.920145034790     0.799772143364     
100.000000000000     15.927022933960     0.799907207489     
101.000000000000     15.933901786804     0.799907207489     
102.000000000000     15.942500114441     0.799772143364     
103.000000000000     15.949378013611     0.799772143364     
104.000000000000     15.957976341248     0.799772143364     
105.000000000000     15.964855194092     0.799907207489     
106.000000000000     15.973452568054     0.799772143364     
107.000000000000     15.980331420898     0.799772143364     
108.000000000000     15.988928794861     0.799907207489     
109.000000000000     15.995807647705     0.799772143364     


Cycle 20
Physical Cycle 20
Step 2

Time (s),          Potential (V),         Current (A)
1.000000000000     12.456851005554     -0.800177276134     
2.000000000000     12.147321701050     -0.800177276134     
3.000000000000     12.018350601196     -0.800177276134     
4.000000000000     11.958164215088     -0.800177276134     
5.000000000000     11.934089660645     -0.800177276134     
6.000000000000     11.916893959045     -0.800177276134     
7.000000000000     11.899698257446     -0.800177276134     
8.000000000000     11.882501602173     -0.800177276134     
9.000000000000     11.865305900574     -0.800177276134     
10.000000000000     11.849828720093     -0.800177276134     
11.000000000000     11.834353446960     -0.800177276134     
12.000000000000     11.818876266479     -0.800177276134     
13.000000000000     11.805118560791     -0.800177276134     
14.000000000000     11.789643287659     -0.800177276134     
15.000000000000     11.775885581970     -0.800177276134     
16.000000000000     11.762128829956     -0.800177276134     
17.000000000000     11.746651649475     -0.800177276134     
18.000000000000     11.731176376343     -0.800177276134     
19.000000000000     11.715700149536     -0.800177276134     
20.000000000000     11.700222969055     -0.800177276134     
21.000000000000     11.683027267456     -0.800177276134     
22.000000000000     11.667550086975     -0.800177276134     
23.000000000000     11.652073860168     -0.800177276134     
24.000000000000     11.636596679688     -0.800177276134     
25.000000000000     11.621121406555     -0.800177276134     
26.000000000000     11.603924751282     -0.800177276134     
27.000000000000     11.586729049683     -0.800177276134     
28.000000000000     11.569533348083     -0.800177276134     
29.000000000000     11.554056167603     -0.800177276134     
30.000000000000     11.536860466003     -0.800177276134     
31.000000000000     11.519663810730     -0.800177276134     
32.000000000000     11.502468109131     -0.800177276134     
33.000000000000     11.483551979065     -0.800177276134     
34.000000000000     11.466356277466     -0.800177276134     
35.000000000000     11.447440147400     -0.800177276134     
36.000000000000     11.428524971008     -0.800177276134     
37.000000000000     11.411329269409     -0.800177276134     
38.000000000000     11.390692710876     -0.800177276134     
39.000000000000     11.371777534485     -0.800177276134     
40.000000000000     11.351141929626     -0.800177276134     
41.000000000000     11.332226753235     -0.800177276134     
42.000000000000     11.311591148376     -0.800177276134     
43.000000000000     11.289236068726     -0.800177276134     
44.000000000000     11.270320892334     -0.800177276134     
45.000000000000     11.247965812683     -0.800177276134     
46.000000000000     11.227330207825     -0.800177276134     
47.000000000000     11.204976081848     -0.800177276134     
48.000000000000     11.182621002197     -0.800177276134     
49.000000000000     11.160265922546     -0.800177276134     
50.000000000000     11.136191368103     -0.800177276134     
51.000000000000     11.112116813660     -0.800177276134     
52.000000000000     11.089761734009     -0.800177276134     
53.000000000000     11.063967704773     -0.800177276134     
54.000000000000     11.038172721863     -0.800177276134     
55.000000000000     11.012378692627     -0.800177276134     
56.000000000000     10.988305091858     -0.800177276134     
57.000000000000     10.964229583740     -0.800177276134     
58.000000000000     10.938435554504     -0.800177276134     
59.000000000000     10.909202575684     -0.800177276134     
60.000000000000     10.879968643188     -0.800177276134     
61.000000000000     10.847296714783     -0.800177276134     
62.000000000000     10.818062782288     -0.800177276134     
63.000000000000     10.787110328674     -0.800177276134     
64.000000000000     10.756156921387     -0.800177276134     
65.000000000000     10.723484992981     -0.800177276134     
66.000000000000     10.690812110901     -0.800177276134     
67.000000000000     10.656419754028     -0.800177276134     
68.000000000000     10.622028350830     -0.800177276134     
69.000000000000     10.587635993958     -0.800177276134     
70.000000000000     10.551524162292     -0.800177276134     
71.000000000000     10.515412330627     -0.800177276134     
72.000000000000     10.475860595703     -0.800177276134     
73.000000000000     10.436309814453     -0.800177276134     
74.000000000000     10.395038604736     -0.800177276134     
75.000000000000     10.352048873901     -0.800177276134     
76.000000000000     10.307338714600     -0.800177276134     
77.000000000000     10.260910034180     -0.800177276134     
78.000000000000     10.214480400085     -0.800177276134     
79.000000000000     10.162892341614     -0.800177276134     
80.000000000000     10.111304283142     -0.800177276134     
81.000000000000     10.059716224670     -0.800177276134     
82.000000000000     10.006407737732     -0.800177276134     
83.000000000000     9.947940826416     -0.800177276134     
84.000000000000     9.887755393982     -0.800177276134     
85.000000000000     9.827568054199     -0.800177276134     
86.000000000000     9.762223243713     -0.800177276134     
87.000000000000     9.696878433228     -0.800177276134     
88.000000000000     9.629813194275     -0.800177276134     
89.000000000000     9.555870056152     -0.800177276134     
90.000000000000     9.478487968445     -0.800177276134     
91.000000000000     9.399386405945     -0.800177276134     
92.000000000000     9.316843986511     -0.800177276134     
93.000000000000     9.229144096375     -0.800177276134     
94.000000000000     9.132845878601     -0.800177276134     
95.000000000000     9.034828186035     -0.800177276134     
96.000000000000     8.929931640625     -0.800177276134     
97.000000000000     8.823315620422     -0.800177276134     
98.000000000000     8.701224327087     -0.800177276134     
99.000000000000     8.568814277649     -0.800177276134     
100.000000000000     8.427805900574     -0.800177276134     
101.000000000000     8.283358573914     -0.800177276134     
102.000000000000     8.123435020447     -0.800177276134     
103.000000000000     8.025418281555     -0.800177276134     


Cycle 21
Physical Cycle 21
Step 1

Time (s),          Potential (V),         Current (A)
1.000000000000     14.938247680664     0.799772143364     
2.000000000000     15.153199195862     0.799772143364     
3.000000000000     15.232300758362     0.799772143364     
4.000000000000     15.266693115234     0.799772143364     
5.000000000000     15.283888816833     0.799772143364     
6.000000000000     15.294206619263     0.799772143364     
7.000000000000     15.304525375366     0.799772143364     
8.000000000000     15.313122749329     0.799772143364     
9.000000000000     15.321721076965     0.799772143364     
10.000000000000     15.330319404602     0.799772143364     
11.000000000000     15.337197303772     0.799772143364     
12.000000000000     15.344076156616     0.799772143364     
13.000000000000     15.350954055786     0.799772143364     
14.000000000000     15.357831954956     0.799772143364     
15.000000000000     15.364710807800     0.799772143364     
16.000000000000     15.371588706970     0.799772143364     
17.000000000000     15.378467559814     0.799772143364     
18.000000000000     15.383626937866     0.799907207489     
19.000000000000     15.390504837036     0.799772143364     
20.000000000000     15.397382736206     0.799772143364     
21.000000000000     15.402542114258     0.799772143364     
22.000000000000     15.409420967102     0.799907207489     
23.000000000000     15.414580345154     0.799907207489     
24.000000000000     15.421458244324     0.799772143364     
25.000000000000     15.428336143494     0.799772143364     
26.000000000000     15.435214996338     0.799772143364     
27.000000000000     15.440374374390     0.799772143364     
28.000000000000     15.447252273560     0.799772143364     
29.000000000000     15.454131126404     0.799772143364     
30.000000000000     15.461009025574     0.799772143364     
31.000000000000     15.466168403625     0.799772143364     
32.000000000000     15.473046302795     0.799772143364     
33.000000000000     15.478204727173     0.799772143364     
34.000000000000     15.485083580017     0.799772143364     
35.000000000000     15.491962432861     0.799772143364     
36.000000000000     15.497120857239     0.799907207489     
37.000000000000     15.503998756409     0.799772143364     
38.000000000000     15.509158134460     0.799772143364     
39.000000000000     15.516036987305     0.799772143364     
40.000000000000     15.521195411682     0.799772143364     
41.000000000000     15.528074264526     0.799772143364     
42.000000000000     15.534952163696     0.799772143364     
43.000000000000     15.541831016541     0.799772143364     
44.000000000000     15.546989440918     0.799772143364     
45.000000000000     15.553868293762     0.799772143364     
46.000000000000     15.559026718140     0.799772143364     
47.000000000000     15.565904617310     0.799772143364     
48.000000000000     15.571063995361     0.799772143364     
49.000000000000     15.576223373413     0.799907207489     
50.000000000000     15.583101272583     0.799772143364     
51.000000000000     15.588259696960     0.799772143364     
52.000000000000     15.595138549805     0.799772143364     
53.000000000000     15.602017402649     0.799907207489     
54.000000000000     15.608895301819     0.799772143364     
55.000000000000     15.614053726196     0.799772143364     
56.000000000000     15.620932579041     0.799772143364     
57.000000000000     15.627811431885     0.799772143364     
58.000000000000     15.634690284729     0.799772143364     
59.000000000000     15.639847755432     0.799772143364     
60.000000000000     15.646726608276     0.799772143364     
61.000000000000     15.653605461121     0.799772143364     
62.000000000000     15.660484313965     0.799772143364     
63.000000000000     15.667362213135     0.799772143364     
64.000000000000     15.674241065979     0.799772143364     
65.000000000000     15.679398536682     0.799772143364     
66.000000000000     15.686278343201     0.799772143364     
67.000000000000     15.691436767578     0.799772143364     
68.000000000000     15.698314666748     0.799772143364     
69.000000000000     15.705194473267     0.799772143364     
70.000000000000     15.712072372437     0.799772143364     
71.000000000000     15.718950271606     0.799907207489     
72.000000000000     15.724108695984     0.799772143364     
73.000000000000     15.730987548828     0.799772143364     
74.000000000000     15.737866401672     0.799772143364     
75.000000000000     15.744745254517     0.799772143364     
76.000000000000     15.751623153687     0.799772143364     
77.000000000000     15.758501052856     0.799772143364     
78.000000000000     15.765379905701     0.799772143364     
79.000000000000     15.772257804871     0.799772143364     
80.000000000000     15.779136657715     0.799772143364     
81.000000000000     15.787734985352     0.799772143364     
82.000000000000     15.792894363403     0.799772143364     
83.000000000000     15.799772262573     0.799772143364     
84.000000000000     15.806651115417     0.799772143364     
85.000000000000     15.813529014587     0.799772143364     
86.000000000000     15.820406913757     0.799772143364     
87.000000000000     15.827285766602     0.799907207489     
88.000000000000     15.834163665771     0.799772143364     
89.000000000000     15.841043472290     0.799772143364     
90.000000000000     15.847921371460     0.799772143364     
91.000000000000     15.856518745422     0.799772143364     
92.000000000000     15.863397598267     0.799772143364     
93.000000000000     15.870276451111     0.799772143364     
94.000000000000     15.877155303955     0.799772143364     
95.000000000000     15.884033203125     0.799772143364     
96.000000000000     15.890911102295     0.799772143364     
97.000000000000     15.899509429932     0.799772143364     
98.000000000000     15.906388282776     0.799907207489     
99.000000000000     15.914985656738     0.799772143364     
100.000000000000     15.921863555908     0.799772143364     
101.000000000000     15.928743362427     0.799772143364     
102.000000000000     15.937340736389     0.799772143364     
103.000000000000     15.944218635559     0.799772143364     
104.000000000000     15.951098442078     0.799772143364     
105.000000000000     15.957976341248     0.799772143364     
106.000000000000     15.964855194092     0.799772143364     
107.000000000000     15.973452568054     0.799772143364     
108.000000000000     15.982050895691     0.799772143364     
109.000000000000     15.988928794861     0.799772143364     
110.000000000000     15.995807647705     0.799772143364     


Cycle 21
Physical Cycle 21
Step 2

Time (s),          Potential (V),         Current (A)
1.000000000000     12.465449333191     -0.800177276134     
2.000000000000     12.157638549805     -0.800177276134     
3.000000000000     12.028668403625     -0.800177276134     
4.000000000000     11.971920967102     -0.800177276134     
5.000000000000     11.946126937866     -0.800177276134     
6.000000000000     11.928931236267     -0.800177276134     
7.000000000000     11.911734580994     -0.800177276134     
8.000000000000     11.892819404602     -0.800177276134     
9.000000000000     11.875622749329     -0.800177276134     
10.000000000000     11.861865997314     -0.800177276134     
11.000000000000     11.846389770508     -0.800177276134     
12.000000000000     11.832633018494     -0.800177276134     
13.000000000000     11.818876266479     -0.800177276134     
14.000000000000     11.805118560791     -0.800177276134     
15.000000000000     11.789643287659     -0.800177276134     
16.000000000000     11.774166107178     -0.800177276134     
17.000000000000     11.760409355164     -0.800177276134     
18.000000000000     11.744933128357     -0.800177276134     
19.000000000000     11.729455947876     -0.800177276134     
20.000000000000     11.713979721069     -0.800177276134     
21.000000000000     11.698502540588     -0.800177276134     
22.000000000000     11.683027267456     -0.800177276134     
23.000000000000     11.667550086975     -0.800177276134     
24.000000000000     11.652073860168     -0.800177276134     
25.000000000000     11.636596679688     -0.800177276134     
26.000000000000     11.619400978088     -0.800177276134     
27.000000000000     11.602205276489     -0.800177276134     
28.000000000000     11.585008621216     -0.800177276134     
29.000000000000     11.567812919617     -0.800177276134     
30.000000000000     11.550617218018     -0.800177276134     
31.000000000000     11.535140991211     -0.800177276134     
32.000000000000     11.517944335938     -0.800177276134     
33.000000000000     11.499029159546     -0.800177276134     
34.000000000000     11.481833457947     -0.800177276134     
35.000000000000     11.464636802673     -0.800177276134     
36.000000000000     11.445720672607     -0.800177276134     
37.000000000000     11.426804542542     -0.800177276134     
38.000000000000     11.409608840942     -0.800177276134     
39.000000000000     11.390692710876     -0.800177276134     
40.000000000000     11.370058059692     -0.800177276134     
41.000000000000     11.347702980042     -0.800177276134     
42.000000000000     11.328786849976     -0.800177276134     
43.000000000000     11.309871673584     -0.800177276134     
44.000000000000     11.290955543518     -0.800177276134     
45.000000000000     11.270320892334     -0.800177276134     
46.000000000000     11.247965812683     -0.800177276134     
47.000000000000     11.225610733032     -0.800177276134     
48.000000000000     11.203255653381     -0.800177276134     
49.000000000000     11.180900573730     -0.800177276134     
50.000000000000     11.158546447754     -0.800177276134     
51.000000000000     11.134471893311     -0.800177276134     
52.000000000000     11.110397338867     -0.800177276134     
53.000000000000     11.086321830750     -0.800177276134     
54.000000000000     11.060527801514     -0.800177276134     
55.000000000000     11.034733772278     -0.800177276134     
56.000000000000     11.008939743042     -0.800312340260     
57.000000000000     10.984865188599     -0.800177276134     
58.000000000000     10.960790634155     -0.800177276134     
59.000000000000     10.933277130127     -0.800177276134     
60.000000000000     10.904044151306     -0.800177276134     
61.000000000000     10.874810218811     -0.800177276134     
62.000000000000     10.847296714783     -0.800177276134     
63.000000000000     10.818062782288     -0.800177276134     
64.000000000000     10.785390853882     -0.800177276134     
65.000000000000     10.752717971802     -0.800177276134     
66.000000000000     10.718325614929     -0.800177276134     
67.000000000000     10.683934211731     -0.800177276134     
68.000000000000     10.651261329651     -0.800177276134     
69.000000000000     10.615148544312     -0.800177276134     
70.000000000000     10.580757141113     -0.800177276134     
71.000000000000     10.542925834656     -0.800177276134     
72.000000000000     10.505093574524     -0.800177276134     
73.000000000000     10.463824272156     -0.800177276134     
74.000000000000     10.424272537231     -0.800177276134     
75.000000000000     10.383002281189     -0.800177276134     
76.000000000000     10.341732025146     -0.800177276134     
77.000000000000     10.297021865845     -0.800177276134     
78.000000000000     10.248872756958     -0.800177276134     
79.000000000000     10.202443122864     -0.800177276134     
80.000000000000     10.156014442444     -0.800177276134     
81.000000000000     10.104425430298     -0.800177276134     
82.000000000000     10.052837371826     -0.800177276134     
83.000000000000     9.997810363770     -0.800177276134     
84.000000000000     9.942782402039     -0.800177276134     
85.000000000000     9.886034965515     -0.800177276134     
86.000000000000     9.827568054199     -0.800177276134     
87.000000000000     9.758784294128     -0.800177276134     
88.000000000000     9.689999580383     -0.800177276134     
89.000000000000     9.616056442261     -0.800177276134     
90.000000000000     9.545552253723     -0.800177276134     
91.000000000000     9.468170166016     -0.800177276134     
92.000000000000     9.385628700256     -0.800177276134     
93.000000000000     9.299648284912     -0.800177276134     
94.000000000000     9.208509445190     -0.800177276134     
95.000000000000     9.115650177002     -0.800177276134     
96.000000000000     9.015913009644     -0.800177276134     
97.000000000000     8.907576560974     -0.800177276134     
98.000000000000     8.790643692017     -0.800177276134     
99.000000000000     8.666831970215     -0.800177276134     
100.000000000000     8.541299819946     -0.800177276134     
101.000000000000     8.400292396545     -0.800177276134     
102.000000000000     8.248967170715     -0.800177276134     
103.000000000000     8.094202041626     -0.800177276134     


Cycle 22
Physical Cycle 22
Step 1

Time (s),          Potential (V),         Current (A)
1.000000000000     14.931368827820     0.799772143364     
2.000000000000     15.148039817810     0.799772143364     
3.000000000000     15.227142333984     0.799772143364     
4.000000000000     15.261533737183     0.799772143364     
5.000000000000     15.278730392456     0.799772143364     
6.000000000000     15.289048194885     0.799772143364     
7.000000000000     15.297645568848     0.799907207489     
8.000000000000     15.307964324951     0.799772143364     
9.000000000000     15.316561698914     0.799772143364     
10.000000000000     15.323439598083     0.799772143364     
11.000000000000     15.332037925720     0.799907207489     
12.000000000000     15.338916778564     0.799772143364     
13.000000000000     15.345794677734     0.799772143364     
14.000000000000     15.352673530579     0.799907207489     
15.000000000000     15.359552383423     0.799772143364     
16.000000000000     15.366430282593     0.799772143364     
17.000000000000     15.373309135437     0.799772143364     
18.000000000000     15.378467559814     0.799772143364     
19.000000000000     15.385346412659     0.799772143364     
20.000000000000     15.392225265503     0.799772143364     
21.000000000000     15.399103164673     0.799772143364     
22.000000000000     15.404261589050     0.799772143364     
23.000000000000     15.411140441895     0.799772143364     
24.000000000000     15.416298866272     0.799772143364     
25.000000000000     15.423177719116     0.799772143364     
26.000000000000     15.430055618286     0.799772143364     
27.000000000000     15.436934471130     0.799772143364     
28.000000000000     15.442092895508     0.799772143364     
29.000000000000     15.448971748352     0.799772143364     
30.000000000000     15.454131126404     0.799772143364     
31.000000000000     15.461009025574     0.799772143364     
32.000000000000     15.466168403625     0.799772143364     
33.000000000000     15.473046302795     0.799772143364     
34.000000000000     15.478204727173     0.799772143364     
35.000000000000     15.485083580017     0.799772143364     
36.000000000000     15.490242004395     0.799772143364     
37.000000000000     15.497120857239     0.799772143364     
38.000000000000     15.503998756409     0.799772143364     
39.000000000000     15.509158134460     0.799772143364     
40.000000000000     15.516036987305     0.799772143364     
41.000000000000     15.522914886475     0.799772143364     
42.000000000000     15.528074264526     0.799772143364     
43.000000000000     15.534952163696     0.799772143364     
44.000000000000     15.541831016541     0.799772143364     
45.000000000000     15.546989440918     0.799772143364     
46.000000000000     15.553868293762     0.799772143364     
47.000000000000     15.560746192932     0.799772143364     
48.000000000000     15.565904617310     0.799772143364     
49.000000000000     15.572784423828     0.799772143364     
50.000000000000     15.577941894531     0.799772143364     
51.000000000000     15.583101272583     0.799772143364     
52.000000000000     15.588259696960     0.799772143364     
53.000000000000     15.595138549805     0.799772143364     
54.000000000000     15.602017402649     0.799772143364     
55.000000000000     15.608895301819     0.799772143364     
56.000000000000     15.615774154663     0.799772143364     
57.000000000000     15.622652053833     0.799772143364     
58.000000000000     15.627811431885     0.799772143364     
59.000000000000     15.634690284729     0.799772143364     
60.000000000000     15.641568183899     0.799772143364     
61.000000000000     15.648446083069     0.799772143364     
62.000000000000     15.655324935913     0.799772143364     
63.000000000000     15.662202835083     0.799907207489     
64.000000000000     15.669081687927     0.799772143364     
65.000000000000     15.674241065979     0.799772143364     
66.000000000000     15.681118965149     0.799772143364     
67.000000000000     15.687996864319     0.799772143364     
68.000000000000     15.693156242371     0.799772143364     
69.000000000000     15.700035095215     0.799772143364     
70.000000000000     15.708633422852     0.799772143364     
71.000000000000     15.713791847229     0.799772143364     
72.000000000000     15.720669746399     0.799772143364     
73.000000000000     15.727547645569     0.799772143364     
74.000000000000     15.732707023621     0.799772143364     
75.000000000000     15.739585876465     0.799772143364     
76.000000000000     15.746463775635     0.799772143364     
77.000000000000     15.753342628479     0.799772143364     
78.000000000000     15.760220527649     0.799772143364     
79.000000000000     15.767100334167     0.799772143364     
80.000000000000     15.773978233337     0.799772143364     
81.000000000000     15.780856132507     0.799772143364     
82.000000000000     15.787734985352     0.799772143364     
83.000000000000     15.794612884521     0.799772143364     
84.000000000000     15.801491737366     0.799772143364     
85.000000000000     15.808369636536     0.799772143364     
86.000000000000     15.815249443054     0.799772143364     
87.000000000000     15.822127342224     0.799772143364     
88.000000000000     15.830724716187     0.799772143364     
89.000000000000     15.837602615356     0.799772143364     
90.000000000000     15.844482421875     0.799772143364     
91.000000000000     15.851360321045     0.799772143364     
92.000000000000     15.858239173889     0.799772143364     
93.000000000000     15.866836547852     0.799772143364     
94.000000000000     15.873715400696     0.799772143364     
95.000000000000     15.880594253540     0.799772143364     
96.000000000000     15.887472152710     0.799772143364     
97.000000000000     15.894351005554     0.799772143364     
98.000000000000     15.902949333191     0.799772143364     
99.000000000000     15.909827232361     0.799772143364     
100.000000000000     15.916706085205     0.799772143364     
101.000000000000     15.925304412842     0.799772143364     
102.000000000000     15.932182312012     0.799772143364     
103.000000000000     15.939060211182     0.799772143364     
104.000000000000     15.945939064026     0.799772143364     
105.000000000000     15.952816963196     0.799772143364     
106.000000000000     15.959695816040     0.799772143364     
107.000000000000     15.968294143677     0.799772143364     
108.000000000000     15.976892471313     0.799772143364     
109.000000000000     15.983770370483     0.799772143364     
110.000000000000     15.992367744446     0.799772143364     
111.000000000000     15.997527122498     0.799772143364     


Cycle 22
Physical Cycle 22
Step 2

Time (s),          Potential (V),         Current (A)
1.000000000000     12.470607757568     -0.800177276134     
2.000000000000     12.164518356323     -0.800177276134     
3.000000000000     12.037265777588     -0.800177276134     
4.000000000000     11.980519294739     -0.800177276134     
5.000000000000     11.954725265503     -0.800177276134     
6.000000000000     11.937528610229     -0.800177276134     
7.000000000000     11.922053337097     -0.800177276134     
8.000000000000     11.903137207031     -0.800177276134     
9.000000000000     11.885940551758     -0.800177276134     
10.000000000000     11.872183799744     -0.800177276134     
11.000000000000     11.856707572937     -0.800177276134     
12.000000000000     11.842950820923     -0.800177276134     
13.000000000000     11.827473640442     -0.800177276134     
14.000000000000     11.813716888428     -0.800177276134     
15.000000000000     11.798240661621     -0.800177276134     
16.000000000000     11.782764434814     -0.800177276134     
17.000000000000     11.769006729126     -0.800177276134     
18.000000000000     11.753531455994     -0.800177276134     
19.000000000000     11.738054275513     -0.800177276134     
20.000000000000     11.722578048706     -0.800177276134     
21.000000000000     11.707100868225     -0.800177276134     
22.000000000000     11.691624641418     -0.800177276134     
23.000000000000     11.676149368286     -0.800177276134     
24.000000000000     11.660672187805     -0.800177276134     
25.000000000000     11.645195960999     -0.800177276134     
26.000000000000     11.627999305725     -0.800177276134     
27.000000000000     11.612523078918     -0.800177276134     
28.000000000000     11.595327377319     -0.800177276134     
29.000000000000     11.579850196838     -0.800177276134     
30.000000000000     11.562653541565     -0.800177276134     
31.000000000000     11.547178268433     -0.800177276134     
32.000000000000     11.528262138367     -0.800177276134     
33.000000000000     11.511066436768     -0.800177276134     
34.000000000000     11.493869781494     -0.800177276134     
35.000000000000     11.476674079895     -0.800177276134     
36.000000000000     11.457757949829     -0.800177276134     
37.000000000000     11.438841819763     -0.800177276134     
38.000000000000     11.421646118164     -0.800177276134     
39.000000000000     11.402730941772     -0.800177276134     
40.000000000000     11.383814811707     -0.800177276134     
41.000000000000     11.364898681641     -0.800177276134     
42.000000000000     11.344264030457     -0.800177276134     
43.000000000000     11.325347900391     -0.800177276134     
44.000000000000     11.304713249207     -0.800177276134     
45.000000000000     11.282358169556     -0.800177276134     
46.000000000000     11.261722564697     -0.800177276134     
47.000000000000     11.239368438721     -0.800177276134     
48.000000000000     11.218731880188     -0.800177276134     
49.000000000000     11.196376800537     -0.800177276134     
50.000000000000     11.174022674561     -0.800177276134     
51.000000000000     11.151667594910     -0.800177276134     
52.000000000000     11.127593040466     -0.800177276134     
53.000000000000     11.101799011230     -0.800177276134     
54.000000000000     11.077724456787     -0.800177276134     
55.000000000000     11.053649902344     -0.800177276134     
56.000000000000     11.027855873108     -0.800177276134     
57.000000000000     11.000342369080     -0.800177276134     
58.000000000000     10.974548339844     -0.800177276134     
59.000000000000     10.948754310608     -0.800177276134     
60.000000000000     10.919520378113     -0.800177276134     
61.000000000000     10.892006874084     -0.800177276134     
62.000000000000     10.862772941589     -0.800177276134     
63.000000000000     10.833539962769     -0.800177276134     
64.000000000000     10.804306030273     -0.800177276134     
65.000000000000     10.771634101868     -0.800177276134     
66.000000000000     10.740680694580     -0.800177276134     
67.000000000000     10.708007812500     -0.800177276134     
68.000000000000     10.673616409302     -0.800177276134     
69.000000000000     10.639224052429     -0.800177276134     
70.000000000000     10.603112220764     -0.800177276134     
71.000000000000     10.565280914307     -0.800177276134     
72.000000000000     10.527448654175     -0.800177276134     
73.000000000000     10.489618301392     -0.800177276134     
74.000000000000     10.453506469727     -0.800177276134     
75.000000000000     10.412236213684     -0.800177276134     
76.000000000000     10.369244575500     -0.800177276134     
77.000000000000     10.329693794250     -0.800177276134     
78.000000000000     10.284983634949     -0.800177276134     
79.000000000000     10.238554954529     -0.800177276134     
80.000000000000     10.192126274109     -0.800177276134     
81.000000000000     10.143976211548     -0.800177276134     
82.000000000000     10.090668678284     -0.800177276134     
83.000000000000     10.035640716553     -0.800177276134     
84.000000000000     9.978894233704     -0.800177276134     
85.000000000000     9.920427322388     -0.800177276134     
86.000000000000     9.860240936279     -0.800177276134     
87.000000000000     9.796614646912     -0.800177276134     
88.000000000000     9.734708786011     -0.800177276134     
89.000000000000     9.665925025940     -0.800177276134     
90.000000000000     9.595420837402     -0.800177276134     
91.000000000000     9.523197174072     -0.800177276134     
92.000000000000     9.444094657898     -0.800177276134     
93.000000000000     9.359834671021     -0.800177276134     
94.000000000000     9.273854255676     -0.800177276134     
95.000000000000     9.182715415955     -0.800177276134     
96.000000000000     9.086417198181     -0.800177276134     
97.000000000000     8.984959602356     -0.800177276134     
98.000000000000     8.876624107361     -0.800177276134     
99.000000000000     8.761409759521     -0.800177276134     
100.000000000000     8.627281188965     -0.800177276134     
101.000000000000     8.487992286682     -0.800177276134     
102.000000000000     8.334946632385     -0.800177276134     
103.000000000000     8.171584129333     -0.800177276134     
104.000000000000     8.054651260376     -0.800177276134     


Cycle 23
Physical Cycle 23
Step 1

Time (s),          Potential (V),         Current (A)
1.000000000000     14.926210403442     0.799772143364     
2.000000000000     15.142881393433     0.799772143364     
3.000000000000     15.221982955933     0.799772143364     
4.000000000000     15.256375312805     0.799772143364     
5.000000000000     15.273571968079     0.799772143364     
6.000000000000     15.283888816833     0.799772143364     
7.000000000000     15.292487144470     0.799772143364     
8.000000000000     15.301085472107     0.799772143364     
9.000000000000     15.311403274536     0.799772143364     
10.000000000000     15.318281173706     0.799772143364     
11.000000000000     15.326878547668     0.799772143364     
12.000000000000     15.333758354187     0.799772143364     
13.000000000000     15.338916778564     0.799772143364     
14.000000000000     15.345794677734     0.799772143364     
15.000000000000     15.352673530579     0.799772143364     
16.000000000000     15.359552383423     0.799772143364     
17.000000000000     15.366430282593     0.799772143364     
18.000000000000     15.373309135437     0.799772143364     
19.000000000000     15.380187034607     0.799772143364     
20.000000000000     15.387065887451     0.799772143364     
21.000000000000     15.392225265503     0.799772143364     
22.000000000000     15.399103164673     0.799772143364     
23.000000000000     15.405982017517     0.799772143364     
24.000000000000     15.411140441895     0.799907207489     
25.000000000000     15.416298866272     0.799772143364     
26.000000000000     15.423177719116     0.799772143364     
27.000000000000     15.430055618286     0.799772143364     
28.000000000000     15.436934471130     0.799772143364     
29.000000000000     15.443813323975     0.799772143364     
30.000000000000     15.448971748352     0.799772143364     
31.000000000000     15.455849647522     0.799772143364     
32.000000000000     15.461009025574     0.799772143364     
33.000000000000     15.467886924744     0.799772143364     
34.000000000000     15.474765777588     0.799772143364     
35.000000000000     15.479925155640     0.799772143364     
36.000000000000     15.485083580017     0.799772143364     
37.000000000000     15.491962432861     0.799772143364     
38.000000000000     15.498840332031     0.799772143364     
39.000000000000     15.505719184875     0.799772143364     
40.000000000000     15.510877609253     0.799772143364     
41.000000000000     15.517756462097     0.799772143364     
42.000000000000     15.524635314941     0.799772143364     
43.000000000000     15.529792785645     0.799772143364     
44.000000000000     15.536671638489     0.799772143364     
45.000000000000     15.541831016541     0.799772143364     
46.000000000000     15.548708915710     0.799772143364     
47.000000000000     15.555587768555     0.799772143364     
48.000000000000     15.560746192932     0.799772143364     
49.000000000000     15.567625045776     0.799772143364     
50.000000000000     15.572784423828     0.799772143364     
51.000000000000     15.579662322998     0.799772143364     
52.000000000000     15.584820747375     0.799772143364     
53.000000000000     15.591698646545     0.799772143364     
54.000000000000     15.596858024597     0.799772143364     
55.000000000000     15.603736877441     0.799772143364     
56.000000000000     15.610614776611     0.799772143364     
57.000000000000     15.617492675781     0.799772143364     
58.000000000000     15.622652053833     0.799772143364     
59.000000000000     15.629530906677     0.799772143364     
60.000000000000     15.636408805847     0.799772143364     
61.000000000000     15.643287658691     0.799772143364     
62.000000000000     15.650165557861     0.799772143364     
63.000000000000     15.655324935913     0.799772143364     
64.000000000000     15.660484313965     0.799772143364     
65.000000000000     15.667362213135     0.799772143364     
66.000000000000     15.674241065979     0.799772143364     
67.000000000000     15.682839393616     0.799772143364     
68.000000000000     15.687996864319     0.799772143364     
69.000000000000     15.694875717163     0.799772143364     
70.000000000000     15.701753616333     0.799772143364     
71.000000000000     15.708633422852     0.799772143364     
72.000000000000     15.715511322021     0.799772143364     
73.000000000000     15.720669746399     0.799772143364     
74.000000000000     15.727547645569     0.799772143364     
75.000000000000     15.734427452087     0.799772143364     
76.000000000000     15.741305351257     0.799772143364     
77.000000000000     15.748184204102     0.799772143364     
78.000000000000     15.755062103271     0.799772143364     
79.000000000000     15.761940956116     0.799772143364     
80.000000000000     15.768818855286     0.799772143364     
81.000000000000     15.775697708130     0.799772143364     
82.000000000000     15.782575607300     0.799772143364     
83.000000000000     15.789454460144     0.799772143364     
84.000000000000     15.796333312988     0.799772143364     
85.000000000000     15.801491737366     0.799772143364     
86.000000000000     15.808369636536     0.799772143364     
87.000000000000     15.816967964172     0.799772143364     
88.000000000000     15.823846817017     0.799772143364     
89.000000000000     15.832445144653     0.799772143364     
90.000000000000     15.839323043823     0.799772143364     
91.000000000000     15.846201896667     0.799772143364     
92.000000000000     15.853079795837     0.799772143364     
93.000000000000     15.859957695007     0.799772143364     
94.000000000000     15.866836547852     0.799772143364     
95.000000000000     15.873715400696     0.799772143364     
96.000000000000     15.880594253540     0.799772143364     
97.000000000000     15.889191627502     0.799772143364     
98.000000000000     15.896069526672     0.799772143364     
99.000000000000     15.904667854309     0.799772143364     
100.000000000000     15.911546707153     0.799772143364     
101.000000000000     15.920145034790     0.799772143364     
102.000000000000     15.927022933960     0.799772143364     
103.000000000000     15.933901786804     0.799772143364     
104.000000000000     15.940779685974     0.799772143364     
105.000000000000     15.949378013611     0.799772143364     
106.000000000000     15.956256866455     0.799772143364     
107.000000000000     15.963134765625     0.799772143364     
108.000000000000     15.971733093262     0.799772143364     
109.000000000000     15.978610992432     0.799772143364     
110.000000000000     15.987210273743     0.799772143364     
111.000000000000     15.994088172913     0.799772143364     


Cycle 23
Physical Cycle 23
Step 2

Time (s),          Potential (V),         Current (A)
1.000000000000     12.479206085205     -0.800177276134     
2.000000000000     12.173115730286     -0.800177276134     
3.000000000000     12.047583580017     -0.800177276134     
4.000000000000     11.990837097168     -0.800177276134     
5.000000000000     11.965043067932     -0.800177276134     
6.000000000000     11.947847366333     -0.800177276134     
7.000000000000     11.932370185852     -0.800177276134     
8.000000000000     11.915173530579     -0.800177276134     
9.000000000000     11.899698257446     -0.800177276134     
10.000000000000     11.884221076965     -0.800177276134     
11.000000000000     11.868744850159     -0.800177276134     
12.000000000000     11.853267669678     -0.800177276134     
13.000000000000     11.839510917664     -0.800177276134     
14.000000000000     11.825755119324     -0.800177276134     
15.000000000000     11.811998367310     -0.800177276134     
16.000000000000     11.796521186829     -0.800177276134     
17.000000000000     11.781044960022     -0.800177276134     
18.000000000000     11.767288208008     -0.800177276134     
19.000000000000     11.751811027527     -0.800177276134     
20.000000000000     11.738054275513     -0.800177276134     
21.000000000000     11.722578048706     -0.800177276134     
22.000000000000     11.707100868225     -0.800177276134     
23.000000000000     11.689905166626     -0.800177276134     
24.000000000000     11.674428939819     -0.800177276134     
25.000000000000     11.658951759338     -0.800177276134     
26.000000000000     11.643475532532     -0.800177276134     
27.000000000000     11.626279830933     -0.800177276134     
28.000000000000     11.610802650452     -0.800177276134     
29.000000000000     11.593606948853     -0.800177276134     
30.000000000000     11.578130722046     -0.800177276134     
31.000000000000     11.560935020447     -0.800177276134     
32.000000000000     11.543739318848     -0.800177276134     
33.000000000000     11.524823188782     -0.800177276134     
34.000000000000     11.509346008301     -0.800177276134     
35.000000000000     11.490430831909     -0.800177276134     
36.000000000000     11.473235130310     -0.800177276134     
37.000000000000     11.454319000244     -0.800177276134     
38.000000000000     11.437123298645     -0.800177276134     
39.000000000000     11.418207168579     -0.800177276134     
40.000000000000     11.401011466980     -0.800177276134     
41.000000000000     11.380375862122     -0.800177276134     
42.000000000000     11.361459732056     -0.800177276134     
43.000000000000     11.342543601990     -0.800177276134     
44.000000000000     11.321908950806     -0.800177276134     
45.000000000000     11.299553871155     -0.800177276134     
46.000000000000     11.278919219971     -0.800177276134     
47.000000000000     11.258282661438     -0.800177276134     
48.000000000000     11.235927581787     -0.800177276134     
49.000000000000     11.213574409485     -0.800177276134     
50.000000000000     11.191219329834     -0.800177276134     
51.000000000000     11.168864250183     -0.800177276134     
52.000000000000     11.146509170532     -0.800177276134     
53.000000000000     11.122433662415     -0.800177276134     
54.000000000000     11.098360061646     -0.800177276134     
55.000000000000     11.072566032410     -0.800177276134     
56.000000000000     11.048490524292     -0.800177276134     
57.000000000000     11.022697448730     -0.800177276134     
58.000000000000     10.996903419495     -0.800177276134     
59.000000000000     10.971109390259     -0.800177276134     
60.000000000000     10.943594932556     -0.800177276134     
61.000000000000     10.917800903320     -0.800177276134     
62.000000000000     10.890287399292     -0.800177276134     
63.000000000000     10.861054420471     -0.800177276134     
64.000000000000     10.831819534302     -0.800177276134     
65.000000000000     10.799147605896     -0.800177276134     
66.000000000000     10.768195152283     -0.800177276134     
67.000000000000     10.737241744995     -0.800177276134     
68.000000000000     10.702850341797     -0.800177276134     
69.000000000000     10.670177459717     -0.800312340260     
70.000000000000     10.637503623962     -0.800312340260     
71.000000000000     10.603112220764     -0.800312340260     
72.000000000000     10.563561439514     -0.800312340260     
73.000000000000     10.525730133057     -0.800177276134     
74.000000000000     10.486179351807     -0.800177276134     
75.000000000000     10.446627616882     -0.800177276134     
76.000000000000     10.405357360840     -0.800177276134     
77.000000000000     10.362366676331     -0.800177276134     
78.000000000000     10.321096420288     -0.800177276134     
79.000000000000     10.276386260986     -0.800177276134     
80.000000000000     10.228237152100     -0.800177276134     
81.000000000000     10.174928665161     -0.800177276134     
82.000000000000     10.125061035156     -0.800177276134     
83.000000000000     10.073472023010     -0.800177276134     
84.000000000000     10.021883964539     -0.800177276134     
85.000000000000     9.968576431274     -0.800177276134     
86.000000000000     9.911828994751     -0.800177276134     
87.000000000000     9.849923133850     -0.800177276134     
88.000000000000     9.784578323364     -0.800177276134     
89.000000000000     9.715793609619     -0.800177276134     
90.000000000000     9.647008895874     -0.800177276134     
91.000000000000     9.571346282959     -0.800177276134     
92.000000000000     9.497403144836     -0.800177276134     
93.000000000000     9.418300628662     -0.800177276134     
94.000000000000     9.332321166992     -0.800177276134     
95.000000000000     9.242900848389     -0.800177276134     
96.000000000000     9.148323059082     -0.800177276134     
97.000000000000     9.052023887634     -0.800177276134     
98.000000000000     8.948847770691     -0.800177276134     
99.000000000000     8.835353851318     -0.800177276134     
100.000000000000     8.716700553894     -0.800177276134     
101.000000000000     8.584291458130     -0.800177276134     
102.000000000000     8.446722030640     -0.800177276134     
103.000000000000     8.290237426758     -0.800177276134     
104.000000000000     8.121715545654     -0.800177276134     
105.000000000000     8.023697853088     -0.800177276134     


Cycle 24
Physical Cycle 24
Step 1

Time (s),          Potential (V),         Current (A)
1.000000000000     14.917612075806     0.799772143364     
2.000000000000     15.134283065796     0.799772143364     
3.000000000000     15.213384628296     0.799772143364     
4.000000000000     15.249497413635     0.799772143364     
5.000000000000     15.264973640442     0.799772143364     
6.000000000000     15.275291442871     0.799772143364     
7.000000000000     15.285609245300     0.799772143364     
8.000000000000     15.294206619263     0.799772143364     
9.000000000000     15.302804946899     0.799772143364     
10.000000000000     15.311403274536     0.799772143364     
11.000000000000     15.318281173706     0.799772143364     
12.000000000000     15.325160026550     0.799772143364     
13.000000000000     15.332037925720     0.799772143364     
14.000000000000     15.338916778564     0.799772143364     
15.000000000000     15.345794677734     0.799772143364     
16.000000000000     15.352673530579     0.799772143364     
17.000000000000     15.359552383423     0.799772143364     
18.000000000000     15.366430282593     0.799772143364     
19.000000000000     15.371588706970     0.799772143364     
20.000000000000     15.378467559814     0.799772143364     
21.000000000000     15.385346412659     0.799772143364     
22.000000000000     15.392225265503     0.799772143364     
23.000000000000     15.397382736206     0.799772143364     
24.000000000000     15.404261589050     0.799772143364     
25.000000000000     15.409420967102     0.799772143364     
26.000000000000     15.416298866272     0.799772143364     
27.000000000000     15.423177719116     0.799772143364     
28.000000000000     15.430055618286     0.799772143364     
29.000000000000     15.436934471130     0.799772143364     
30.000000000000     15.442092895508     0.799772143364     
31.000000000000     15.448971748352     0.799772143364     
32.000000000000     15.454131126404     0.799772143364     
33.000000000000     15.461009025574     0.799772143364     
34.000000000000     15.467886924744     0.799772143364     
35.000000000000     15.473046302795     0.799772143364     
36.000000000000     15.479925155640     0.799772143364     
37.000000000000     15.485083580017     0.799772143364     
38.000000000000     15.490242004395     0.799772143364     
39.000000000000     15.498840332031     0.799772143364     
40.000000000000     15.503998756409     0.799772143364     
41.000000000000     15.510877609253     0.799772143364     
42.000000000000     15.516036987305     0.799772143364     
43.000000000000     15.522914886475     0.799772143364     
44.000000000000     15.528074264526     0.799772143364     
45.000000000000     15.534952163696     0.799772143364     
46.000000000000     15.541831016541     0.799772143364     
47.000000000000     15.548708915710     0.799772143364     
48.000000000000     15.553868293762     0.799772143364     
49.000000000000     15.560746192932     0.799772143364     
50.000000000000     15.567625045776     0.799772143364     
51.000000000000     15.572784423828     0.799772143364     
52.000000000000     15.577941894531     0.799772143364     
53.000000000000     15.584820747375     0.799772143364     
54.000000000000     15.591698646545     0.799772143364     
55.000000000000     15.598578453064     0.799772143364     
56.000000000000     15.603736877441     0.799772143364     
57.000000000000     15.610614776611     0.799772143364     
58.000000000000     15.617492675781     0.799772143364     
59.000000000000     15.624371528625     0.799772143364     
60.000000000000     15.629530906677     0.799772143364     
61.000000000000     15.636408805847     0.799772143364     
62.000000000000     15.641568183899     0.799772143364     
63.000000000000     15.650165557861     0.799772143364     
64.000000000000     15.657044410706     0.799772143364     
65.000000000000     15.662202835083     0.799772143364     
66.000000000000     15.669081687927     0.799772143364     
67.000000000000     15.675959587097     0.799772143364     
68.000000000000     15.682839393616     0.799772143364     
69.000000000000     15.687996864319     0.799772143364     
70.000000000000     15.694875717163     0.799772143364     
71.000000000000     15.701753616333     0.799772143364     
72.000000000000     15.708633422852     0.799772143364     
73.000000000000     15.715511322021     0.799772143364     
74.000000000000     15.722390174866     0.799772143364     
75.000000000000     15.729268074036     0.799772143364     
76.000000000000     15.736146926880     0.799772143364     
77.000000000000     15.743024826050     0.799772143364     
78.000000000000     15.749902725220     0.799772143364     
79.000000000000     15.755062103271     0.799772143364     
80.000000000000     15.763660430908     0.799772143364     
81.000000000000     15.770539283752     0.799772143364     
82.000000000000     15.777417182922     0.799772143364     
83.000000000000     15.782575607300     0.799772143364     
84.000000000000     15.789454460144     0.799772143364     
85.000000000000     15.798051834106     0.799772143364     
86.000000000000     15.804930686951     0.799772143364     
87.000000000000     15.811808586121     0.799772143364     
88.000000000000     15.818688392639     0.799772143364     
89.000000000000     15.825566291809     0.799772143364     
90.000000000000     15.832445144653     0.799772143364     
91.000000000000     15.841043472290     0.799772143364     
92.000000000000     15.847921371460     0.799772143364     
93.000000000000     15.853079795837     0.799772143364     
94.000000000000     15.859957695007     0.799772143364     
95.000000000000     15.866836547852     0.799772143364     
96.000000000000     15.875434875488     0.799772143364     
97.000000000000     15.884033203125     0.799772143364     
98.000000000000     15.890911102295     0.799772143364     
99.000000000000     15.897789955139     0.799772143364     
100.000000000000     15.904667854309     0.799772143364     
101.000000000000     15.913266181946     0.799772143364     
102.000000000000     15.920145034790     0.799772143364     
103.000000000000     15.927022933960     0.799772143364     
104.000000000000     15.935621261597     0.799772143364     
105.000000000000     15.942500114441     0.799772143364     
106.000000000000     15.951098442078     0.799772143364     
107.000000000000     15.957976341248     0.799772143364     
108.000000000000     15.964855194092     0.799772143364     
109.000000000000     15.973452568054     0.799772143364     
110.000000000000     15.980331420898     0.799772143364     
111.000000000000     15.988928794861     0.799772143364     
112.000000000000     15.995807647705     0.799772143364     


Cycle 24
Physical Cycle 24
Step 2

Time (s),          Potential (V),         Current (A)
1.000000000000     12.484365463257     -0.800177276134     
2.000000000000     12.181714057922     -0.800177276134     
3.000000000000     12.056181907654     -0.800177276134     
4.000000000000     12.001154899597     -0.800177276134     
5.000000000000     11.975360870361     -0.800177276134     
6.000000000000     11.958164215088     -0.800177276134     
7.000000000000     11.940967559814     -0.800177276134     
8.000000000000     11.925492286682     -0.800177276134     
9.000000000000     11.908295631409     -0.800177276134     
10.000000000000     11.892819404602     -0.800177276134     
11.000000000000     11.879061698914     -0.800177276134     
12.000000000000     11.863586425781     -0.800177276134     
13.000000000000     11.851549148560     -0.800177276134     
14.000000000000     11.836071968079     -0.800177276134     
15.000000000000     11.820595741272     -0.800177276134     
16.000000000000     11.805118560791     -0.800177276134     
17.000000000000     11.791361808777     -0.800177276134     
18.000000000000     11.777605056763     -0.800177276134     
19.000000000000     11.762128829956     -0.800177276134     
20.000000000000     11.746651649475     -0.800177276134     
21.000000000000     11.731176376343     -0.800177276134     
22.000000000000     11.717418670654     -0.800177276134     
23.000000000000     11.703661918640     -0.800177276134     
24.000000000000     11.686466217041     -0.800177276134     
25.000000000000     11.669269561768     -0.800177276134     
26.000000000000     11.653794288635     -0.800177276134     
27.000000000000     11.638317108154     -0.800177276134     
28.000000000000     11.624560356140     -0.800177276134     
29.000000000000     11.607363700867     -0.800177276134     
30.000000000000     11.590167999268     -0.800177276134     
31.000000000000     11.572972297668     -0.800177276134     
32.000000000000     11.557495117188     -0.800177276134     
33.000000000000     11.540299415588     -0.800177276134     
34.000000000000     11.523102760315     -0.800177276134     
35.000000000000     11.505907058716     -0.800177276134     
36.000000000000     11.486990928650     -0.800177276134     
37.000000000000     11.469795227051     -0.800177276134     
38.000000000000     11.450880050659     -0.800177276134     
39.000000000000     11.431963920593     -0.800177276134     
40.000000000000     11.413047790527     -0.800177276134     
41.000000000000     11.395852088928     -0.800177276134     
42.000000000000     11.375217437744     -0.800177276134     
43.000000000000     11.354581832886     -0.800177276134     
44.000000000000     11.333946228027     -0.800177276134     
45.000000000000     11.315031051636     -0.800177276134     
46.000000000000     11.294395446777     -0.800177276134     
47.000000000000     11.273759841919     -0.800177276134     
48.000000000000     11.251404762268     -0.800177276134     
49.000000000000     11.229049682617     -0.800177276134     
50.000000000000     11.206694602966     -0.800177276134     
51.000000000000     11.186059951782     -0.800177276134     
52.000000000000     11.163704872131     -0.800177276134     
53.000000000000     11.141349792480     -0.800177276134     
54.000000000000     11.117275238037     -0.800177276134     
55.000000000000     11.091481208801     -0.800177276134     
56.000000000000     11.069126129150     -0.800177276134     
57.000000000000     11.045051574707     -0.800177276134     
58.000000000000     11.019257545471     -0.800177276134     
59.000000000000     10.993464469910     -0.800177276134     
60.000000000000     10.965950012207     -0.800177276134     
61.000000000000     10.936716079712     -0.800177276134     
62.000000000000     10.907483100891     -0.800177276134     
63.000000000000     10.879968643188     -0.800177276134     
64.000000000000     10.850735664368     -0.800177276134     
65.000000000000     10.821502685547     -0.800177276134     
66.000000000000     10.788829803467     -0.800177276134     
67.000000000000     10.756156921387     -0.800177276134     
68.000000000000     10.725204467773     -0.800177276134     
69.000000000000     10.692531585693     -0.800177276134     
70.000000000000     10.658140182495     -0.800177276134     
71.000000000000     10.622028350830     -0.800177276134     
72.000000000000     10.585915565491     -0.800177276134     
73.000000000000     10.551524162292     -0.800177276134     
74.000000000000     10.515412330627     -0.800177276134     
75.000000000000     10.477581024170     -0.800177276134     
76.000000000000     10.436309814453     -0.800177276134     
77.000000000000     10.393320083618     -0.800177276134     
78.000000000000     10.348609924316     -0.800177276134     
79.000000000000     10.303899765015     -0.800177276134     
80.000000000000     10.259189605713     -0.800177276134     
81.000000000000     10.212760925293     -0.800177276134     
82.000000000000     10.161172866821     -0.800177276134     
83.000000000000     10.109583854675     -0.800177276134     
84.000000000000     10.056276321411     -0.800177276134     
85.000000000000     10.001249313354     -0.800177276134     
86.000000000000     9.941062927246     -0.800177276134     
87.000000000000     9.882596015930     -0.800177276134     
88.000000000000     9.822408676147     -0.800177276134     
89.000000000000     9.762223243713     -0.800177276134     
90.000000000000     9.693438529968     -0.800177276134     
91.000000000000     9.619496345520     -0.800177276134     
92.000000000000     9.542113304138     -0.800177276134     
93.000000000000     9.466449737549     -0.800177276134     
94.000000000000     9.392506599426     -0.800177276134     
95.000000000000     9.306527137756     -0.800177276134     
96.000000000000     9.211948394775     -0.800177276134     
97.000000000000     9.112211227417     -0.800177276134     
98.000000000000     9.012473106384     -0.800177276134     
99.000000000000     8.900698661804     -0.800177276134     
100.000000000000     8.790643692017     -0.800177276134     
101.000000000000     8.665111541748     -0.800177276134     
102.000000000000     8.532702445984     -0.800177276134     
103.000000000000     8.388255119324     -0.800177276134     
104.000000000000     8.235210418701     -0.800177276134     
105.000000000000     8.077006340027     -0.800177276134     


Cycle 25
Physical Cycle 25
Step 1

Time (s),          Potential (V),         Current (A)
1.000000000000     14.914173126221     0.799772143364     
2.000000000000     15.130844116211     0.799772143364     
3.000000000000     15.208226203918     0.799772143364     
4.000000000000     15.242618560791     0.799772143364     
5.000000000000     15.259815216064     0.799772143364     
6.000000000000     15.270132064819     0.799772143364     
7.000000000000     15.280449867249     0.799772143364     
8.000000000000     15.289048194885     0.799772143364     
9.000000000000     15.297645568848     0.799907207489     
10.000000000000     15.306243896484     0.799907207489     
11.000000000000     15.313122749329     0.799772143364     
12.000000000000     15.320000648499     0.799772143364     
13.000000000000     15.326878547668     0.799772143364     
14.000000000000     15.335477828979     0.799772143364     
15.000000000000     15.342355728149     0.799772143364     
16.000000000000     15.347515106201     0.799772143364     
17.000000000000     15.354393005371     0.799907207489     
18.000000000000     15.361271858215     0.799772143364     
19.000000000000     15.368149757385     0.799772143364     
20.000000000000     15.373309135437     0.799772143364     
21.000000000000     15.380187034607     0.799907207489     
22.000000000000     15.387065887451     0.799772143364     
23.000000000000     15.393943786621     0.799772143364     
24.000000000000     15.399103164673     0.799772143364     
25.000000000000     15.405982017517     0.799772143364     
26.000000000000     15.412859916687     0.799772143364     
27.000000000000     15.419737815857     0.799772143364     
28.000000000000     15.424897193909     0.799772143364     
29.000000000000     15.431776046753     0.799772143364     
30.000000000000     15.436934471130     0.799772143364     
31.000000000000     15.443813323975     0.799772143364     
32.000000000000     15.450691223145     0.799772143364     
33.000000000000     15.455849647522     0.799772143364     
34.000000000000     15.462729454041     0.799772143364     
35.000000000000     15.467886924744     0.799772143364     
36.000000000000     15.474765777588     0.799772143364     
37.000000000000     15.479925155640     0.799772143364     
38.000000000000     15.486803054810     0.799772143364     
39.000000000000     15.493681907654     0.799772143364     
40.000000000000     15.498840332031     0.799772143364     
41.000000000000     15.505719184875     0.799772143364     
42.000000000000     15.510877609253     0.799772143364     
43.000000000000     15.517756462097     0.799772143364     
44.000000000000     15.524635314941     0.799772143364     
45.000000000000     15.529792785645     0.799772143364     
46.000000000000     15.536671638489     0.799772143364     
47.000000000000     15.541831016541     0.799772143364     
48.000000000000     15.548708915710     0.799772143364     
49.000000000000     15.555587768555     0.799772143364     
50.000000000000     15.562465667725     0.799772143364     
51.000000000000     15.567625045776     0.799772143364     
52.000000000000     15.574502944946     0.799772143364     
53.000000000000     15.581381797791     0.799772143364     
54.000000000000     15.586541175842     0.799772143364     
55.000000000000     15.591698646545     0.799772143364     
56.000000000000     15.598578453064     0.799772143364     
57.000000000000     15.605456352234     0.799772143364     
58.000000000000     15.612335205078     0.799772143364     
59.000000000000     15.617492675781     0.799772143364     
60.000000000000     15.624371528625     0.799772143364     
61.000000000000     15.631250381470     0.799772143364     
62.000000000000     15.636408805847     0.799772143364     
63.000000000000     15.643287658691     0.799772143364     
64.000000000000     15.650165557861     0.799772143364     
65.000000000000     15.657044410706     0.799772143364     
66.000000000000     15.662202835083     0.799772143364     
67.000000000000     15.670801162720     0.799772143364     
68.000000000000     15.677680015564     0.799772143364     
69.000000000000     15.682839393616     0.799772143364     
70.000000000000     15.689717292786     0.799772143364     
71.000000000000     15.696596145630     0.799772143364     
72.000000000000     15.703474044800     0.799772143364     
73.000000000000     15.710351943970     0.799772143364     
74.000000000000     15.715511322021     0.799772143364     
75.000000000000     15.724108695984     0.799772143364     
76.000000000000     15.730987548828     0.799772143364     
77.000000000000     15.737866401672     0.799772143364     
78.000000000000     15.743024826050     0.799907207489     
79.000000000000     15.749902725220     0.799772143364     
80.000000000000     15.756781578064     0.799772143364     
81.000000000000     15.763660430908     0.799772143364     
82.000000000000     15.770539283752     0.799772143364     
83.000000000000     15.779136657715     0.799772143364     
84.000000000000     15.786014556885     0.799772143364     
85.000000000000     15.791173934937     0.799772143364     
86.000000000000     15.799772262573     0.799772143364     
87.000000000000     15.806651115417     0.799772143364     
88.000000000000     15.813529014587     0.799772143364     
89.000000000000     15.818688392639     0.799772143364     
90.000000000000     15.827285766602     0.799772143364     
91.000000000000     15.834163665771     0.799772143364     
92.000000000000     15.841043472290     0.799772143364     
93.000000000000     15.847921371460     0.799907207489     
94.000000000000     15.856518745422     0.799772143364     
95.000000000000     15.863397598267     0.799772143364     
96.000000000000     15.870276451111     0.799772143364     
97.000000000000     15.877155303955     0.799907207489     
98.000000000000     15.885752677917     0.799772143364     
99.000000000000     15.892630577087     0.799772143364     
100.000000000000     15.899509429932     0.799772143364     
101.000000000000     15.906388282776     0.799772143364     
102.000000000000     15.914985656738     0.799907207489     
103.000000000000     15.921863555908     0.799907207489     
104.000000000000     15.928743362427     0.799907207489     
105.000000000000     15.937340736389     0.799772143364     
106.000000000000     15.945939064026     0.799772143364     
107.000000000000     15.952816963196     0.799772143364     
108.000000000000     15.961415290833     0.799907207489     
109.000000000000     15.968294143677     0.799772143364     
110.000000000000     15.976892471313     0.799772143364     
111.000000000000     15.985489845276     0.799772143364     
112.000000000000     15.990649223328     0.799772143364     
113.000000000000     15.995807647705     0.799772143364     


Cycle 25
Physical Cycle 25
Step 2

Time (s),          Potential (V),         Current (A)
1.000000000000     12.489523887634     -0.800177276134     
2.000000000000     12.188591957092     -0.800177276134     
3.000000000000     12.064780235291     -0.800177276134     
4.000000000000     12.009753227234     -0.800177276134     
5.000000000000     11.985677719116     -0.800177276134     
6.000000000000     11.966762542725     -0.800177276134     
7.000000000000     11.951286315918     -0.800177276134     
8.000000000000     11.934089660645     -0.800177276134     
9.000000000000     11.916893959045     -0.800177276134     
10.000000000000     11.901416778564     -0.800177276134     
11.000000000000     11.887660026550     -0.800177276134     
12.000000000000     11.873904228210     -0.800177276134     
13.000000000000     11.858427047729     -0.800177276134     
14.000000000000     11.844670295715     -0.800177276134     
15.000000000000     11.830912590027     -0.800177276134     
16.000000000000     11.818876266479     -0.800177276134     
17.000000000000     11.803400039673     -0.800177276134     
18.000000000000     11.787922859192     -0.800177276134     
19.000000000000     11.772446632385     -0.800177276134     
20.000000000000     11.758689880371     -0.800177276134     
21.000000000000     11.743212699890     -0.800177276134     
22.000000000000     11.727737426758     -0.800177276134     
23.000000000000     11.712260246277     -0.800177276134     
24.000000000000     11.696784019470     -0.800177276134     
25.000000000000     11.681306838989     -0.800177276134     
26.000000000000     11.667550086975     -0.800177276134     
27.000000000000     11.650354385376     -0.800177276134     
28.000000000000     11.634878158569     -0.800177276134     
29.000000000000     11.617682456970     -0.800177276134     
30.000000000000     11.602205276489     -0.800177276134     
31.000000000000     11.586729049683     -0.800177276134     
32.000000000000     11.569533348083     -0.800177276134     
33.000000000000     11.550617218018     -0.800177276134     
34.000000000000     11.533420562744     -0.800177276134     
35.000000000000     11.516224861145     -0.800177276134     
36.000000000000     11.499029159546     -0.800177276134     
37.000000000000     11.483551979065     -0.800177276134     
38.000000000000     11.462917327881     -0.800177276134     
39.000000000000     11.444001197815     -0.800177276134     
40.000000000000     11.426804542542     -0.800177276134     
41.000000000000     11.406169891357     -0.800177276134     
42.000000000000     11.388974189758     -0.800177276134     
43.000000000000     11.370058059692     -0.800177276134     
44.000000000000     11.349423408508     -0.800177276134     
45.000000000000     11.328786849976     -0.800177276134     
46.000000000000     11.308152198792     -0.800177276134     
47.000000000000     11.285797119141     -0.800177276134     
48.000000000000     11.266880989075     -0.800177276134     
49.000000000000     11.246246337891     -0.800177276134     
50.000000000000     11.223891258240     -0.800177276134     
51.000000000000     11.201536178589     -0.800177276134     
52.000000000000     11.179181098938     -0.800177276134     
53.000000000000     11.156826019287     -0.800177276134     
54.000000000000     11.132752418518     -0.800177276134     
55.000000000000     11.108676910400     -0.800177276134     
56.000000000000     11.084603309631     -0.800177276134     
57.000000000000     11.060527801514     -0.800177276134     
58.000000000000     11.034733772278     -0.800177276134     
59.000000000000     11.007220268250     -0.800177276134     
60.000000000000     10.979706764221     -0.800177276134     
61.000000000000     10.953912734985     -0.800177276134     
62.000000000000     10.928117752075     -0.800177276134     
63.000000000000     10.900605201721     -0.800177276134     
64.000000000000     10.869651794434     -0.800177276134     
65.000000000000     10.838699340820     -0.800177276134     
66.000000000000     10.807745933533     -0.800177276134     
67.000000000000     10.778512001038     -0.800177276134     
68.000000000000     10.745840072632     -0.800177276134     
69.000000000000     10.714886665344     -0.800177276134     
70.000000000000     10.682213783264     -0.800177276134     
71.000000000000     10.647822380066     -0.800177276134     
72.000000000000     10.611709594727     -0.800177276134     
73.000000000000     10.575597763062     -0.800177276134     
74.000000000000     10.537767410278     -0.800177276134     
75.000000000000     10.499936103821     -0.800177276134     
76.000000000000     10.460385322571     -0.800177276134     
77.000000000000     10.419114112854     -0.800177276134     
78.000000000000     10.376124382019     -0.800177276134     
79.000000000000     10.333132743835     -0.800177276134     
80.000000000000     10.288423538208     -0.800177276134     
81.000000000000     10.241993904114     -0.800177276134     
82.000000000000     10.195565223694     -0.800177276134     
83.000000000000     10.143976211548     -0.800177276134     
84.000000000000     10.090668678284     -0.800177276134     
85.000000000000     10.039079666138     -0.800177276134     
86.000000000000     9.984052658081     -0.800177276134     
87.000000000000     9.925585746765     -0.800177276134     
88.000000000000     9.865400314331     -0.800177276134     
89.000000000000     9.803494453430     -0.800177276134     
90.000000000000     9.738148689270     -0.800177276134     
91.000000000000     9.669363975525     -0.800177276134     
92.000000000000     9.595420837402     -0.800177276134     
93.000000000000     9.523197174072     -0.800177276134     
94.000000000000     9.445815086365     -0.800177276134     
95.000000000000     9.363273620605     -0.800177276134     
96.000000000000     9.272133827209     -0.800177276134     
97.000000000000     9.177556037903     -0.800177276134     
98.000000000000     9.084696769714     -0.800177276134     
99.000000000000     8.981519699097     -0.800177276134     
100.000000000000     8.873185157776     -0.800177276134     
101.000000000000     8.749373435974     -0.800177276134     
102.000000000000     8.622121810913     -0.800177276134     
103.000000000000     8.481114387512     -0.800177276134     
104.000000000000     8.338385581970     -0.800177276134     
105.000000000000     8.176742553711     -0.800177276134     
106.000000000000     8.054651260376     -0.800177276134     


Cycle 26
Physical Cycle 26
Step 1

Time (s),          Potential (V),         Current (A)
1.000000000000     14.910734176636     0.799772143364     
2.000000000000     15.127405166626     0.799772143364     
3.000000000000     15.206506729126     0.799772143364     
4.000000000000     15.240899085999     0.799772143364     
5.000000000000     15.256375312805     0.799772143364     
6.000000000000     15.266693115234     0.799772143364     
7.000000000000     15.277010917664     0.799772143364     
8.000000000000     15.285609245300     0.799772143364     
9.000000000000     15.294206619263     0.799772143364     
10.000000000000     15.302804946899     0.799772143364     
11.000000000000     15.309682846069     0.799772143364     
12.000000000000     15.316561698914     0.799772143364     
13.000000000000     15.325160026550     0.799772143364     
14.000000000000     15.330319404602     0.799772143364     
15.000000000000     15.337197303772     0.799772143364     
16.000000000000     15.344076156616     0.799772143364     
17.000000000000     15.352673530579     0.799772143364     
18.000000000000     15.359552383423     0.799772143364     
19.000000000000     15.364710807800     0.799772143364     
20.000000000000     15.371588706970     0.799772143364     
21.000000000000     15.378467559814     0.799772143364     
22.000000000000     15.383626937866     0.799772143364     
23.000000000000     15.390504837036     0.799772143364     
24.000000000000     15.397382736206     0.799772143364     
25.000000000000     15.404261589050     0.799772143364     
26.000000000000     15.409420967102     0.799772143364     
27.000000000000     15.414580345154     0.799772143364     
28.000000000000     15.421458244324     0.799772143364     
29.000000000000     15.428336143494     0.799772143364     
30.000000000000     15.435214996338     0.799772143364     
31.000000000000     15.442092895508     0.799772143364     
32.000000000000     15.447252273560     0.799772143364     
33.000000000000     15.452410697937     0.799772143364     
34.000000000000     15.459288597107     0.799772143364     
35.000000000000     15.466168403625     0.799772143364     
36.000000000000     15.473046302795     0.799772143364     
37.000000000000     15.478204727173     0.799772143364     
38.000000000000     15.483364105225     0.799772143364     
39.000000000000     15.490242004395     0.799772143364     
40.000000000000     15.497120857239     0.799772143364     
41.000000000000     15.503998756409     0.799772143364     
42.000000000000     15.510877609253     0.799772143364     
43.000000000000     15.516036987305     0.799772143364     
44.000000000000     15.522914886475     0.799772143364     
45.000000000000     15.528074264526     0.799772143364     
46.000000000000     15.534952163696     0.799772143364     
47.000000000000     15.541831016541     0.799772143364     
48.000000000000     15.546989440918     0.799772143364     
49.000000000000     15.553868293762     0.799772143364     
50.000000000000     15.560746192932     0.799772143364     
51.000000000000     15.567625045776     0.799772143364     
52.000000000000     15.572784423828     0.799772143364     
53.000000000000     15.579662322998     0.799772143364     
54.000000000000     15.584820747375     0.799772143364     
55.000000000000     15.589980125427     0.799772143364     
56.000000000000     15.598578453064     0.799772143364     
57.000000000000     15.605456352234     0.799772143364     
58.000000000000     15.612335205078     0.799772143364     
59.000000000000     15.617492675781     0.799772143364     
60.000000000000     15.624371528625     0.799772143364     
61.000000000000     15.631250381470     0.799772143364     
62.000000000000     15.636408805847     0.799772143364     
63.000000000000     15.641568183899     0.799772143364     
64.000000000000     15.648446083069     0.799772143364     
65.000000000000     15.657044410706     0.799772143364     
66.000000000000     15.662202835083     0.799772143364     
67.000000000000     15.669081687927     0.799772143364     
68.000000000000     15.675959587097     0.799772143364     
69.000000000000     15.682839393616     0.799772143364     
70.000000000000     15.689717292786     0.799772143364     
71.000000000000     15.696596145630     0.799772143364     
72.000000000000     15.703474044800     0.799772143364     
73.000000000000     15.708633422852     0.799772143364     
74.000000000000     15.715511322021     0.799772143364     
75.000000000000     15.722390174866     0.799772143364     
76.000000000000     15.729268074036     0.799772143364     
77.000000000000     15.736146926880     0.799772143364     
78.000000000000     15.743024826050     0.799772143364     
79.000000000000     15.749902725220     0.799772143364     
80.000000000000     15.756781578064     0.799772143364     
81.000000000000     15.763660430908     0.799772143364     
82.000000000000     15.770539283752     0.799772143364     
83.000000000000     15.775697708130     0.799772143364     
84.000000000000     15.782575607300     0.799772143364     
85.000000000000     15.791173934937     0.799772143364     
86.000000000000     15.798051834106     0.799772143364     
87.000000000000     15.804930686951     0.799772143364     
88.000000000000     15.811808586121     0.799772143364     
89.000000000000     15.820406913757     0.799772143364     
90.000000000000     15.827285766602     0.799772143364     
91.000000000000     15.832445144653     0.799772143364     
92.000000000000     15.841043472290     0.799772143364     
93.000000000000     15.847921371460     0.799772143364     
94.000000000000     15.854800224304     0.799772143364     
95.000000000000     15.861678123474     0.799772143364     
96.000000000000     15.870276451111     0.799772143364     
97.000000000000     15.877155303955     0.799772143364     
98.000000000000     15.885752677917     0.799772143364     
99.000000000000     15.892630577087     0.799772143364     
100.000000000000     15.899509429932     0.799772143364     
101.000000000000     15.906388282776     0.799772143364     
102.000000000000     15.914985656738     0.799772143364     
103.000000000000     15.921863555908     0.799772143364     
104.000000000000     15.930461883545     0.799772143364     
105.000000000000     15.937340736389     0.799772143364     
106.000000000000     15.944218635559     0.799772143364     
107.000000000000     15.952816963196     0.799772143364     
108.000000000000     15.957976341248     0.799772143364     
109.000000000000     15.966573715210     0.799772143364     
110.000000000000     15.975172042847     0.799772143364     
111.000000000000     15.983770370483     0.799772143364     
112.000000000000     15.990649223328     0.799772143364     
113.000000000000     15.995807647705     0.799772143364     


Cycle 26
Physical Cycle 26
Step 2

Time (s),          Potential (V),         Current (A)
1.000000000000     12.487804412842     -0.800177276134     
2.000000000000     12.186873435974     -0.800177276134     
3.000000000000     12.063060760498     -0.800177276134     
4.000000000000     12.009753227234     -0.800177276134     
5.000000000000     11.983959197998     -0.800177276134     
6.000000000000     11.966762542725     -0.800177276134     
7.000000000000     11.949565887451     -0.800177276134     
8.000000000000     11.932370185852     -0.800312340260     
9.000000000000     11.915173530579     -0.800177276134     
10.000000000000     11.899698257446     -0.800312340260     
11.000000000000     11.885940551758     -0.800177276134     
12.000000000000     11.872183799744     -0.800177276134     
13.000000000000     11.858427047729     -0.800177276134     
14.000000000000     11.844670295715     -0.800177276134     
15.000000000000     11.829194068909     -0.800177276134     
16.000000000000     11.815437316895     -0.800177276134     
17.000000000000     11.801679611206     -0.800312340260     
18.000000000000     11.786204338074     -0.800177276134     
19.000000000000     11.770727157593     -0.800312340260     
20.000000000000     11.755250930786     -0.800312340260     
21.000000000000     11.739773750305     -0.800312340260     
22.000000000000     11.724297523499     -0.800177276134     
23.000000000000     11.710540771484     -0.800177276134     
24.000000000000     11.695063591003     -0.800177276134     
25.000000000000     11.679588317871     -0.800177276134     
26.000000000000     11.664111137390     -0.800312340260     
27.000000000000     11.648634910583     -0.800312340260     
28.000000000000     11.633157730103     -0.800312340260     
29.000000000000     11.615962028503     -0.800177276134     
30.000000000000     11.598766326904     -0.800312340260     
31.000000000000     11.581569671631     -0.800177276134     
32.000000000000     11.564373970032     -0.800177276134     
33.000000000000     11.548896789551     -0.800312340260     
34.000000000000     11.533420562744     -0.800177276134     
35.000000000000     11.516224861145     -0.800177276134     
36.000000000000     11.497308731079     -0.800177276134     
37.000000000000     11.478392601013     -0.800177276134     
38.000000000000     11.459478378296     -0.800177276134     
39.000000000000     11.442281723022     -0.800177276134     
40.000000000000     11.423365592957     -0.800177276134     
41.000000000000     11.404450416565     -0.800312340260     
42.000000000000     11.385534286499     -0.800177276134     
43.000000000000     11.366619110107     -0.800177276134     
44.000000000000     11.345982551575     -0.800177276134     
45.000000000000     11.325347900391     -0.800312340260     
46.000000000000     11.306431770325     -0.800177276134     
47.000000000000     11.285797119141     -0.800177276134     
48.000000000000     11.265162467957     -0.800177276134     
49.000000000000     11.242807388306     -0.800177276134     
50.000000000000     11.220452308655     -0.800177276134     
51.000000000000     11.196376800537     -0.800177276134     
52.000000000000     11.174022674561     -0.800177276134     
53.000000000000     11.151667594910     -0.800177276134     
54.000000000000     11.127593040466     -0.800312340260     
55.000000000000     11.101799011230     -0.800177276134     
56.000000000000     11.079443931580     -0.800177276134     
57.000000000000     11.055369377136     -0.800177276134     
58.000000000000     11.029575347900     -0.800177276134     
59.000000000000     11.003781318665     -0.800312340260     
60.000000000000     10.977987289429     -0.800312340260     
61.000000000000     10.950472831726     -0.800312340260     
62.000000000000     10.922960281372     -0.800177276134     
63.000000000000     10.893726348877     -0.800177276134     
64.000000000000     10.864493370056     -0.800177276134     
65.000000000000     10.836978912354     -0.800177276134     
66.000000000000     10.806026458740     -0.800177276134     
67.000000000000     10.775073051453     -0.800177276134     
68.000000000000     10.742401123047     -0.800177276134     
69.000000000000     10.709728240967     -0.800312340260     
70.000000000000     10.675335884094     -0.800177276134     
71.000000000000     10.640943527222     -0.800177276134     
72.000000000000     10.606551170349     -0.800177276134     
73.000000000000     10.570440292358     -0.800177276134     
74.000000000000     10.532608032227     -0.800177276134     
75.000000000000     10.493057250977     -0.800177276134     
76.000000000000     10.450066566467     -0.800177276134     
77.000000000000     10.408796310425     -0.800177276134     
78.000000000000     10.365805625916     -0.800177276134     
79.000000000000     10.322815895081     -0.800177276134     
80.000000000000     10.278105735779     -0.800177276134     
81.000000000000     10.235116004944     -0.800312340260     
82.000000000000     10.186966896057     -0.800177276134     
83.000000000000     10.137098312378     -0.800177276134     
84.000000000000     10.082070350647     -0.800312340260     
85.000000000000     10.027043342590     -0.800177276134     
86.000000000000     9.973734855652     -0.800312340260     
87.000000000000     9.918707847595     -0.800177276134     
88.000000000000     9.855081558228     -0.800177276134     
89.000000000000     9.788017272949     -0.800177276134     
90.000000000000     9.720952987671     -0.800312340260     
91.000000000000     9.652168273926     -0.800177276134     
92.000000000000     9.583383560181     -0.800177276134     
93.000000000000     9.507720947266     -0.800177276134     
94.000000000000     9.428619384766     -0.800177276134     
95.000000000000     9.342638015747     -0.800177276134     
96.000000000000     9.254938125610     -0.800177276134     
97.000000000000     9.162078857422     -0.800177276134     
98.000000000000     9.064062118530     -0.800177276134     
99.000000000000     8.962605476379     -0.800177276134     
100.000000000000     8.854269027710     -0.800177276134     
101.000000000000     8.728737831116     -0.800177276134     
102.000000000000     8.596327781677     -0.800177276134     
103.000000000000     8.458759307861     -0.800177276134     
104.000000000000     8.314311981201     -0.800177276134     
105.000000000000     8.149229049683     -0.800177276134     
106.000000000000     8.035735130310     -0.800177276134     


Cycle 27
Physical Cycle 27
Step 1

Time (s),          Potential (V),         Current (A)
1.000000000000     14.910734176636     0.799772143364     
2.000000000000     15.129123687744     0.799772143364     
3.000000000000     15.206506729126     0.799772143364     
4.000000000000     15.242618560791     0.799772143364     
5.000000000000     15.258094787598     0.799772143364     
6.000000000000     15.270132064819     0.799772143364     
7.000000000000     15.278730392456     0.799772143364     
8.000000000000     15.289048194885     0.799772143364     
9.000000000000     15.295927047729     0.799772143364     
10.000000000000     15.304525375366     0.799772143364     
11.000000000000     15.311403274536     0.799772143364     
12.000000000000     15.318281173706     0.799772143364     
13.000000000000     15.326878547668     0.799772143364     
14.000000000000     15.333758354187     0.799772143364     
15.000000000000     15.340636253357     0.799772143364     
16.000000000000     15.347515106201     0.799772143364     
17.000000000000     15.352673530579     0.799772143364     
18.000000000000     15.359552383423     0.799772143364     
19.000000000000     15.366430282593     0.799772143364     
20.000000000000     15.373309135437     0.799772143364     
21.000000000000     15.380187034607     0.799772143364     
22.000000000000     15.387065887451     0.799772143364     
23.000000000000     15.393943786621     0.799772143364     
24.000000000000     15.399103164673     0.799772143364     
25.000000000000     15.405982017517     0.799772143364     
26.000000000000     15.411140441895     0.799772143364     
27.000000000000     15.418019294739     0.799772143364     
28.000000000000     15.423177719116     0.799772143364     
29.000000000000     15.430055618286     0.799772143364     
30.000000000000     15.436934471130     0.799772143364     
31.000000000000     15.443813323975     0.799772143364     
32.000000000000     15.448971748352     0.799772143364     
33.000000000000     15.455849647522     0.799772143364     
34.000000000000     15.462729454041     0.799772143364     
35.000000000000     15.467886924744     0.799772143364     
36.000000000000     15.473046302795     0.799772143364     
37.000000000000     15.479925155640     0.799772143364     
38.000000000000     15.485083580017     0.799772143364     
39.000000000000     15.491962432861     0.799772143364     
40.000000000000     15.498840332031     0.799772143364     
41.000000000000     15.505719184875     0.799772143364     
42.000000000000     15.512597084045     0.799772143364     
43.000000000000     15.517756462097     0.799772143364     
44.000000000000     15.524635314941     0.799772143364     
45.000000000000     15.529792785645     0.799772143364     
46.000000000000     15.536671638489     0.799772143364     
47.000000000000     15.543549537659     0.799772143364     
48.000000000000     15.548708915710     0.799772143364     
49.000000000000     15.555587768555     0.799772143364     
50.000000000000     15.560746192932     0.799772143364     
51.000000000000     15.567625045776     0.799772143364     
52.000000000000     15.574502944946     0.799772143364     
53.000000000000     15.581381797791     0.799772143364     
54.000000000000     15.586541175842     0.799772143364     
55.000000000000     15.593419075012     0.799772143364     
56.000000000000     15.600296974182     0.799772143364     
57.000000000000     15.607175827026     0.799772143364     
58.000000000000     15.614053726196     0.799772143364     
59.000000000000     15.619213104248     0.799772143364     
60.000000000000     15.626091957092     0.799772143364     
61.000000000000     15.631250381470     0.799772143364     
62.000000000000     15.638129234314     0.799772143364     
63.000000000000     15.645007133484     0.799772143364     
64.000000000000     15.651885986328     0.799772143364     
65.000000000000     15.657044410706     0.799772143364     
66.000000000000     15.663923263550     0.799772143364     
67.000000000000     15.670801162720     0.799772143364     
68.000000000000     15.675959587097     0.799772143364     
69.000000000000     15.682839393616     0.799772143364     
70.000000000000     15.689717292786     0.799772143364     
71.000000000000     15.696596145630     0.799772143364     
72.000000000000     15.703474044800     0.799772143364     
73.000000000000     15.710351943970     0.799772143364     
74.000000000000     15.717230796814     0.799772143364     
75.000000000000     15.724108695984     0.799772143364     
76.000000000000     15.730987548828     0.799772143364     
77.000000000000     15.737866401672     0.799772143364     
78.000000000000     15.744745254517     0.799772143364     
79.000000000000     15.751623153687     0.799772143364     
80.000000000000     15.756781578064     0.799772143364     
81.000000000000     15.765379905701     0.799772143364     
82.000000000000     15.772257804871     0.799772143364     
83.000000000000     15.779136657715     0.799772143364     
84.000000000000     15.786014556885     0.799772143364     
85.000000000000     15.792894363403     0.799772143364     
86.000000000000     15.799772262573     0.799772143364     
87.000000000000     15.806651115417     0.799772143364     
88.000000000000     15.813529014587     0.799772143364     
89.000000000000     15.822127342224     0.799772143364     
90.000000000000     15.829005241394     0.799772143364     
91.000000000000     15.835884094238     0.799772143364     
92.000000000000     15.842761993408     0.799772143364     
93.000000000000     15.849640846252     0.799772143364     
94.000000000000     15.856518745422     0.799772143364     
95.000000000000     15.863397598267     0.799772143364     
96.000000000000     15.870276451111     0.799772143364     
97.000000000000     15.878873825073     0.799772143364     
98.000000000000     15.885752677917     0.799772143364     
99.000000000000     15.894351005554     0.799772143364     
100.000000000000     15.901228904724     0.799772143364     
101.000000000000     15.908106803894     0.799772143364     
102.000000000000     15.914985656738     0.799772143364     
103.000000000000     15.923583984375     0.799772143364     
104.000000000000     15.930461883545     0.799772143364     
105.000000000000     15.939060211182     0.799772143364     
106.000000000000     15.945939064026     0.799772143364     
107.000000000000     15.952816963196     0.799772143364     
108.000000000000     15.961415290833     0.799772143364     
109.000000000000     15.968294143677     0.799772143364     
110.000000000000     15.976892471313     0.799772143364     
111.000000000000     15.983770370483     0.799772143364     
112.000000000000     15.992367744446     0.799772143364     
113.000000000000     15.997527122498     0.799772143364     


Cycle 27
Physical Cycle 27
Step 2

Time (s),          Potential (V),         Current (A)
1.000000000000     12.487804412842     -0.800177276134     
2.000000000000     12.186873435974     -0.800177276134     
3.000000000000     12.063060760498     -0.800177276134     
4.000000000000     12.008032798767     -0.800177276134     
5.000000000000     11.982238769531     -0.800177276134     
6.000000000000     11.965043067932     -0.800177276134     
7.000000000000     11.947847366333     -0.800177276134     
8.000000000000     11.930650711060     -0.800177276134     
9.000000000000     11.915173530579     -0.800177276134     
10.000000000000     11.899698257446     -0.800177276134     
11.000000000000     11.885940551758     -0.800177276134     
12.000000000000     11.870464324951     -0.800177276134     
13.000000000000     11.856707572937     -0.800312340260     
14.000000000000     11.842950820923     -0.800177276134     
15.000000000000     11.829194068909     -0.800177276134     
16.000000000000     11.817155838013     -0.800177276134     
17.000000000000     11.801679611206     -0.800177276134     
18.000000000000     11.786204338074     -0.800177276134     
19.000000000000     11.772446632385     -0.800177276134     
20.000000000000     11.756970405579     -0.800177276134     
21.000000000000     11.741494178772     -0.800177276134     
22.000000000000     11.726016998291     -0.800177276134     
23.000000000000     11.710540771484     -0.800177276134     
24.000000000000     11.695063591003     -0.800177276134     
25.000000000000     11.679588317871     -0.800177276134     
26.000000000000     11.664111137390     -0.800177276134     
27.000000000000     11.648634910583     -0.800177276134     
28.000000000000     11.633157730103     -0.800177276134     
29.000000000000     11.615962028503     -0.800177276134     
30.000000000000     11.598766326904     -0.800177276134     
31.000000000000     11.581569671631     -0.800177276134     
32.000000000000     11.566093444824     -0.800177276134     
33.000000000000     11.548896789551     -0.800177276134     
34.000000000000     11.531701087952     -0.800177276134     
35.000000000000     11.514505386353     -0.800177276134     
36.000000000000     11.495590209961     -0.800177276134     
37.000000000000     11.478392601013     -0.800177276134     
38.000000000000     11.459478378296     -0.800177276134     
39.000000000000     11.442281723022     -0.800177276134     
40.000000000000     11.423365592957     -0.800177276134     
41.000000000000     11.404450416565     -0.800177276134     
42.000000000000     11.385534286499     -0.800177276134     
43.000000000000     11.366619110107     -0.800177276134     
44.000000000000     11.347702980042     -0.800177276134     
45.000000000000     11.327068328857     -0.800177276134     
46.000000000000     11.306431770325     -0.800177276134     
47.000000000000     11.284077644348     -0.800177276134     
48.000000000000     11.263442039490     -0.800177276134     
49.000000000000     11.242807388306     -0.800177276134     
50.000000000000     11.222171783447     -0.800177276134     
51.000000000000     11.201536178589     -0.800177276134     
52.000000000000     11.175742149353     -0.800177276134     
53.000000000000     11.153387069702     -0.800177276134     
54.000000000000     11.129313468933     -0.800177276134     
55.000000000000     11.106958389282     -0.800312340260     
56.000000000000     11.081164360046     -0.800177276134     
57.000000000000     11.055369377136     -0.800177276134     
58.000000000000     11.031294822693     -0.800177276134     
59.000000000000     11.005500793457     -0.800177276134     
60.000000000000     10.981426239014     -0.800177276134     
61.000000000000     10.953912734985     -0.800177276134     
62.000000000000     10.926399230957     -0.800177276134     
63.000000000000     10.898884773254     -0.800177276134     
64.000000000000     10.867932319641     -0.800177276134     
65.000000000000     10.838699340820     -0.800177276134     
66.000000000000     10.807745933533     -0.800177276134     
67.000000000000     10.776792526245     -0.800177276134     
68.000000000000     10.745840072632     -0.800177276134     
69.000000000000     10.713167190552     -0.800177276134     
70.000000000000     10.677055358887     -0.800177276134     
71.000000000000     10.642663002014     -0.800177276134     
72.000000000000     10.606551170349     -0.800177276134     
73.000000000000     10.570440292358     -0.800177276134     
74.000000000000     10.532608032227     -0.800177276134     
75.000000000000     10.498215675354     -0.800177276134     
76.000000000000     10.458664894104     -0.800177276134     
77.000000000000     10.419114112854     -0.800177276134     
78.000000000000     10.376124382019     -0.800177276134     
79.000000000000     10.329693794250     -0.800177276134     
80.000000000000     10.284983634949     -0.800177276134     
81.000000000000     10.241993904114     -0.800177276134     
82.000000000000     10.192126274109     -0.800177276134     
83.000000000000     10.138817787170     -0.800177276134     
84.000000000000     10.085510253906     -0.800177276134     
85.000000000000     10.033921241760     -0.800177276134     
86.000000000000     9.980613708496     -0.800177276134     
87.000000000000     9.922146797180     -0.800177276134     
88.000000000000     9.860240936279     -0.800177276134     
89.000000000000     9.796614646912     -0.800177276134     
90.000000000000     9.731269836426     -0.800177276134     
91.000000000000     9.660765647888     -0.800177276134     
92.000000000000     9.588542938232     -0.800177276134     
93.000000000000     9.516319274902     -0.800177276134     
94.000000000000     9.435497283936     -0.800177276134     
95.000000000000     9.349516868591     -0.800177276134     
96.000000000000     9.261816978455     -0.800177276134     
97.000000000000     9.168957710266     -0.800177276134     
98.000000000000     9.070940017700     -0.800177276134     
99.000000000000     8.966044425964     -0.800177276134     
100.000000000000     8.854269027710     -0.800177276134     
101.000000000000     8.735615730286     -0.800177276134     
102.000000000000     8.606645584106     -0.800177276134     
103.000000000000     8.467356681824     -0.800177276134     
104.000000000000     8.312591552734     -0.800177276134     
105.000000000000     8.142351150513     -0.800177276134     
106.000000000000     8.032296180725     -0.800177276134     


Cycle 28
Physical Cycle 28
Step 1

Time (s),          Potential (V),         Current (A)
1.000000000000     14.909013748169     0.799772143364     
2.000000000000     15.125684738159     0.799772143364     
3.000000000000     15.204787254333     0.799772143364     
4.000000000000     15.239178657532     0.799772143364     
5.000000000000     15.252936363220     0.799772143364     
6.000000000000     15.264973640442     0.799772143364     
7.000000000000     15.275291442871     0.799772143364     
8.000000000000     15.283888816833     0.799772143364     
9.000000000000     15.292487144470     0.799772143364     
10.000000000000     15.301085472107     0.799772143364     
11.000000000000     15.307964324951     0.799772143364     
12.000000000000     15.314842224121     0.799772143364     
13.000000000000     15.321721076965     0.799772143364     
14.000000000000     15.330319404602     0.799772143364     
15.000000000000     15.337197303772     0.799772143364     
16.000000000000     15.342355728149     0.799772143364     
17.000000000000     15.349233627319     0.799772143364     
18.000000000000     15.356113433838     0.799772143364     
19.000000000000     15.362991333008     0.799772143364     
20.000000000000     15.369870185852     0.799772143364     
21.000000000000     15.375028610229     0.799772143364     
22.000000000000     15.381907463074     0.799772143364     
23.000000000000     15.388785362244     0.799772143364     
24.000000000000     15.393943786621     0.799772143364     
25.000000000000     15.400822639465     0.799772143364     
26.000000000000     15.407700538635     0.799772143364     
27.000000000000     15.414580345154     0.799772143364     
28.000000000000     15.419737815857     0.799772143364     
29.000000000000     15.426616668701     0.799772143364     
30.000000000000     15.433494567871     0.799772143364     
31.000000000000     15.440374374390     0.799772143364     
32.000000000000     15.445532798767     0.799772143364     
33.000000000000     15.452410697937     0.799772143364     
34.000000000000     15.457570075989     0.799772143364     
35.000000000000     15.464447975159     0.799772143364     
36.000000000000     15.471326828003     0.799772143364     
37.000000000000     15.476486206055     0.799772143364     
38.000000000000     15.483364105225     0.799772143364     
39.000000000000     15.488522529602     0.799772143364     
40.000000000000     15.495401382446     0.799772143364     
41.000000000000     15.502280235291     0.799772143364     
42.000000000000     15.507437705994     0.799772143364     
43.000000000000     15.514316558838     0.799772143364     
44.000000000000     15.519475936890     0.799772143364     
45.000000000000     15.526353836060     0.799772143364     
46.000000000000     15.533232688904     0.799772143364     
47.000000000000     15.538391113281     0.799772143364     
48.000000000000     15.545269966125     0.799772143364     
49.000000000000     15.552147865295     0.799772143364     
50.000000000000     15.557307243347     0.799772143364     
51.000000000000     15.564186096191     0.799772143364     
52.000000000000     15.571063995361     0.799772143364     
53.000000000000     15.576223373413     0.799772143364     
54.000000000000     15.583101272583     0.799772143364     
55.000000000000     15.589980125427     0.799772143364     
56.000000000000     15.595138549805     0.799772143364     
57.000000000000     15.602017402649     0.799772143364     
58.000000000000     15.607175827026     0.799772143364     
59.000000000000     15.614053726196     0.799772143364     
60.000000000000     15.620932579041     0.799772143364     
61.000000000000     15.627811431885     0.799772143364     
62.000000000000     15.634690284729     0.799772143364     
63.000000000000     15.641568183899     0.799772143364     
64.000000000000     15.646726608276     0.799772143364     
65.000000000000     15.653605461121     0.799772143364     
66.000000000000     15.660484313965     0.799772143364     
67.000000000000     15.667362213135     0.799772143364     
68.000000000000     15.674241065979     0.799772143364     
69.000000000000     15.681118965149     0.799772143364     
70.000000000000     15.686278343201     0.799772143364     
71.000000000000     15.693156242371     0.799772143364     
72.000000000000     15.700035095215     0.799772143364     
73.000000000000     15.705194473267     0.799772143364     
74.000000000000     15.713791847229     0.799772143364     
75.000000000000     15.720669746399     0.799772143364     
76.000000000000     15.727547645569     0.799772143364     
77.000000000000     15.732707023621     0.799772143364     
78.000000000000     15.739585876465     0.799772143364     
79.000000000000     15.746463775635     0.799772143364     
80.000000000000     15.753342628479     0.799772143364     
81.000000000000     15.760220527649     0.799772143364     
82.000000000000     15.767100334167     0.799772143364     
83.000000000000     15.773978233337     0.799772143364     
84.000000000000     15.782575607300     0.799772143364     
85.000000000000     15.789454460144     0.799772143364     
86.000000000000     15.796333312988     0.799772143364     
87.000000000000     15.803211212158     0.799772143364     
88.000000000000     15.810090065002     0.799772143364     
89.000000000000     15.815249443054     0.799772143364     
90.000000000000     15.823846817017     0.799772143364     
91.000000000000     15.830724716187     0.799772143364     
92.000000000000     15.837602615356     0.799772143364     
93.000000000000     15.846201896667     0.799772143364     
94.000000000000     15.851360321045     0.799772143364     
95.000000000000     15.858239173889     0.799772143364     
96.000000000000     15.866836547852     0.799772143364     
97.000000000000     15.873715400696     0.799772143364     
98.000000000000     15.882312774658     0.799772143364     
99.000000000000     15.889191627502     0.799772143364     
100.000000000000     15.896069526672     0.799772143364     
101.000000000000     15.902949333191     0.799772143364     
102.000000000000     15.911546707153     0.799772143364     
103.000000000000     15.918424606323     0.799772143364     
104.000000000000     15.927022933960     0.799772143364     
105.000000000000     15.933901786804     0.799772143364     
106.000000000000     15.940779685974     0.799772143364     
107.000000000000     15.949378013611     0.799772143364     
108.000000000000     15.956256866455     0.799772143364     
109.000000000000     15.964855194092     0.799772143364     
110.000000000000     15.971733093262     0.799772143364     
111.000000000000     15.978610992432     0.799772143364     
112.000000000000     15.987210273743     0.799772143364     
113.000000000000     15.994088172913     0.799772143364     


Cycle 28
Physical Cycle 28
Step 2

Time (s),          Potential (V),         Current (A)
1.000000000000     12.494683265686     -0.800177276134     
2.000000000000     12.193751335144     -0.800312340260     
3.000000000000     12.071659088135     -0.800177276134     
4.000000000000     12.016631126404     -0.800177276134     
5.000000000000     11.992556571960     -0.800177276134     
6.000000000000     11.975360870361     -0.800177276134     
7.000000000000     11.959883689880     -0.800312340260     
8.000000000000     11.940967559814     -0.800177276134     
9.000000000000     11.925492286682     -0.800312340260     
10.000000000000     11.910015106201     -0.800312340260     
11.000000000000     11.894538879395     -0.800177276134     
12.000000000000     11.882501602173     -0.800177276134     
13.000000000000     11.868744850159     -0.800177276134     
14.000000000000     11.854988098145     -0.800312340260     
15.000000000000     11.841231346130     -0.800177276134     
16.000000000000     11.825755119324     -0.800312340260     
17.000000000000     11.810277938843     -0.800177276134     
18.000000000000     11.796521186829     -0.800177276134     
19.000000000000     11.781044960022     -0.800177276134     
20.000000000000     11.765567779541     -0.800177276134     
21.000000000000     11.751811027527     -0.800177276134     
22.000000000000     11.738054275513     -0.800312340260     
23.000000000000     11.722578048706     -0.800177276134     
24.000000000000     11.707100868225     -0.800177276134     
25.000000000000     11.691624641418     -0.800177276134     
26.000000000000     11.674428939819     -0.800177276134     
27.000000000000     11.658951759338     -0.800177276134     
28.000000000000     11.645195960999     -0.800177276134     
29.000000000000     11.627999305725     -0.800312340260     
30.000000000000     11.612523078918     -0.800177276134     
31.000000000000     11.595327377319     -0.800177276134     
32.000000000000     11.576411247253     -0.800312340260     
33.000000000000     11.559214591980     -0.800177276134     
34.000000000000     11.543739318848     -0.800177276134     
35.000000000000     11.526541709900     -0.800177276134     
36.000000000000     11.509346008301     -0.800177276134     
37.000000000000     11.492150306702     -0.800177276134     
38.000000000000     11.474953651428     -0.800177276134     
39.000000000000     11.456038475037     -0.800177276134     
40.000000000000     11.437123298645     -0.800177276134     
41.000000000000     11.418207168579     -0.800312340260     
42.000000000000     11.399291038513     -0.800177276134     
43.000000000000     11.380375862122     -0.800177276134     
44.000000000000     11.361459732056     -0.800177276134     
45.000000000000     11.340825080872     -0.800177276134     
46.000000000000     11.320189476013     -0.800177276134     
47.000000000000     11.299553871155     -0.800177276134     
48.000000000000     11.278919219971     -0.800177276134     
49.000000000000     11.260003089905     -0.800177276134     
50.000000000000     11.239368438721     -0.800177276134     
51.000000000000     11.217013359070     -0.800312340260     
52.000000000000     11.192937850952     -0.800177276134     
53.000000000000     11.168864250183     -0.800177276134     
54.000000000000     11.146509170532     -0.800177276134     
55.000000000000     11.122433662415     -0.800177276134     
56.000000000000     11.100078582764     -0.800177276134     
57.000000000000     11.074284553528     -0.800177276134     
58.000000000000     11.050210952759     -0.800177276134     
59.000000000000     11.024416923523     -0.800177276134     
60.000000000000     10.998621940613     -0.800177276134     
61.000000000000     10.971109390259     -0.800177276134     
62.000000000000     10.943594932556     -0.800177276134     
63.000000000000     10.916081428528     -0.800312340260     
64.000000000000     10.888566970825     -0.800177276134     
65.000000000000     10.857613563538     -0.800177276134     
66.000000000000     10.826661109924     -0.800312340260     
67.000000000000     10.795707702637     -0.800177276134     
68.000000000000     10.764755249023     -0.800177276134     
69.000000000000     10.733801841736     -0.800177276134     
70.000000000000     10.702850341797     -0.800177276134     
71.000000000000     10.668457031250     -0.800177276134     
72.000000000000     10.632346153259     -0.800177276134     
73.000000000000     10.597952842712     -0.800177276134     
74.000000000000     10.560121536255     -0.800177276134     
75.000000000000     10.520570755005     -0.800177276134     
76.000000000000     10.482740402222     -0.800312340260     
77.000000000000     10.441469192505     -0.800177276134     
78.000000000000     10.401918411255     -0.800177276134     
79.000000000000     10.360647201538     -0.800177276134     
80.000000000000     10.314217567444     -0.800177276134     
81.000000000000     10.269508361816     -0.800312340260     
82.000000000000     10.223077774048     -0.800177276134     
83.000000000000     10.174928665161     -0.800177276134     
84.000000000000     10.123340606689     -0.800177276134     
85.000000000000     10.070033073425     -0.800177276134     
86.000000000000     10.015006065369     -0.800177276134     
87.000000000000     9.958258628845     -0.800177276134     
88.000000000000     9.899791717529     -0.800177276134     
89.000000000000     9.839606285095     -0.800177276134     
90.000000000000     9.775979995728     -0.800177276134     
91.000000000000     9.707196235657     -0.800177276134     
92.000000000000     9.634971618652     -0.800177276134     
93.000000000000     9.564468383789     -0.800177276134     
94.000000000000     9.487086296082     -0.800177276134     
95.000000000000     9.406264305115     -0.800177276134     
96.000000000000     9.322003364563     -0.800177276134     
97.000000000000     9.230863571167     -0.800312340260     
98.000000000000     9.138005256653     -0.800177276134     
99.000000000000     9.038268089294     -0.800177276134     
100.000000000000     8.933370590210     -0.800177276134     
101.000000000000     8.823315620422     -0.800177276134     
102.000000000000     8.702943801880     -0.800177276134     
103.000000000000     8.561936378479     -0.800177276134     
104.000000000000     8.412329673767     -0.800177276134     
105.000000000000     8.252406120300     -0.800177276134     
106.000000000000     8.089042663574     -0.800177276134     


Cycle 29
Physical Cycle 29
Step 1

Time (s),          Potential (V),         Current (A)
1.000000000000     14.902135848999     0.799772143364     
2.000000000000     15.118806838989     0.799772143364     
3.000000000000     15.197909355164     0.799772143364     
4.000000000000     15.232300758362     0.799772143364     
5.000000000000     15.249497413635     0.799772143364     
6.000000000000     15.259815216064     0.799772143364     
7.000000000000     15.268412590027     0.799772143364     
8.000000000000     15.278730392456     0.799772143364     
9.000000000000     15.287327766418     0.799772143364     
10.000000000000     15.294206619263     0.799772143364     
11.000000000000     15.301085472107     0.799772143364     
12.000000000000     15.309682846069     0.799772143364     
13.000000000000     15.316561698914     0.799772143364     
14.000000000000     15.323439598083     0.799772143364     
15.000000000000     15.330319404602     0.799772143364     
16.000000000000     15.337197303772     0.799772143364     
17.000000000000     15.344076156616     0.799772143364     
18.000000000000     15.350954055786     0.799772143364     
19.000000000000     15.356113433838     0.799772143364     
20.000000000000     15.362991333008     0.799772143364     
21.000000000000     15.369870185852     0.799772143364     
22.000000000000     15.375028610229     0.799772143364     
23.000000000000     15.381907463074     0.799772143364     
24.000000000000     15.388785362244     0.799772143364     
25.000000000000     15.395664215088     0.799772143364     
26.000000000000     15.402542114258     0.799772143364     
27.000000000000     15.407700538635     0.799772143364     
28.000000000000     15.412859916687     0.799772143364     
29.000000000000     15.419737815857     0.799772143364     
30.000000000000     15.426616668701     0.799772143364     
31.000000000000     15.431776046753     0.799772143364     
32.000000000000     15.438653945923     0.799772143364     
33.000000000000     15.445532798767     0.799772143364     
34.000000000000     15.452410697937     0.799772143364     
35.000000000000     15.457570075989     0.799772143364     
36.000000000000     15.462729454041     0.799772143364     
37.000000000000     15.469607353210     0.799772143364     
38.000000000000     15.476486206055     0.799772143364     
39.000000000000     15.483364105225     0.799772143364     
40.000000000000     15.488522529602     0.799772143364     
41.000000000000     15.495401382446     0.799772143364     
42.000000000000     15.500559806824     0.799772143364     
43.000000000000     15.507437705994     0.799772143364     
44.000000000000     15.514316558838     0.799772143364     
45.000000000000     15.519475936890     0.799772143364     
46.000000000000     15.526353836060     0.799772143364     
47.000000000000     15.533232688904     0.799772143364     
48.000000000000     15.538391113281     0.799772143364     
49.000000000000     15.545269966125     0.799772143364     
50.000000000000     15.550429344177     0.799772143364     
51.000000000000     15.557307243347     0.799772143364     
52.000000000000     15.564186096191     0.799772143364     
53.000000000000     15.571063995361     0.799772143364     
54.000000000000     15.576223373413     0.799772143364     
55.000000000000     15.583101272583     0.799772143364     
56.000000000000     15.588259696960     0.799772143364     
57.000000000000     15.595138549805     0.799772143364     
58.000000000000     15.602017402649     0.799772143364     
59.000000000000     15.608895301819     0.799772143364     
60.000000000000     15.614053726196     0.799772143364     
61.000000000000     15.620932579041     0.799772143364     
62.000000000000     15.627811431885     0.799772143364     
63.000000000000     15.632969856262     0.799772143364     
64.000000000000     15.639847755432     0.799772143364     
65.000000000000     15.646726608276     0.799772143364     
66.000000000000     15.653605461121     0.799772143364     
67.000000000000     15.660484313965     0.799772143364     
68.000000000000     15.667362213135     0.799772143364     
69.000000000000     15.674241065979     0.799772143364     
70.000000000000     15.679398536682     0.799772143364     
71.000000000000     15.686278343201     0.799772143364     
72.000000000000     15.693156242371     0.799772143364     
73.000000000000     15.700035095215     0.799772143364     
74.000000000000     15.706912994385     0.799772143364     
75.000000000000     15.713791847229     0.799772143364     
76.000000000000     15.720669746399     0.799772143364     
77.000000000000     15.727547645569     0.799772143364     
78.000000000000     15.734427452087     0.799772143364     
79.000000000000     15.741305351257     0.799772143364     
80.000000000000     15.746463775635     0.799772143364     
81.000000000000     15.753342628479     0.799772143364     
82.000000000000     15.761940956116     0.799772143364     
83.000000000000     15.768818855286     0.799907207489     
84.000000000000     15.775697708130     0.799772143364     
85.000000000000     15.784296035767     0.799772143364     
86.000000000000     15.789454460144     0.799772143364     
87.000000000000     15.796333312988     0.799772143364     
88.000000000000     15.803211212158     0.799772143364     
89.000000000000     15.810090065002     0.799772143364     
90.000000000000     15.815249443054     0.799772143364     
91.000000000000     15.823846817017     0.799772143364     
92.000000000000     15.832445144653     0.799772143364     
93.000000000000     15.839323043823     0.799772143364     
94.000000000000     15.846201896667     0.799772143364     
95.000000000000     15.853079795837     0.799772143364     
96.000000000000     15.859957695007     0.799772143364     
97.000000000000     15.866836547852     0.799772143364     
98.000000000000     15.875434875488     0.799772143364     
99.000000000000     15.882312774658     0.799772143364     
100.000000000000     15.889191627502     0.799772143364     
101.000000000000     15.897789955139     0.799772143364     
102.000000000000     15.904667854309     0.799772143364     
103.000000000000     15.911546707153     0.799772143364     
104.000000000000     15.920145034790     0.799772143364     
105.000000000000     15.927022933960     0.799772143364     
106.000000000000     15.935621261597     0.799772143364     
107.000000000000     15.942500114441     0.799772143364     
108.000000000000     15.951098442078     0.799772143364     
109.000000000000     15.957976341248     0.799772143364     
110.000000000000     15.966573715210     0.799772143364     
111.000000000000     15.973452568054     0.799772143364     
112.000000000000     15.982050895691     0.799772143364     
113.000000000000     15.988928794861     0.799772143364     
114.000000000000     15.995807647705     0.799772143364     


Cycle 29
Physical Cycle 29
Step 2

Time (s),          Potential (V),         Current (A)
1.000000000000     12.501561164856     -0.800177276134     
2.000000000000     12.202348709106     -0.800177276134     
3.000000000000     12.080257415771     -0.800177276134     
4.000000000000     12.026948928833     -0.800177276134     
5.000000000000     12.002874374390     -0.800177276134     
6.000000000000     11.985677719116     -0.800177276134     
7.000000000000     11.968482017517     -0.800177276134     
8.000000000000     11.951286315918     -0.800177276134     
9.000000000000     11.934089660645     -0.800177276134     
10.000000000000     11.920332908630     -0.800177276134     
11.000000000000     11.904856681824     -0.800177276134     
12.000000000000     11.892819404602     -0.800177276134     
13.000000000000     11.879061698914     -0.800177276134     
14.000000000000     11.865305900574     -0.800177276134     
15.000000000000     11.851549148560     -0.800312340260     
16.000000000000     11.837792396545     -0.800177276134     
17.000000000000     11.822315216064     -0.800312340260     
18.000000000000     11.808558464050     -0.800177276134     
19.000000000000     11.793082237244     -0.800177276134     
20.000000000000     11.779324531555     -0.800177276134     
21.000000000000     11.763849258423     -0.800312340260     
22.000000000000     11.748372077942     -0.800177276134     
23.000000000000     11.732895851135     -0.800177276134     
24.000000000000     11.717418670654     -0.800177276134     
25.000000000000     11.703661918640     -0.800177276134     
26.000000000000     11.688185691833     -0.800312340260     
27.000000000000     11.670989990234     -0.800177276134     
28.000000000000     11.655512809753     -0.800177276134     
29.000000000000     11.640036582947     -0.800177276134     
30.000000000000     11.622840881348     -0.800177276134     
31.000000000000     11.607363700867     -0.800177276134     
32.000000000000     11.590167999268     -0.800177276134     
33.000000000000     11.574691772461     -0.800177276134     
34.000000000000     11.557495117188     -0.800177276134     
35.000000000000     11.540299415588     -0.800177276134     
36.000000000000     11.521384239197     -0.800312340260     
37.000000000000     11.504187583923     -0.800177276134     
38.000000000000     11.486990928650     -0.800312340260     
39.000000000000     11.468075752258     -0.800312340260     
40.000000000000     11.450880050659     -0.800312340260     
41.000000000000     11.431963920593     -0.800312340260     
42.000000000000     11.413047790527     -0.800312340260     
43.000000000000     11.394132614136     -0.800177276134     
44.000000000000     11.373497009277     -0.800177276134     
45.000000000000     11.354581832886     -0.800177276134     
46.000000000000     11.335665702820     -0.800177276134     
47.000000000000     11.315031051636     -0.800177276134     
48.000000000000     11.292675971985     -0.800312340260     
49.000000000000     11.273759841919     -0.800312340260     
50.000000000000     11.253125190735     -0.800177276134     
51.000000000000     11.230770111084     -0.800177276134     
52.000000000000     11.208415031433     -0.800177276134     
53.000000000000     11.187779426575     -0.800177276134     
54.000000000000     11.165424346924     -0.800177276134     
55.000000000000     11.143070220947     -0.800177276134     
56.000000000000     11.118994712830     -0.800177276134     
57.000000000000     11.093200683594     -0.800177276134     
58.000000000000     11.067406654358     -0.800177276134     
59.000000000000     11.043332099915     -0.800177276134     
60.000000000000     11.019257545471     -0.800312340260     
61.000000000000     10.991744041443     -0.800312340260     
62.000000000000     10.965950012207     -0.800177276134     
63.000000000000     10.938435554504     -0.800177276134     
64.000000000000     10.907483100891     -0.800177276134     
65.000000000000     10.878250122070     -0.800177276134     
66.000000000000     10.850735664368     -0.800177276134     
67.000000000000     10.821502685547     -0.800177276134     
68.000000000000     10.792268753052     -0.800177276134     
69.000000000000     10.761316299438     -0.800177276134     
70.000000000000     10.728644371033     -0.800177276134     
71.000000000000     10.692531585693     -0.800177276134     
72.000000000000     10.659858703613     -0.800177276134     
73.000000000000     10.625467300415     -0.800177276134     
74.000000000000     10.589355468750     -0.800177276134     
75.000000000000     10.549803733826     -0.800177276134     
76.000000000000     10.511973381042     -0.800177276134     
77.000000000000     10.472421646118     -0.800177276134     
78.000000000000     10.431151390076     -0.800177276134     
79.000000000000     10.391599655151     -0.800177276134     
80.000000000000     10.348609924316     -0.800177276134     
81.000000000000     10.302181243896     -0.800177276134     
82.000000000000     10.255750656128     -0.800177276134     
83.000000000000     10.207601547241     -0.800177276134     
84.000000000000     10.159453392029     -0.800177276134     
85.000000000000     10.109583854675     -0.800177276134     
86.000000000000     10.057995796204     -0.800177276134     
87.000000000000     10.001249313354     -0.800177276134     
88.000000000000     9.944501876831     -0.800177276134     
89.000000000000     9.886034965515     -0.800177276134     
90.000000000000     9.822408676147     -0.800177276134     
91.000000000000     9.757063865662     -0.800177276134     
92.000000000000     9.686559677124     -0.800177276134     
93.000000000000     9.616056442261     -0.800177276134     
94.000000000000     9.538674354553     -0.800177276134     
95.000000000000     9.461291313171     -0.800312340260     
96.000000000000     9.378749847412     -0.800177276134     
97.000000000000     9.287611007690     -0.800177276134     
98.000000000000     9.199911117554     -0.800312340260     
99.000000000000     9.108772277832     -0.800312340260     
100.000000000000     9.005595207214     -0.800312340260     
101.000000000000     8.898979187012     -0.800312340260     
102.000000000000     8.780325889587     -0.800312340260     
103.000000000000     8.651354789734     -0.800312340260     
104.000000000000     8.515505790710     -0.800312340260     
105.000000000000     8.365900039673     -0.800177276134     
106.000000000000     8.211134910583     -0.800177276134     
107.000000000000     8.066687583923     -0.800177276134     


Cycle 30
Physical Cycle 30
Step 1

Time (s),          Potential (V),         Current (A)
1.000000000000     14.896977424622     0.799772143364     
2.000000000000     15.113648414612     0.799772143364     
3.000000000000     15.192749977112     0.799772143364     
4.000000000000     15.227142333984     0.799772143364     
5.000000000000     15.242618560791     0.799772143364     
6.000000000000     15.252936363220     0.799772143364     
7.000000000000     15.263254165649     0.799772143364     
8.000000000000     15.271851539612     0.799772143364     
9.000000000000     15.282170295715     0.799772143364     
10.000000000000     15.289048194885     0.799772143364     
11.000000000000     15.295927047729     0.799772143364     
12.000000000000     15.302804946899     0.799772143364     
13.000000000000     15.309682846069     0.799772143364     
14.000000000000     15.316561698914     0.799772143364     
15.000000000000     15.323439598083     0.799772143364     
16.000000000000     15.330319404602     0.799772143364     
17.000000000000     15.337197303772     0.799772143364     
18.000000000000     15.344076156616     0.799772143364     
19.000000000000     15.350954055786     0.799772143364     
20.000000000000     15.357831954956     0.799772143364     
21.000000000000     15.364710807800     0.799772143364     
22.000000000000     15.369870185852     0.799772143364     
23.000000000000     15.376748085022     0.799772143364     
24.000000000000     15.383626937866     0.799772143364     
25.000000000000     15.390504837036     0.799772143364     
26.000000000000     15.395664215088     0.799772143364     
27.000000000000     15.402542114258     0.799772143364     
28.000000000000     15.407700538635     0.799772143364     
29.000000000000     15.414580345154     0.799772143364     
30.000000000000     15.421458244324     0.799772143364     
31.000000000000     15.426616668701     0.799772143364     
32.000000000000     15.433494567871     0.799772143364     
33.000000000000     15.440374374390     0.799772143364     
34.000000000000     15.445532798767     0.799772143364     
35.000000000000     15.452410697937     0.799772143364     
36.000000000000     15.459288597107     0.799772143364     
37.000000000000     15.464447975159     0.799772143364     
38.000000000000     15.469607353210     0.799772143364     
39.000000000000     15.476486206055     0.799772143364     
40.000000000000     15.481643676758     0.799772143364     
41.000000000000     15.488522529602     0.799772143364     
42.000000000000     15.493681907654     0.799772143364     
43.000000000000     15.500559806824     0.799772143364     
44.000000000000     15.507437705994     0.799772143364     
45.000000000000     15.514316558838     0.799772143364     
46.000000000000     15.519475936890     0.799772143364     
47.000000000000     15.526353836060     0.799772143364     
48.000000000000     15.533232688904     0.799772143364     
49.000000000000     15.540110588074     0.799772143364     
50.000000000000     15.545269966125     0.799772143364     
51.000000000000     15.552147865295     0.799772143364     
52.000000000000     15.559026718140     0.799772143364     
53.000000000000     15.565904617310     0.799772143364     
54.000000000000     15.571063995361     0.799772143364     
55.000000000000     15.577941894531     0.799907207489     
56.000000000000     15.583101272583     0.799772143364     
57.000000000000     15.589980125427     0.799772143364     
58.000000000000     15.596858024597     0.799772143364     
59.000000000000     15.602017402649     0.799772143364     
60.000000000000     15.608895301819     0.799772143364     
61.000000000000     15.615774154663     0.799772143364     
62.000000000000     15.622652053833     0.799772143364     
63.000000000000     15.629530906677     0.799772143364     
64.000000000000     15.634690284729     0.799772143364     
65.000000000000     15.641568183899     0.799772143364     
66.000000000000     15.648446083069     0.799772143364     
67.000000000000     15.653605461121     0.799772143364     
68.000000000000     15.660484313965     0.799907207489     
69.000000000000     15.665642738342     0.799772143364     
70.000000000000     15.674241065979     0.799772143364     
71.000000000000     15.681118965149     0.799772143364     
72.000000000000     15.687996864319     0.799772143364     
73.000000000000     15.694875717163     0.799772143364     
74.000000000000     15.701753616333     0.799772143364     
75.000000000000     15.708633422852     0.799772143364     
76.000000000000     15.715511322021     0.799772143364     
77.000000000000     15.722390174866     0.799772143364     
78.000000000000     15.729268074036     0.799772143364     
79.000000000000     15.736146926880     0.799772143364     
80.000000000000     15.743024826050     0.799772143364     
81.000000000000     15.749902725220     0.799772143364     
82.000000000000     15.756781578064     0.799772143364     
83.000000000000     15.763660430908     0.799772143364     
84.000000000000     15.770539283752     0.799772143364     
85.000000000000     15.777417182922     0.799772143364     
86.000000000000     15.784296035767     0.799772143364     
87.000000000000     15.791173934937     0.799772143364     
88.000000000000     15.798051834106     0.799772143364     
89.000000000000     15.804930686951     0.799772143364     
90.000000000000     15.811808586121     0.799772143364     
91.000000000000     15.818688392639     0.799772143364     
92.000000000000     15.825566291809     0.799772143364     
93.000000000000     15.832445144653     0.799772143364     
94.000000000000     15.839323043823     0.799772143364     
95.000000000000     15.847921371460     0.799772143364     
96.000000000000     15.854800224304     0.799772143364     
97.000000000000     15.861678123474     0.799772143364     
98.000000000000     15.870276451111     0.799772143364     
99.000000000000     15.878873825073     0.799772143364     
100.000000000000     15.885752677917     0.799772143364     
101.000000000000     15.892630577087     0.799772143364     
102.000000000000     15.899509429932     0.799772143364     
103.000000000000     15.906388282776     0.799772143364     
104.000000000000     15.914985656738     0.799772143364     
105.000000000000     15.923583984375     0.799772143364     
106.000000000000     15.930461883545     0.799772143364     
107.000000000000     15.939060211182     0.799772143364     
108.000000000000     15.945939064026     0.799772143364     
109.000000000000     15.952816963196     0.799772143364     
110.000000000000     15.961415290833     0.799772143364     
111.000000000000     15.968294143677     0.799772143364     
112.000000000000     15.975172042847     0.799772143364     
113.000000000000     15.983770370483     0.799772143364     
114.000000000000     15.992367744446     0.799772143364     
115.000000000000     15.997527122498     0.799907207489     


Cycle 30
Physical Cycle 30
Step 2

Time (s),          Potential (V),         Current (A)
1.000000000000     12.505000114441     -0.800177276134     
2.000000000000     12.207508087158     -0.800312340260     
3.000000000000     12.087135314941     -0.800312340260     
4.000000000000     12.032108306885     -0.800312340260     
5.000000000000     12.008032798767     -0.800312340260     
6.000000000000     11.992556571960     -0.800312340260     
7.000000000000     11.975360870361     -0.800312340260     
8.000000000000     11.958164215088     -0.800312340260     
9.000000000000     11.942687988281     -0.800312340260     
10.000000000000     11.927210807800     -0.800312340260     
11.000000000000     11.913455009460     -0.800312340260     
12.000000000000     11.899698257446     -0.800312340260     
13.000000000000     11.885940551758     -0.800312340260     
14.000000000000     11.870464324951     -0.800312340260     
15.000000000000     11.856707572937     -0.800312340260     
16.000000000000     11.842950820923     -0.800312340260     
17.000000000000     11.827473640442     -0.800312340260     
18.000000000000     11.813716888428     -0.800312340260     
19.000000000000     11.798240661621     -0.800312340260     
20.000000000000     11.784483909607     -0.800177276134     
21.000000000000     11.769006729126     -0.800177276134     
22.000000000000     11.755250930786     -0.800177276134     
23.000000000000     11.741494178772     -0.800177276134     
24.000000000000     11.727737426758     -0.800177276134     
25.000000000000     11.712260246277     -0.800177276134     
26.000000000000     11.695063591003     -0.800177276134     
27.000000000000     11.679588317871     -0.800312340260     
28.000000000000     11.662391662598     -0.800312340260     
29.000000000000     11.646915435791     -0.800312340260     
30.000000000000     11.633157730103     -0.800312340260     
31.000000000000     11.615962028503     -0.800177276134     
32.000000000000     11.598766326904     -0.800177276134     
33.000000000000     11.583290100098     -0.800177276134     
34.000000000000     11.564373970032     -0.800177276134     
35.000000000000     11.547178268433     -0.800177276134     
36.000000000000     11.531701087952     -0.800177276134     
37.000000000000     11.514505386353     -0.800177276134     
38.000000000000     11.497308731079     -0.800177276134     
39.000000000000     11.480113029480     -0.800177276134     
40.000000000000     11.461196899414     -0.800177276134     
41.000000000000     11.442281723022     -0.800177276134     
42.000000000000     11.423365592957     -0.800177276134     
43.000000000000     11.404450416565     -0.800177276134     
44.000000000000     11.385534286499     -0.800312340260     
45.000000000000     11.364898681641     -0.800312340260     
46.000000000000     11.344264030457     -0.800312340260     
47.000000000000     11.325347900391     -0.800312340260     
48.000000000000     11.304713249207     -0.800312340260     
49.000000000000     11.284077644348     -0.800177276134     
50.000000000000     11.265162467957     -0.800177276134     
51.000000000000     11.242807388306     -0.800312340260     
52.000000000000     11.220452308655     -0.800177276134     
53.000000000000     11.198097229004     -0.800177276134     
54.000000000000     11.175742149353     -0.800177276134     
55.000000000000     11.151667594910     -0.800177276134     
56.000000000000     11.129313468933     -0.800177276134     
57.000000000000     11.103519439697     -0.800177276134     
58.000000000000     11.079443931580     -0.800177276134     
59.000000000000     11.053649902344     -0.800177276134     
60.000000000000     11.029575347900     -0.800177276134     
61.000000000000     11.003781318665     -0.800177276134     
62.000000000000     10.977987289429     -0.800177276134     
63.000000000000     10.950472831726     -0.800312340260     
64.000000000000     10.921239852905     -0.800177276134     
65.000000000000     10.892006874084     -0.800177276134     
66.000000000000     10.864493370056     -0.800312340260     
67.000000000000     10.835259437561     -0.800312340260     
68.000000000000     10.806026458740     -0.800177276134     
69.000000000000     10.776792526245     -0.800177276134     
70.000000000000     10.744119644165     -0.800177276134     
71.000000000000     10.711447715759     -0.800177276134     
72.000000000000     10.677055358887     -0.800177276134     
73.000000000000     10.640943527222     -0.800177276134     
74.000000000000     10.606551170349     -0.800177276134     
75.000000000000     10.570440292358     -0.800177276134     
76.000000000000     10.532608032227     -0.800177276134     
77.000000000000     10.493057250977     -0.800177276134     
78.000000000000     10.451786994934     -0.800177276134     
79.000000000000     10.410515785217     -0.800177276134     
80.000000000000     10.369244575500     -0.800312340260     
81.000000000000     10.324535369873     -0.800177276134     
82.000000000000     10.279826164246     -0.800177276134     
83.000000000000     10.233395576477     -0.800177276134     
84.000000000000     10.181808471680     -0.800177276134     
85.000000000000     10.130220413208     -0.800177276134     
86.000000000000     10.080350875854     -0.800177276134     
87.000000000000     10.027043342590     -0.800177276134     
88.000000000000     9.972015380859     -0.800177276134     
89.000000000000     9.915267944336     -0.800177276134     
90.000000000000     9.855081558228     -0.800312340260     
91.000000000000     9.789736747742     -0.800177276134     
92.000000000000     9.717513084412     -0.800177276134     
93.000000000000     9.645290374756     -0.800177276134     
94.000000000000     9.578225135803     -0.800177276134     
95.000000000000     9.506001472473     -0.800177276134     
96.000000000000     9.421739578247     -0.800177276134     
97.000000000000     9.334039688110     -0.800177276134     
98.000000000000     9.244621276855     -0.800177276134     
99.000000000000     9.150041580200     -0.800177276134     
100.000000000000     9.048584938049     -0.800177276134     
101.000000000000     8.941968917847     -0.800177276134     
102.000000000000     8.833634376526     -0.800177276134     
103.000000000000     8.709821701050     -0.800177276134     
104.000000000000     8.579132080078     -0.800177276134     
105.000000000000     8.427805900574     -0.800177276134     
106.000000000000     8.266162872314     -0.800177276134     
107.000000000000     8.097640991211     -0.800177276134     
108.000000000000     8.003063201904     -0.800177276134     


Cycle 31
Physical Cycle 31
Step 1

Time (s),          Potential (V),         Current (A)
1.000000000000     14.893538475037     0.799772143364     
2.000000000000     15.110209465027     0.799772143364     
3.000000000000     15.187590599060     0.799772143364     
4.000000000000     15.221982955933     0.799772143364     
5.000000000000     15.237460136414     0.799772143364     
6.000000000000     15.247776985168     0.799772143364     
7.000000000000     15.258094787598     0.799772143364     
8.000000000000     15.268412590027     0.799772143364     
9.000000000000     15.277010917664     0.799772143364     
10.000000000000     15.283888816833     0.799772143364     
11.000000000000     15.292487144470     0.799772143364     
12.000000000000     15.299365997314     0.799772143364     
13.000000000000     15.306243896484     0.799772143364     
14.000000000000     15.313122749329     0.799772143364     
15.000000000000     15.320000648499     0.799772143364     
16.000000000000     15.326878547668     0.799772143364     
17.000000000000     15.333758354187     0.799772143364     
18.000000000000     15.340636253357     0.799772143364     
19.000000000000     15.347515106201     0.799772143364     
20.000000000000     15.352673530579     0.799772143364     
21.000000000000     15.359552383423     0.799772143364     
22.000000000000     15.366430282593     0.799772143364     
23.000000000000     15.371588706970     0.799772143364     
24.000000000000     15.378467559814     0.799772143364     
25.000000000000     15.385346412659     0.799772143364     
26.000000000000     15.392225265503     0.799772143364     
27.000000000000     15.399103164673     0.799772143364     
28.000000000000     15.404261589050     0.799772143364     
29.000000000000     15.411140441895     0.799772143364     
30.000000000000     15.418019294739     0.799772143364     
31.000000000000     15.423177719116     0.799772143364     
32.000000000000     15.430055618286     0.799772143364     
33.000000000000     15.436934471130     0.799772143364     
34.000000000000     15.443813323975     0.799772143364     
35.000000000000     15.448971748352     0.799772143364     
36.000000000000     15.455849647522     0.799772143364     
37.000000000000     15.461009025574     0.799772143364     
38.000000000000     15.467886924744     0.799772143364     
39.000000000000     15.473046302795     0.799772143364     
40.000000000000     15.478204727173     0.799772143364     
41.000000000000     15.485083580017     0.799772143364     
42.000000000000     15.491962432861     0.799772143364     
43.000000000000     15.498840332031     0.799772143364     
44.000000000000     15.503998756409     0.799772143364     
45.000000000000     15.510877609253     0.799772143364     
46.000000000000     15.517756462097     0.799772143364     
47.000000000000     15.522914886475     0.799772143364     
48.000000000000     15.529792785645     0.799772143364     
49.000000000000     15.534952163696     0.799772143364     
50.000000000000     15.541831016541     0.799772143364     
51.000000000000     15.548708915710     0.799772143364     
52.000000000000     15.555587768555     0.799772143364     
53.000000000000     15.562465667725     0.799772143364     
54.000000000000     15.567625045776     0.799772143364     
55.000000000000     15.572784423828     0.799772143364     
56.000000000000     15.579662322998     0.799772143364     
57.000000000000     15.586541175842     0.799772143364     
58.000000000000     15.593419075012     0.799772143364     
59.000000000000     15.598578453064     0.799772143364     
60.000000000000     15.605456352234     0.799772143364     
61.000000000000     15.612335205078     0.799772143364     
62.000000000000     15.619213104248     0.799772143364     
63.000000000000     15.626091957092     0.799772143364     
64.000000000000     15.632969856262     0.799772143364     
65.000000000000     15.638129234314     0.799772143364     
66.000000000000     15.646726608276     0.799772143364     
67.000000000000     15.651885986328     0.799772143364     
68.000000000000     15.658763885498     0.799772143364     
69.000000000000     15.665642738342     0.799772143364     
70.000000000000     15.672520637512     0.799772143364     
71.000000000000     15.677680015564     0.799772143364     
72.000000000000     15.684557914734     0.799772143364     
73.000000000000     15.691436767578     0.799772143364     
74.000000000000     15.698314666748     0.799772143364     
75.000000000000     15.705194473267     0.799772143364     
76.000000000000     15.712072372437     0.799772143364     
77.000000000000     15.718950271606     0.799772143364     
78.000000000000     15.725829124451     0.799772143364     
79.000000000000     15.732707023621     0.799772143364     
80.000000000000     15.739585876465     0.799772143364     
81.000000000000     15.746463775635     0.799772143364     
82.000000000000     15.753342628479     0.799772143364     
83.000000000000     15.760220527649     0.799772143364     
84.000000000000     15.768818855286     0.799772143364     
85.000000000000     15.775697708130     0.799772143364     
86.000000000000     15.782575607300     0.799772143364     
87.000000000000     15.789454460144     0.799772143364     
88.000000000000     15.794612884521     0.799772143364     
89.000000000000     15.801491737366     0.799772143364     
90.000000000000     15.808369636536     0.799772143364     
91.000000000000     15.815249443054     0.799772143364     
92.000000000000     15.823846817017     0.799772143364     
93.000000000000     15.830724716187     0.799772143364     
94.000000000000     15.837602615356     0.799772143364     
95.000000000000     15.844482421875     0.799772143364     
96.000000000000     15.853079795837     0.799772143364     
97.000000000000     15.859957695007     0.799772143364     
98.000000000000     15.866836547852     0.799772143364     
99.000000000000     15.873715400696     0.799772143364     
100.000000000000     15.882312774658     0.799772143364     
101.000000000000     15.889191627502     0.799772143364     
102.000000000000     15.896069526672     0.799772143364     
103.000000000000     15.904667854309     0.799772143364     
104.000000000000     15.911546707153     0.799772143364     
105.000000000000     15.920145034790     0.799772143364     
106.000000000000     15.927022933960     0.799772143364     
107.000000000000     15.935621261597     0.799772143364     
108.000000000000     15.944218635559     0.799772143364     
109.000000000000     15.951098442078     0.799772143364     
110.000000000000     15.957976341248     0.799772143364     
111.000000000000     15.966573715210     0.799772143364     
112.000000000000     15.973452568054     0.799772143364     
113.000000000000     15.982050895691     0.799772143364     
114.000000000000     15.990649223328     0.799772143364     
115.000000000000     15.995807647705     0.799772143364     


Cycle 31
Physical Cycle 31
Step 2

Time (s),          Potential (V),         Current (A)
1.000000000000     12.508440017700     -0.800312340260     
2.000000000000     12.212667465210     -0.800312340260     
3.000000000000     12.092293739319     -0.800312340260     
4.000000000000     12.038986206055     -0.800177276134     
5.000000000000     12.013192176819     -0.800312340260     
6.000000000000     11.997714996338     -0.800312340260     
7.000000000000     11.980519294739     -0.800312340260     
8.000000000000     11.963322639465     -0.800312340260     
9.000000000000     11.946126937866     -0.800177276134     
10.000000000000     11.932370185852     -0.800177276134     
11.000000000000     11.918613433838     -0.800177276134     
12.000000000000     11.903137207031     -0.800177276134     
13.000000000000     11.889380455017     -0.800177276134     
14.000000000000     11.875622749329     -0.800177276134     
15.000000000000     11.861865997314     -0.800312340260     
16.000000000000     11.848109245300     -0.800312340260     
17.000000000000     11.832633018494     -0.800177276134     
18.000000000000     11.820595741272     -0.800312340260     
19.000000000000     11.805118560791     -0.800312340260     
20.000000000000     11.791361808777     -0.800312340260     
21.000000000000     11.775885581970     -0.800312340260     
22.000000000000     11.762128829956     -0.800312340260     
23.000000000000     11.746651649475     -0.800312340260     
24.000000000000     11.732895851135     -0.800312340260     
25.000000000000     11.717418670654     -0.800312340260     
26.000000000000     11.701943397522     -0.800177276134     
27.000000000000     11.686466217041     -0.800177276134     
28.000000000000     11.670989990234     -0.800177276134     
29.000000000000     11.653794288635     -0.800177276134     
30.000000000000     11.638317108154     -0.800177276134     
31.000000000000     11.621121406555     -0.800177276134     
32.000000000000     11.605645179749     -0.800177276134     
33.000000000000     11.588447570801     -0.800177276134     
34.000000000000     11.572972297668     -0.800177276134     
35.000000000000     11.555775642395     -0.800177276134     
36.000000000000     11.538579940796     -0.800177276134     
37.000000000000     11.519663810730     -0.800312340260     
38.000000000000     11.502468109131     -0.800177276134     
39.000000000000     11.485272407532     -0.800177276134     
40.000000000000     11.468075752258     -0.800312340260     
41.000000000000     11.447440147400     -0.800177276134     
42.000000000000     11.430244445801     -0.800312340260     
43.000000000000     11.411329269409     -0.800312340260     
44.000000000000     11.392413139343     -0.800177276134     
45.000000000000     11.373497009277     -0.800177276134     
46.000000000000     11.352862358093     -0.800177276134     
47.000000000000     11.333946228027     -0.800177276134     
48.000000000000     11.313310623169     -0.800177276134     
49.000000000000     11.292675971985     -0.800177276134     
50.000000000000     11.270320892334     -0.800312340260     
51.000000000000     11.247965812683     -0.800312340260     
52.000000000000     11.227330207825     -0.800177276134     
53.000000000000     11.206694602966     -0.800177276134     
54.000000000000     11.184339523315     -0.800177276134     
55.000000000000     11.160265922546     -0.800312340260     
56.000000000000     11.136191368103     -0.800177276134     
57.000000000000     11.110397338867     -0.800177276134     
58.000000000000     11.088042259216     -0.800312340260     
59.000000000000     11.063967704773     -0.800177276134     
60.000000000000     11.038172721863     -0.800312340260     
61.000000000000     11.012378692627     -0.800177276134     
62.000000000000     10.986584663391     -0.800312340260     
63.000000000000     10.960790634155     -0.800177276134     
64.000000000000     10.933277130127     -0.800312340260     
65.000000000000     10.905762672424     -0.800177276134     
66.000000000000     10.876529693604     -0.800312340260     
67.000000000000     10.843857765198     -0.800312340260     
68.000000000000     10.814623832703     -0.800312340260     
69.000000000000     10.783671379089     -0.800177276134     
70.000000000000     10.750999450684     -0.800177276134     
71.000000000000     10.721764564514     -0.800177276134     
72.000000000000     10.689092636108     -0.800177276134     
73.000000000000     10.652980804443     -0.800177276134     
74.000000000000     10.615148544312     -0.800177276134     
75.000000000000     10.579037666321     -0.800177276134     
76.000000000000     10.542925834656     -0.800177276134     
77.000000000000     10.505093574524     -0.800177276134     
78.000000000000     10.467263221741     -0.800177276134     
79.000000000000     10.424272537231     -0.800177276134     
80.000000000000     10.383002281189     -0.800177276134     
81.000000000000     10.338292121887     -0.800177276134     
82.000000000000     10.291863441467     -0.800312340260     
83.000000000000     10.243714332581     -0.800177276134     
84.000000000000     10.195565223694     -0.800177276134     
85.000000000000     10.147416114807     -0.800177276134     
86.000000000000     10.095827102661     -0.800312340260     
87.000000000000     10.042518615723     -0.800177276134     
88.000000000000     9.985772132874     -0.800177276134     
89.000000000000     9.929024696350     -0.800177276134     
90.000000000000     9.868839263916     -0.800177276134     
91.000000000000     9.808652877808     -0.800177276134     
92.000000000000     9.743307113647     -0.800177276134     
93.000000000000     9.677962303162     -0.800177276134     
94.000000000000     9.607458114624     -0.800177276134     
95.000000000000     9.524916648865     -0.800177276134     
96.000000000000     9.440655708313     -0.800177276134     
97.000000000000     9.352955818176     -0.800177276134     
98.000000000000     9.265255928040     -0.800177276134     
99.000000000000     9.170677185059     -0.800177276134     
100.000000000000     9.077818870544     -0.800177276134     
101.000000000000     8.972922325134     -0.800177276134     
102.000000000000     8.859428405762     -0.800312340260     
103.000000000000     8.737336158752     -0.800312340260     
104.000000000000     8.606645584106     -0.800177276134     
105.000000000000     8.469077110291     -0.800177276134     
106.000000000000     8.324629783630     -0.800312340260     
107.000000000000     8.164706230164     -0.800312340260     
108.000000000000     8.042613983154     -0.800177276134     


Cycle 32
Physical Cycle 32
Step 1

Time (s),          Potential (V),         Current (A)
1.000000000000     14.890098571777     0.799772143364     
2.000000000000     15.106768608093     0.799772143364
[truncated: 962,373 more chars]
