# Supplementary material for: Dataset of a vanadium redox flow battery 10 membrane-electrode assembly stack
Source: Data Brief. 2020 Jun 7;31:105840. doi: 10.1016/j.dib.2020.105840 (PMC7306588; doi:10.1016/j.dib.2020.105840)
Supplement: Supplementary file 8 [file mmc8.txt]

Raw data for Fig.11

Number	CU / %  	CU / %
of	charge		discharge
cycle/n
2	30,92565	28,25428
3	31,22305	29,14647
4	31,52045	29,44387
5	31,81784	29,74126
6	32,11524	30,03866
7	32,11524	30,03903
8	32,41264	30,03941
9	32,41264	30,33717
10	32,41264	30,33717
11	32,41152	30,34015
12	32,41078	30,34015
13	31,81673	30,34052
14	31,5197		30,04275
15	31,5197		29,74498
16	31,81599	29,74535
17	31,81747	29,74461
18	31,81599	29,74572
19	32,11338	30,04275
20	32,11487	30,04275
21	32,40781	30,34126
22	32,70446	30,34126
23	32,70446	30,63866
24	33,00186	30,93643
25	33,3		30,93606
26	33,29888	31,23383
27	33,29888	31,23457
28	33,29888	31,23383
29	33,59628	31,23457
30	33,89368	31,53234
31	33,89368	31,83011
32	33,89368	31,83048
33	33,89368	31,83383
34	34,18922	31,83383
35	34,18996	32,13011
36	34,19108	32,13086
37	34,19071	32,13123
38	34,19071	32,1316
39	34,19071	32,1316
40	34,48401	32,1316
41	34,48364	32,1316
42	34,48327	32,1316
43	34,48327	32,42974
44	34,48625	32,429
45	34,48401	32,429
46	34,48327	32,429
47	34,48253	32,429
48	34,4829		32,42937
49	34,4829		32,429
50	34,4829		32,429
51	34,4855		32,429
52	34,48327	32,429
53	34,48253	32,429
54	34,78067	32,42937
55	34,48253	32,429
56	34,48253	32,429
57	34,77993	32,42937
58	34,78104	32,72639
59	34,7803		32,429
60	34,77993	32,429
61	34,77993	32,429
62	34,77993	32,429
63	34,77993	32,43011
64	34,77993	32,42937
65	34,77993	32,72751
66	34,77993	32,43234
67	34,77955	32,73086
68	34,77993	32,73048
69	34,77993	32,7316
70	34,77993	32,4342
71	34,77993	32,43346
72	34,77993	32,43346
73	34,77955	32,43346
74	34,77955	32,4342
75	34,77955	32,73197
76	34,77993	32,72937
77	34,77993	32,73123
78	34,77993	32,7316
79	34,77993	32,72937
80	34,77993	32,729
81	34,77993	32,73011
82	34,77993	32,73123
83	34,77993	32,73086
84	34,77993	32,43346
85	34,77993	32,73197
86	34,77993	32,73086
87	34,77955	32,73197
88	34,77993	32,73086
89	34,7803		32,73048
90	34,77993	32,7316
91	34,77993	32,73048
92	34,77955	32,7316
93	34,77993	32,7316
94	34,77993	32,7316
95	34,77993	32,72937
96	34,77993	32,72788
97	34,77993	32,73086
98	34,7803		32,7316
99	34,77993	32,73011
100	34,78104	32,72825
			32,43346
