# Supplementary material for: Dataset of a vanadium redox flow battery 10 membrane-electrode assembly stack
Source: Data Brief. 2020 Jun 7;31:105840. doi: 10.1016/j.dib.2020.105840 (PMC7306588; doi:10.1016/j.dib.2020.105840)
Supplement: Supplementary file 9 [file mmc9.txt]

Raw data for Fig.12a
Number	CE/%	VE/%	EE/%
of
cycle/n
2	82,5	87,8	72,5
3	83	87,8	72,9
4	83	87,8	72,9
5	83,6	87,5	73,2
6	83,4	87,5	73
7	83,9	87,4	73,3
8	83,5	87,6	73,1
9	83,3	87,5	72,9
10	83,8	87	72,9
11	84,2	86,6	72,9
12	84,5	86,5	73,1
13	83,9	87,1	73
14	83,8	87,3	73,1
15	83,6	87,3	73
16	83,6	87,4	73,1
17	83,6	87,4	73,1
18	83,3	87,5	72,9
19	83,3	87,4	72,9
20	83,3	87,5	72,9
21	83,3	87,4	72,8
22	83,3	87,4	72,8
23	83,3	87,4	72,8
24	83,2	87,4	72,8
25	83,2	87,3	72,7
26	83,2	87,4	72,7
27	83,4	87,3	72,8
28	83,2	87,3	72,6
29	83,1	87,3	72,6
30	83,1	87,2	72,5
31	83,1	87,3	72,5
32	83,3	87,2	72,7
33	83	87,3	72,4
34	83,3	87,2	72,6
35	82,9	87,2	72,4
36	83,2	87,2	72,5
37	83,1	87,2	72,5
38	83,1	87,2	72,5
39	83,4	87,1	72,6
40	83,1	87,2	72,4
41	83,4	87,1	72,6
42	83	87,2	72,4
43	83,1	87,1	72,4
44	83,3	87,1	72,6
45	83	87,1	72,3
46	82,9	87,1	72,3
47	82,9	87,1	72,2
48	83	86,9	72,1
49	83,8	86	72,1
50	84,2	85,8	72,2
51	84	86	72,3
52	84,1	85,7	72
53	84,3	85,5	72,1
54	83,9	85,9	72,1
55	84	86	72,2
56	83,7	85,7	71,8
57	84,6	85,1	72
58	84,4	85,3	72
59	84,2	85,5	72,1
60	84,2	85,6	72,2
61	84	85,7	72
62	84	85,9	72,2
63	84,1	85,9	72,2
64	84,1	85,9	72,2
65	83,8	86	72
66	84,1	86	72,3
67	83,9	85,7	71,9
68	84,4	85,1	71,9
69	84,5	84,8	71,7
70	84,9	84,7	71,9
71	84,2	85,3	71,9
72	84,1	85,7	72
73	83,9	85,8	72
74	83,9	85,9	72
75	83,6	86	71,9
76	84	85,6	71,9
77	84,1	85,3	71,7
78	84,2	85,4	71,9
79	83,7	85,9	71,8
80	84,1	85,9	72,2
81	84,1	85,9	72,2
82	84	85,9	72,1
83	83,8	86	72,1
84	83,8	86	72,1
85	83,8	86	72
86	84,1	85,6	72,1
87	84	85,8	72,1
88	83,7	86,1	72
89	83,8	86,1	72,1
90	83,8	86,1	72,1
91	83,8	86,2	72,2
92	83,5	86,3	72
93	83,5	86,3	72
94	83,4	86,3	72
95	83,4	86,4	72,1
96	83,5	86,4	72,1
97	83,5	86,3	72,1
98	83,7	86,4	72,3
99	83,4	86,5	72,1
100	83,1	86,6	71,9
