# Supplementary material for: Dataset of a vanadium redox flow battery 10 membrane-electrode assembly stack
Source: Data Brief. 2020 Jun 7;31:105840. doi: 10.1016/j.dib.2020.105840 (PMC7306588; doi:10.1016/j.dib.2020.105840)
Supplement: Supplementary file 10 [file mmc10.txt]

Raw data for Fig.12b
Number	CE/%	VE/%	EE/%
of
cycle/n
2	90,4	78,2	70,7
3	90,9	77,6	70,6
4	91,1	77	70,1
5	91,7	76,4	70,1
6	92	76	69,9
7	91,9	75,7	69,5
8	92,3	75,5	69,7
9	91,9	75,8	69,7
10	91,6	76,1	69,7
11	91,7	76,3	70
12	91,8	76,5	70,2
13	91,7	76,3	70
14	91,5	75,9	69,4
15	92,2	75,5	69,6
16	92,3	75,5	69,7
17	91,9	75,8	69,7
18	92,1	76	69,9
19	92,1	76,1	70,1
20	92	75,8	69,7
21	92	75,7	69,7
22	92	76	69,9
23	92,1	76,1	70,1
24	92,2	76,1	70,2
25	92,2	76,2	70,3
26	91,8	76,3	70,1
27	91,8	76,5	70,2
28	91,9	76,4	70,2
29	91,9	76,4	70,2
30	92,1	75,9	69,9
31	91,6	75,9	69,5
32	91,7	76,1	69,8
33	91,8	76,2	70
34	91,8	76,4	70,1
35	91,9	76,4	70,2
36	91,9	76,5	70,4
37	91,5	76,6	70,2
38	91,6	76,7	70,2
39	91,6	76,7	70,3
40	91,7	76,9	70,5
41	91,7	77	70,6
42	91,7	76,8	70,4
43	91,9	76,4	70,2
44	91,7	76	69,7
45	92	75,5	69,5
46	91,8	75,3	69,2
47	91,9	75,4	69,2
48	92	75,6	69,5
49	92,1	75,7	69,7
50	91,5	75,6	69,2
51	92,4	75,3	69,6
52	91,9	75,5	69,5
53	92,1	75,6	69,6
54	92,1	75,7	69,8
55	91,7	75,9	69,6
56	91,7	75,9	69,7
57	92,2	75,9	70
58	91,8	76,1	69,9
59	91,9	76,1	69,9
60	91,9	76,3	70,1
61	91,5	76,3	69,8
62	91,9	76,4	70,2
63	92	76,3	70,2
64	91,6	76,5	70
65	92	76,5	70,4
66	91,6	76,5	70,1
67	91,6	76,5	70,1
68	91,6	76,6	70,2
69	91,6	76,6	70,2
70	91,6	76,6	70,2
71	91,6	76,5	70,1
72	92	76,4	70,3
73	91,6	76,4	70
74	91,6	76,4	70
75	91,4	76,1	69,6
76	91,6	75,6	69,3
77	91,4	75,3	68,8
78	92,3	75	69,2
79	92,2	74,8	68,9
80	92,6	74,6	69
81	92	74,5	68,5
82	92,4	74,3	68,7
83	91,8	74,3	68,2
84	92,3	74,1	68,4
85	92,8	73,9	68,6
86	92,2	73,9	68,1
87	92,1	73,8	68
88	92,6	73,7	68,2
89	92,6	73,7	68,2
90	92,2	74,1	68,3
91	92,4	74,2	68,6
92	92,5	74,5	68,9
93	92,1	74,8	68,8
94	92,2	74,8	69
95	91,7	75	68,8
96	92,2	75	69,2
97	91,8	75,1	69
98	91,8	75,2	69,1
99	91,9	75,3	69,2
100	91,4	75,5	69
