# Supplementary material for: Dataset of a vanadium redox flow battery 10 membrane-electrode assembly stack
Source: Data Brief. 2020 Jun 7;31:105840. doi: 10.1016/j.dib.2020.105840 (PMC7306588; doi:10.1016/j.dib.2020.105840)
Supplement: Supplementary file 11 [file mmc11.txt]

Raw data for Fig.12c
Number	CE/%	VE/%	EE/%
of
cycle/n
2	94,2	68,8	64,8
3	94,3	68,9	65
4	94,4	69	65,1
5	94,4	69,1	65,2
6	93,5	69,2	64,7
7	93,5	69,3	64,9
8	93,6	69,3	64,8
9	93,6	69,3	64,8
10	93,6	69,3	64,8
11	93,6	69,3	64,8
12	93,6	69,3	64,9
13	94,4	69,1	65,2
14	94,4	69	65,1
15	94,4	69	65,1
16	93,5	69,1	64,6
17	93,5	69,1	64,6
18	94,4	69	65,2
19	93,6	69,1	64,7
20	94,5	69,2	65,4
21	93,6	69,4	65
22	93,7	69,4	65
23	94,6	69,4	65,7
24	93,7	69,6	65,2
25	93,8	69,6	65,3
26	93,8	69,6	65,3
27	93,8	69,6	65,3
28	93,8	69,8	65,4
29	93,9	69,8	65,5
30	93,9	69,7	65,5
31	93,9	69,8	65,6
32	93,9	69,9	65,7
33	93,9	70	65,7
34	94	69,9	65,6
35	94	69,9	65,7
36	94	70	65,7
37	94	70	65,8
38	94	70	65,8
39	94	70	65,8
40	93,2	70	65,3
41	93,2	70,1	65,3
42	94	70	65,8
43	94	70	65,8
44	94	70	65,8
45	94	70	65,9
46	94	70	65,9
47	94	70	65,8
48	94	70	65,8
49	94	70	65,9
50	94	70	65,9
51	94	70	65,9
52	94	70,1	65,9
53	94	70,1	65,9
54	93,2	70,1	65,4
55	94	70,1	65,9
56	94	70,1	66
57	94,1	70	65,9
58	93,2	70,2	65,4
59	93,2	70,2	65,4
60	93,2	70,1	65,4
61	93,2	70,2	65,4
62	93,2	70,1	65,4
63	93,2	70,1	65,4
64	94,1	70	65,9
65	93,3	70,2	65,4
66	94,1	70,1	65,9
67	94,1	70,1	65,9
68	94,1	70	65,9
69	93,3	70,2	65,5
70	93,3	70,2	65,5
71	93,3	70,2	65,5
72	93,3	70,2	65,4
73	93,3	70,1	65,4
74	94,1	70,1	66
75	94,1	70	65,9
76	94,1	70,1	66
77	94,1	70,1	65,9
78	94,1	70,1	65,9
79	94,1	70,1	65,9
80	94,1	70,1	66
81	94,1	70,1	65,9
82	94,1	70,1	66
83	93,3	70,2	65,5
84	94,1	70,1	65,9
85	94,1	70	65,9
86	94,1	70,1	66
87	94,1	70,1	66
88	94,1	70,1	65,9
89	94,1	70,1	66
90	94,1	70,1	65,9
91	94,1	70,1	66
92	94,1	70,1	66
93	94,1	70,1	66
94	94,1	70,1	66
95	94,1	70,1	65,9
96	94,1	70,1	66
97	94,1	70,1	66
98	94,1	70,1	65,9
99	94,1	70,1	66
100	93,3	70,2	65,5
