# Supplementary material for: Dataset of a vanadium redox flow battery 10 membrane-electrode assembly stack
Source: Data Brief. 2020 Jun 7;31:105840. doi: 10.1016/j.dib.2020.105840 (PMC7306588; doi:10.1016/j.dib.2020.105840)
Supplement: Supplementary file 12 [file mmc12.xml]

<?xml version="1.0" encoding="utf-8" standalone="no"?>
<data>
  <datasets>
    <author>arteymyshka@gmail.com</author>
    <type>0</type>
    <dataset>
      <value>6</value>
      <reason>Other (please explain)</reason>
      <comments>I have submitted my raw data as a supplementary data file along with my manuscript.</comments>
    </dataset>
  </datasets>
</data>
